# Supplementary material for: Whole genome sequencing-based classification of human-related Haemophilus species and detection of antimicrobial resistance genes
Source: Genome Med. 2022 Feb 9;14:13. doi: 10.1186/s13073-022-01017-x (PMC8830169; doi:10.1186/s13073-022-01017-x)
Supplement: Supplementary file 2 — Additional file 2: Table S2. Metadata and classification results for all samples from the training and evaluation set. [file 13073_2022_1017_MOESM2_ESM.xlsx]

## Sheet: Table S2
Table S2: Metadata and classification results for all samples from the training and evaluation set. Strains that were misclassified and discrepant serotypes are indicated in red.
1 Species/serotype reported at Refseq (Training set) or SRA (Evaluation set) or extracted from literature (only for serotype). Subspecies according to Harris 2020. 2 (Sub)species/serotype predicted using the new whole genome sequencing (WGS) based classification tool developed in this study. 3 Serotype predicted using Hicap, a tool developed by Watts and coworkers (2019).
n.d.: not determined
Sample name	Set	Reported (sub)species1	Predicted (sub)species (this study)2	Reported serotype1	Predicted serotype (this study)2	Predicted serotype (Hicap)3	RefSeq Assembly accession	Strain	BioSample	BioProject	Original data type	Assembly Level	SRA Run accession	Study	Estimated coverage depth (x)	Sequencing instrument	Country	Collection date	Isolation source	Assembler
HH-GCF-000222005	Training	Haemophilus haemolyticus	Haemophilus haemolyticus	Unknown	No cap locus	No cap locus	GCF_000222005.1	M19107	SAMN02952883	PRJNA66571	Assembly (fasta)	Contig	/	Missing	/	Simulated (dwgsim)	Missing	Missing	Missing	/
HH-GCF-000222025	Training	Haemophilus haemolyticus	Haemophilus haemolyticus	Unknown	No cap locus	No cap locus	GCF_000222025.1	M19501	SAMN02952884	PRJNA66573	Assembly (fasta)	Contig	/	Missing	/	Simulated (dwgsim)	Missing	Missing	Missing	/
HH-GCF-000222045	Training	Haemophilus haemolyticus	Haemophilus haemolyticus	Unknown	No cap locus	No cap locus	GCF_000222045.1	M21127	SAMN02952885	PRJNA66575	Assembly (fasta)	Contig	/	Missing	/	Simulated (dwgsim)	Missing	Missing	Missing	/
HH-GCF-000262285	Training	Haemophilus haemolyticus	Haemophilus haemolyticus	Unknown	No cap locus	No cap locus	GCF_000262285.1	HK386	SAMN00761814	PRJNA75145	Assembly (fasta)	Contig	/	Missing	/	Simulated (dwgsim)	Missing	Missing	Missing	/
HH-GCF-001008205	Training	Haemophilus haemolyticus	Haemophilus haemolyticus	Unknown	No cap locus	No cap locus	GCF_001008205.1	11P18	SAMN03580969	PRJNA282951	Assembly (fasta)	Contig	/	Missing	/	Simulated (dwgsim)	Missing	Missing	Missing	/
HH-GCF-001008215	Training	Haemophilus haemolyticus	Haemophilus haemolyticus	Unknown	No cap locus	No cap locus	GCF_001008215.1	1P26	SAMN03573808	PRJNA282677	Assembly (fasta)	Contig	/	Missing	/	Simulated (dwgsim)	Missing	Missing	Missing	/
HH-GCF-001008225	Training	Haemophilus haemolyticus	Haemophilus haemolyticus	Unknown	No cap locus	No cap locus	GCF_001008225.1	3P5	SAMN03573809	PRJNA282678	Assembly (fasta)	Contig	/	Missing	/	Simulated (dwgsim)	Missing	Missing	Missing	/
HH-GCF-001008275	Training	Haemophilus haemolyticus	Haemophilus haemolyticus	Unknown	No cap locus	No cap locus	GCF_001008275.1	27P25	SAMN03573714	PRJNA282658	Assembly (fasta)	Contig	/	Missing	/	Simulated (dwgsim)	Missing	Missing	Missing	/
HH-GCF-001679045	Training	Haemophilus haemolyticus	Haemophilus haemolyticus	Unknown	No cap locus	No cap locus	GCF_001679045.1	CCUG 12834	SAMN05043237	PRJNA302716	Assembly (fasta)	Scaffold	/	Missing	/	Simulated (dwgsim)	Missing	Missing	Missing	/
HH-GCF-001679135	Training	Haemophilus haemolyticus	Haemophilus haemolyticus	Unknown	No cap locus	No cap locus	GCF_001679135.1	CCUG 24149	SAMN05214003	PRJNA302716	Assembly (fasta)	Contig	/	Missing	/	Simulated (dwgsim)	Missing	Missing	Missing	/
HH-GCF-001679445	Training	Haemophilus haemolyticus	Haemophilus haemolyticus	Unknown	No cap locus	No cap locus	GCF_001679445.1	CCUG 39154	SAMN05225441	PRJNA302716	Assembly (fasta)	Scaffold	/	Missing	/	Simulated (dwgsim)	Missing	Missing	Missing	/
HH-GCF-003252655	Training	Haemophilus haemolyticus	Haemophilus haemolyticus subsp. intermedius	Unknown	No cap locus	No cap locus	GCF_003252655.1	C2001002324	SAMN09011143	PRJNA454666	Assembly (fasta)	Contig	/	Missing	/	Simulated (dwgsim)	Missing	Missing	Missing	/
HH-GCF-003351405	Training	Haemophilus haemolyticus	Haemophilus haemolyticus	Unknown	No cap locus	No cap locus	GCF_003351405.1	M19345	SAMN09704954	PRJNA428178	Assembly (fasta)	Complete	/	Missing	/	Simulated (dwgsim)	Missing	Missing	Missing	/
HH-GCF-003351625	Training	Haemophilus haemolyticus	Haemophilus haemolyticus	Unknown	No cap locus	No cap locus	GCF_003351625.1	M28486	SAMN09704968	PRJNA428178	Assembly (fasta)	Complete	/	Missing	/	Simulated (dwgsim)	Missing	Missing	Missing	/
HH-GCF-003352385	Training	Haemophilus haemolyticus	Haemophilus haemolyticus	Unknown	No cap locus	e*	GCF_003352385.1	M19346	SAMN09704955	PRJNA428178	Assembly (fasta)	Complete	/	Missing	/	Simulated (dwgsim)	Missing	Missing	Missing	/
HH-GCF-003490235	Training	Haemophilus haemolyticus	Haemophilus haemolyticus	Unknown	No cap locus	No cap locus	GCF_003490235.1	M19140	SAMN09704947	PRJNA428178	Assembly (fasta)	Contig	/	Missing	/	Simulated (dwgsim)	Missing	Missing	Missing	/
HH-GCF-003490305	Training	Haemophilus haemolyticus	Haemophilus haemolyticus	Unknown	No cap locus	No cap locus	GCF_003490305.1	M19155	SAMN09704948	PRJNA428178	Assembly (fasta)	Contig	/	Missing	/	Simulated (dwgsim)	Missing	Missing	Missing	/
HH-GCF-003490485	Training	Haemophilus haemolyticus	Haemophilus haemolyticus	Unknown	No cap locus	No cap locus	GCF_003490485.1	M26173	SAMN09704965	PRJNA428178	Assembly (fasta)	Contig	/	Missing	/	Simulated (dwgsim)	Missing	Missing	Missing	/
HH-GCF-003490595	Training	Haemophilus haemolyticus	Haemophilus haemolyticus	Unknown	No cap locus	No cap locus	GCF_003490595.1	M19079	SAMN09704942	PRJNA428178	Assembly (fasta)	Contig	/	Missing	/	Simulated (dwgsim)	Missing	Missing	Missing	/
HH-GCF-003490655	Training	Haemophilus haemolyticus	Haemophilus haemolyticus	Unknown	No cap locus	No cap locus	GCF_003490655.1	M26156	SAMN09704958	PRJNA428178	Assembly (fasta)	Contig	/	Missing	/	Simulated (dwgsim)	Missing	Missing	Missing	/
HH-GCF-003490935	Training	Haemophilus haemolyticus	Haemophilus haemolyticus	Unknown	No cap locus	No cap locus	GCF_003490935.1	M19099	SAMN09704944	PRJNA428178	Assembly (fasta)	Contig	/	Missing	/	Simulated (dwgsim)	Missing	Missing	Missing	/
HH-GCF-003491025	Training	Haemophilus haemolyticus	Haemophilus haemolyticus	Unknown	No cap locus	e*	GCF_003491025.1	M19164	SAMN09704950	PRJNA428178	Assembly (fasta)	Contig	/	Missing	/	Simulated (dwgsim)	Missing	Missing	Missing	/
HH-GCF-003492365	Training	Haemophilus haemolyticus	Haemophilus haemolyticus	Unknown	No cap locus	e*	GCF_003492365.1	M19197	SAMN09704952	PRJNA428178	Assembly (fasta)	Contig	/	Missing	/	Simulated (dwgsim)	Missing	Missing	Missing	/
HH-GCF-003492745	Training	Haemophilus haemolyticus	Haemophilus haemolyticus	Unknown	No cap locus	No cap locus	GCF_003492745.1	M26166	SAMN09704963	PRJNA428178	Assembly (fasta)	Contig	/	Missing	/	Simulated (dwgsim)	Missing	Missing	Missing	/
HH-GCF-003493125	Training	Haemophilus haemolyticus	Haemophilus haemolyticus	Unknown	No cap locus	No cap locus	GCF_003493125.1	M26167	SAMN09704964	PRJNA428178	Assembly (fasta)	Contig	/	Missing	/	Simulated (dwgsim)	Missing	Missing	Missing	/
HH-GCF-003493245	Training	Haemophilus haemolyticus	Haemophilus haemolyticus	Unknown	No cap locus	No cap locus	GCF_003493245.1	M26174	SAMN09704966	PRJNA428178	Assembly (fasta)	Contig	/	Missing	/	Simulated (dwgsim)	Missing	Missing	Missing	/
HH-GCF-003493365	Training	Haemophilus haemolyticus	Haemophilus haemolyticus	Unknown	No cap locus	No cap locus	GCF_003493365.1	M19122	SAMN09704945	PRJNA428178	Assembly (fasta)	Contig	/	Missing	/	Simulated (dwgsim)	Missing	Missing	Missing	/
HH-GCF-003493465	Training	Haemophilus haemolyticus	Haemophilus haemolyticus	Unknown	No cap locus	No cap locus	GCF_003493465.1	M25342	SAMN09704957	PRJNA428178	Assembly (fasta)	Contig	/	Missing	/	Simulated (dwgsim)	Missing	Missing	Missing	/
HH-GCF-003493545	Training	Haemophilus haemolyticus	Haemophilus haemolyticus	Unknown	No cap locus	No cap locus	GCF_003493545.1	M26176	SAMN09704967	PRJNA428178	Assembly (fasta)	Contig	/	Missing	/	Simulated (dwgsim)	Missing	Missing	Missing	/
HH-GCF-003493605	Training	Haemophilus haemolyticus	Haemophilus haemolyticus	Unknown	No cap locus	No cap locus	GCF_003493605.1	M19187	SAMN09704951	PRJNA428178	Assembly (fasta)	Contig	/	Missing	/	Simulated (dwgsim)	Missing	Missing	Missing	/
HH-GCF-003493685	Training	Haemophilus haemolyticus	Haemophilus haemolyticus	Unknown	No cap locus	No cap locus	GCF_003493685.1	M26161	SAMN09704961	PRJNA428178	Assembly (fasta)	Contig	/	Missing	/	Simulated (dwgsim)	Missing	Missing	Missing	/
HH-GCF-003493965	Training	Haemophilus haemolyticus	Haemophilus haemolyticus	Unknown	No cap locus	No cap locus	GCF_003493965.1	M19071	SAMN09704941	PRJNA428178	Assembly (fasta)	Contig	/	Missing	/	Simulated (dwgsim)	Missing	Missing	Missing	/
HH-GCF-003494075	Training	Haemophilus haemolyticus	Haemophilus haemolyticus	Unknown	No cap locus	No cap locus	GCF_003494075.1	M19201	SAMN09704953	PRJNA428178	Assembly (fasta)	Contig	/	Missing	/	Simulated (dwgsim)	Missing	Missing	Missing	/
HH-GCF-003494105	Training	Haemophilus haemolyticus	Haemophilus haemolyticus	Unknown	No cap locus	No cap locus	GCF_003494105.1	M26157	SAMN09704959	PRJNA428178	Assembly (fasta)	Contig	/	Missing	/	Simulated (dwgsim)	Missing	Missing	Missing	/
HH-GCF-003494195	Training	Haemophilus haemolyticus	Haemophilus haemolyticus	Unknown	No cap locus	No cap locus	GCF_003494195.1	M19135	SAMN09704946	PRJNA428178	Assembly (fasta)	Contig	/	Missing	/	Simulated (dwgsim)	Missing	Missing	Missing	/
HH-GCF-003494265	Training	Haemophilus haemolyticus	Haemophilus haemolyticus	Unknown	No cap locus	No cap locus	GCF_003494265.1	M19528	SAMN09704956	PRJNA428178	Assembly (fasta)	Contig	/	Missing	/	Simulated (dwgsim)	Missing	Missing	Missing	/
HH-GCF-003494285	Training	Haemophilus haemolyticus	Haemophilus haemolyticus	Unknown	No cap locus	e*	GCF_003494285.1	M19080	SAMN09704943	PRJNA428178	Assembly (fasta)	Contig	/	Missing	/	Simulated (dwgsim)	Missing	Missing	Missing	/
HH-GCF-003494485	Training	Haemophilus haemolyticus	Haemophilus haemolyticus	Unknown	No cap locus	No cap locus	GCF_003494485.1	M26160	SAMN09704960	PRJNA428178	Assembly (fasta)	Contig	/	Missing	/	Simulated (dwgsim)	Missing	Missing	Missing	/
HH-GCF-003494525	Training	Haemophilus haemolyticus	Haemophilus haemolyticus	Unknown	No cap locus	No cap locus	GCF_003494525.1	M26164	SAMN09704962	PRJNA428178	Assembly (fasta)	Contig	/	Missing	/	Simulated (dwgsim)	Missing	Missing	Missing	/
HH-GCF-003494545	Training	Haemophilus haemolyticus	Haemophilus haemolyticus	Unknown	No cap locus	No cap locus	GCF_003494545.1	M28908	SAMN09704969	PRJNA428178	Assembly (fasta)	Contig	/	Missing	/	Simulated (dwgsim)	Missing	Missing	Missing	/
HH-GCF-003494635	Training	Haemophilus haemolyticus	Haemophilus haemolyticus	Unknown	No cap locus	No cap locus	GCF_003494635.1	M11818	SAMN09704939	PRJNA428178	Assembly (fasta)	Contig	/	Missing	/	Simulated (dwgsim)	Missing	Missing	Missing	/
HH-GCF-003494655	Training	Haemophilus haemolyticus	Haemophilus haemolyticus	Unknown	No cap locus	e*	GCF_003494655.1	M19161	SAMN09704949	PRJNA428178	Assembly (fasta)	Contig	/	Missing	/	Simulated (dwgsim)	Missing	Missing	Missing	/
HH-GCF-003494695	Training	Haemophilus haemolyticus	Haemophilus haemolyticus	Unknown	No cap locus	No cap locus	GCF_003494695.1	M19066	SAMN09704940	PRJNA428178	Assembly (fasta)	Contig	/	Missing	/	Simulated (dwgsim)	Missing	Missing	Missing	/
HH-GCF-004362455	Training	Haemophilus haemolyticus	Haemophilus haemolyticus	Unknown	No cap locus	No cap locus	GCF_004362455.1	16-549009	SAMN10405313	PRJNA504773	Assembly (fasta)	Scaffold	/	Missing	/	Simulated (dwgsim)	Missing	Missing	Missing	/
HH-GCF-004368395	Training	Haemophilus haemolyticus	Haemophilus haemolyticus	Unknown	No cap locus	No cap locus	GCF_004368395.1	HI2028	SAMN03217745	PRJNA268277	Assembly (fasta)	Contig	/	Missing	/	Simulated (dwgsim)	Missing	Missing	Missing	/
HH-GCF-004368535	Training	Haemophilus haemolyticus	Haemophilus haemolyticus	Unknown	No cap locus	No cap locus	GCF_004368535.1	ATCC 33390	SAMN03217754	PRJNA268281	Assembly (fasta)	Contig	/	Missing	/	Simulated (dwgsim)	Missing	Missing	Missing	/
HH-GCF-006439115	Training	Haemophilus haemolyticus (subp. intermedius)	Haemophilus haemolyticus subsp. intermedius	Unknown	No cap locus	No cap locus	GCF_006439115.1	PN24	SAMN10537251	PRJNA509094	Assembly (fasta)	Contig	/	Missing	/	Simulated (dwgsim)	Missing	Missing	Missing	/
HH-GCF-006439125	Training	Haemophilus haemolyticus (subp. intermedius)	Haemophilus haemolyticus subsp. intermedius	Unknown	No cap locus	e*	GCF_006439125.1	CCUG 31732	SAMN10537238	PRJNA509094	Assembly (fasta)	Contig	/	Missing	/	Simulated (dwgsim)	Missing	Missing	Missing	/
HH-GCF-006439145	Training	Haemophilus haemolyticus (subp. intermedius)	Haemophilus haemolyticus subsp. intermedius	Unknown	No cap locus	No cap locus	GCF_006439145.1	CCUG 30218	SAMN10537237	PRJNA509094	Assembly (fasta)	Contig	/	Missing	/	Simulated (dwgsim)	Missing	Missing	Missing	/
HH-GCF-006439155	Training	Haemophilus haemolyticus (subp. intermedius)	Haemophilus haemolyticus subsp. intermedius	Unknown	No cap locus	No cap locus	GCF_006439155.1	CCUG 11096	SAMN10537235	PRJNA509094	Assembly (fasta)	Contig	/	Missing	/	Simulated (dwgsim)	Missing	Missing	Missing	/
HH-GCF-006439165	Training	Haemophilus haemolyticus (subp. intermedius)	Haemophilus haemolyticus subsp. intermedius	Unknown	No cap locus	No cap locus	GCF_006439165.1	65151 B Hi-4	SAMN10537231	PRJNA509094	Assembly (fasta)	Contig	/	Missing	/	Simulated (dwgsim)	Missing	Missing	Missing	/
HH-GCF-006439215	Training	Haemophilus haemolyticus (subp. intermedius)	Haemophilus haemolyticus subsp. intermedius	Unknown	No cap locus	No cap locus	GCF_006439215.1	60982 B Hi-1	SAMN10537218	PRJNA509094	Assembly (fasta)	Contig	/	Missing	/	Simulated (dwgsim)	Missing	Missing	Missing	/
HH-GCF-006439235	Training	Haemophilus haemolyticus (subp. intermedius)	Haemophilus haemolyticus subsp. intermedius	Unknown	No cap locus	No cap locus	GCF_006439235.1	60971 B Hi-3	SAMN10537217	PRJNA509094	Assembly (fasta)	Contig	/	Missing	/	Simulated (dwgsim)	Missing	Missing	Missing	/
HH-GCF-006439245	Training	Haemophilus haemolyticus (subp. intermedius)	Haemophilus haemolyticus subsp. intermedius	Unknown	No cap locus	e*	GCF_006439245.1	60819 B Hi-1	SAMN10537214	PRJNA509094	Assembly (fasta)	Contig	/	Missing	/	Simulated (dwgsim)	Missing	Missing	Missing	/
HH-GCF-006439275	Training	Haemophilus haemolyticus (subp. intermedius)	Haemophilus haemolyticus subsp. intermedius	Unknown	No cap locus	No cap locus	GCF_006439275.1	CCUG 15949	SAMN10537236	PRJNA509094	Assembly (fasta)	Contig	/	Missing	/	Simulated (dwgsim)	Missing	Missing	Missing	/
HH-GCF-006439285	Training	Haemophilus haemolyticus (subp. intermedius)	Haemophilus haemolyticus subsp. intermedius	Unknown	No cap locus	No cap locus	GCF_006439285.1	65117 B Hi-3	SAMN10537228	PRJNA509094	Assembly (fasta)	Contig	/	Missing	/	Simulated (dwgsim)	Missing	Missing	Missing	/
HH-GCF-006439315	Training	Haemophilus haemolyticus (subp. intermedius)	Haemophilus haemolyticus subsp. intermedius	Unknown	Capsule-deficient	c	GCF_006439315.1	60824 B Hi-4	SAMN10537215	PRJNA509094	Assembly (fasta)	Contig	/	Missing	/	Simulated (dwgsim)	Missing	Missing	Missing	/
HH-GCF-013401795	Training	Haemophilus haemolyticus	Haemophilus haemolyticus	Unknown	No cap locus	No cap locus	GCF_013401795.1	CCUG30047	SAMN15447166	PRJNA644069	Assembly (fasta)	Contig	/	Missing	/	Simulated (dwgsim)	Missing	Missing	Missing	/
HH-GCF-013401805	Training	Haemophilus haemolyticus	Haemophilus haemolyticus	Unknown	No cap locus	No cap locus	GCF_013401805.1	S32F2	SAMN15447167	PRJNA644069	Assembly (fasta)	Contig	/	Missing	/	Simulated (dwgsim)	Missing	Missing	Missing	/
HH-GCF-013401825	Training	Haemophilus haemolyticus (subp. intermedius)	Haemophilus haemolyticus subsp. intermedius	Unknown	No cap locus	No cap locus	GCF_013401825.1	PN24	SAMN15447168	PRJNA644069	Assembly (fasta)	Contig	/	Missing	/	Simulated (dwgsim)	Missing	Missing	Missing	/
HH-GCF-900477945	Training	Haemophilus haemolyticus	Haemophilus haemolyticus	Unknown	No cap locus	No cap locus	GCF_900477945.1	NCTC10839	SAMEA3905387	PRJEB6403	Assembly (fasta)	Complete	/	Missing	/	Simulated (dwgsim)	Missing	Missing	Missing	/
HI-GCF-000012185	Training	Haemophilus influenzae	Haemophilus influenzae	Unknown	NTHi	No cap locus	GCF_000012185.1	86-028NP	SAMN02603157	PRJNA11752	Assembly (fasta)	Complete	/	Missing	/	Simulated (dwgsim)	Missing	Missing	Missing	/
HI-GCF-000016465	Training	Haemophilus influenzae	Haemophilus influenzae	Unknown	NTHi	No cap locus	GCF_000016465.1	PittEE	SAMN02603084	PRJNA16400	Assembly (fasta)	Complete	/	Missing	/	Simulated (dwgsim)	Missing	Missing	Missing	/
HI-GCF-000016485	Training	Haemophilus influenzae	Haemophilus influenzae	Unknown	NTHi	No cap locus	GCF_000016485.1	PittGG	SAMN02603085	PRJNA16401	Assembly (fasta)	Complete	/	Missing	/	Simulated (dwgsim)	Missing	Missing	Missing	/
HI-GCF-000027305	Training	Haemophilus influenzae	Haemophilus influenzae	Unknown	NTHi	No cap locus	GCF_000027305.1	Rd KW20	SAMN02603991	PRJNA219	Assembly (fasta)	Complete	/	Missing	/	Simulated (dwgsim)	Missing	Missing	Missing	/
HI-GCF-000165525	Training	Haemophilus influenzae	Haemophilus influenzae	Unknown	NTHi	No cap locus	GCF_000165525.1	R2866	SAMN02604259	PRJNA9621	Assembly (fasta)	Complete	/	Missing	/	Simulated (dwgsim)	Missing	Missing	Missing	/
HI-GCF-000165575	Training	Haemophilus influenzae	Haemophilus influenzae	Unknown	NTHi	No cap locus	GCF_000165575.1	R2846	SAMN02604260	PRJNA9620	Assembly (fasta)	Complete	/	Missing	/	Simulated (dwgsim)	Missing	Missing	Missing	/
HI-GCF-000197875	Training	Haemophilus influenzae	Haemophilus influenzae	Unknown	NTHi	No cap locus	GCF_000197875.1	F3031	SAMEA3138342	PRJNA50729	Assembly (fasta)	Complete	/	Missing	/	Simulated (dwgsim)	Missing	Missing	Missing	/
HI-GCF-000200475	Training	Haemophilus influenzae	Haemophilus influenzae	Unknown	NTHi	No cap locus	GCF_000200475.1	F3047	SAMEA2272570	PRJEA61001	Assembly (fasta)	Complete	/	Missing	/	Simulated (dwgsim)	Missing	Missing	Missing	/
HI-GCF-000210875	Training	Haemophilus influenzae	Haemophilus influenzae	serotype b	Serotype b	b	GCF_000210875.1	10810	SAMEA3138383	PRJNA50409	Assembly (fasta)	Complete	/	Missing	/	Simulated (dwgsim)	Missing	Missing	Missing	/
HI-GCF-000465255	Training	Haemophilus influenzae	Haemophilus influenzae	serotype f	Serotype f	f	GCF_000465255.1	KR494	SAMN02603575	PRJNA203127	Assembly (fasta)	Complete	/	Missing	/	Simulated (dwgsim)	Missing	Missing	Missing	/
HI-GCF-000698365	Training	Haemophilus influenzae	Haemophilus influenzae	Unknown	NTHi	No cap locus	GCF_000698365.1	CGSHiCZ412602	SAMN02800345	PRJNA189674	Assembly (fasta)	Complete	/	Missing	/	Simulated (dwgsim)	Missing	Missing	Missing	/
HI-GCF-000767075	Training	Haemophilus influenzae	Haemophilus influenzae	Unknown	NTHi	No cap locus	GCF_000767075.1	Hi375	SAMN03093440	PRJNA263041	Assembly (fasta)	Complete	/	Missing	/	Simulated (dwgsim)	Missing	Missing	Missing	/
HI-GCF-000931575	Training	Haemophilus influenzae	Haemophilus influenzae	Unknown	NTHi	No cap locus	GCF_000931575.1	477	SAMN02595602	PRJNA235929	Assembly (fasta)	Complete	/	Missing	/	Simulated (dwgsim)	Missing	Missing	Missing	/
HI-GCF-000931605	Training	Haemophilus influenzae	Haemophilus influenzae	Unknown	NTHi	No cap locus	GCF_000931605.1	C486	SAMN02595604	PRJNA235929	Assembly (fasta)	Complete	/	Missing	/	Simulated (dwgsim)	Missing	Missing	Missing	/
HI-GCF-000931625	Training	Haemophilus influenzae	Haemophilus influenzae	Unknown	NTHi	No cap locus	GCF_000931625.1	723	SAMN02595605	PRJNA235929	Assembly (fasta)	Complete	/	Missing	/	Simulated (dwgsim)	Missing	Missing	Missing	/
HI-GCF-000968335	Training	Haemophilus influenzae	Haemophilus influenzae	Unknown	NTHi	No cap locus	GCF_000968335.1	2019	SAMN03450976	PRJNA175345	Assembly (fasta)	Complete	/	Missing	/	Simulated (dwgsim)	Missing	Missing	Missing	/
HI-GCF-001457655	Training	Haemophilus influenzae	Haemophilus influenzae	Unknown	NTHi	No cap locus	GCF_001457655.1	NCTC8143	SAMEA2498480	PRJEB6403	Assembly (fasta)	Complete	/	Missing	/	Simulated (dwgsim)	Missing	Missing	Missing	/
HI-GCF-001856725	Training	Haemophilus influenzae	Haemophilus influenzae	serotype a	Serotype a	a	GCF_001856725.1	NML-Hia-1	SAMN05714732	PRJNA328024	Assembly (fasta)	Complete	/	Missing	/	Simulated (dwgsim)	Missing	Missing	Missing	/
HI-GCF-002073475	Training	Haemophilus influenzae	Haemophilus influenzae	Unknown	NTHi	No cap locus	GCF_002073475.2	FDAARGOS_199	SAMN04875536	PRJNA231221	Assembly (fasta)	Complete	/	Missing	/	Simulated (dwgsim)	Missing	Missing	Missing	/
HI-GCF-002966575	Training	Haemophilus influenzae	Haemophilus influenzae	Unknown	NTHi	No cap locus	GCF_002966575.1	48P106H1	SAMN06203601	PRJNA358390	Assembly (fasta)	Complete	/	Missing	/	Simulated (dwgsim)	Missing	Missing	Missing	/
HI-GCF-002966595	Training	Haemophilus influenzae	Haemophilus influenzae	Unknown	NTHi	No cap locus	GCF_002966595.1	48P153H1	SAMN06203603	PRJNA358390	Assembly (fasta)	Complete	/	Missing	/	Simulated (dwgsim)	Missing	Missing	Missing	/
HI-GCF-002966615	Training	Haemophilus influenzae	Haemophilus influenzae	Unknown	NTHi	No cap locus	GCF_002966615.1	5P28H1	SAMN06203638	PRJNA358390	Assembly (fasta)	Complete	/	Missing	/	Simulated (dwgsim)	Missing	Missing	Missing	/
HI-GCF-002966635	Training	Haemophilus influenzae	Haemophilus influenzae	Unknown	NTHi	No cap locus	GCF_002966635.1	5P54H1	SAMN06203639	PRJNA358390	Assembly (fasta)	Complete	/	Missing	/	Simulated (dwgsim)	Missing	Missing	Missing	/
HI-GCF-002966655	Training	Haemophilus influenzae	Haemophilus influenzae	Unknown	NTHi	No cap locus	GCF_002966655.1	67P38H1	SAMN06203648	PRJNA358390	Assembly (fasta)	Complete	/	Missing	/	Simulated (dwgsim)	Missing	Missing	Missing	/
HI-GCF-002966675	Training	Haemophilus influenzae	Haemophilus influenzae	Unknown	NTHi	No cap locus	GCF_002966675.1	67P56H1	SAMN06203650	PRJNA358390	Assembly (fasta)	Complete	/	Missing	/	Simulated (dwgsim)	Missing	Missing	Missing	/
HI-GCF-002966695	Training	Haemophilus influenzae	Haemophilus influenzae	Unknown	NTHi	No cap locus	GCF_002966695.1	6P24H2	SAMN06203655	PRJNA358390	Assembly (fasta)	Complete	/	Missing	/	Simulated (dwgsim)	Missing	Missing	Missing	/
HI-GCF-002966715	Training	Haemophilus influenzae	Haemophilus influenzae	Unknown	NTHi	No cap locus	GCF_002966715.1	6P32H1	SAMN06203656	PRJNA358390	Assembly (fasta)	Complete	/	Missing	/	Simulated (dwgsim)	Missing	Missing	Missing	/
HI-GCF-002966735	Training	Haemophilus influenzae	Haemophilus influenzae	Unknown	NTHi	No cap locus	GCF_002966735.1	11P6H	SAMN06203483	PRJNA358390	Assembly (fasta)	Complete	/	Missing	/	Simulated (dwgsim)	Missing	Missing	Missing	/
HI-GCF-003351425	Training	Haemophilus influenzae	Haemophilus influenzae	serotype a	Serotype a	a	GCF_003351425.1	M21384	SAMN09704916	PRJNA428178	Assembly (fasta)	Complete	/	Missing	/	Simulated (dwgsim)	Missing	Missing	Missing	/
HI-GCF-003351445	Training	Haemophilus influenzae	Haemophilus influenzae	Unknown	NTHi	No cap locus	GCF_003351445.1	M21460	SAMN09704917	PRJNA428178	Assembly (fasta)	Complete	/	Missing	/	Simulated (dwgsim)	Missing	Missing	Missing	/
HI-GCF-003351465	Training	Haemophilus influenzae	Haemophilus influenzae	Unknown	Serotype c	c	GCF_003351465.1	M17648	SAMN09704911	PRJNA428178	Assembly (fasta)	Complete	/	Missing	/	Simulated (dwgsim)	Missing	Missing	Missing	/
HI-GCF-003351585	Training	Haemophilus influenzae	Haemophilus influenzae	serotype a	Serotype a	a	GCF_003351585.1	M25588	SAMN09704928	PRJNA428178	Assembly (fasta)	Complete	/	Missing	/	Simulated (dwgsim)	Missing	Missing	Missing	/
HI-GCF-003351605	Training	Haemophilus influenzae	Haemophilus influenzae	Unknown	Serotype c	c	GCF_003351605.1	M12125	SAMN09704892	PRJNA428178	Assembly (fasta)	Complete	/	Missing	/	Simulated (dwgsim)	Missing	Missing	Missing	/
HI-GCF-003352345	Training	Haemophilus influenzae	Haemophilus influenzae	Unknown	Serotype e	e	GCF_003352345.1	M25267	SAMN09704927	PRJNA428178	Assembly (fasta)	Complete	/	Missing	/	Simulated (dwgsim)	Missing	Missing	Missing	/
HI-GCF-003352365	Training	Haemophilus influenzae	Haemophilus influenzae	Unknown	Serotype e	e	GCF_003352365.1	M13034	SAMN09704896	PRJNA428178	Assembly (fasta)	Complete	/	Missing	/	Simulated (dwgsim)	Missing	Missing	Missing	/
HI-GCF-003352405	Training	Haemophilus influenzae	Haemophilus influenzae	Unknown	Serotype e	e	GCF_003352405.1	M15895	SAMN09704905	PRJNA428178	Assembly (fasta)	Complete	/	Missing	/	Simulated (dwgsim)	Missing	Missing	Missing	/
HI-GCF-003425445	Training	Haemophilus influenzae	Haemophilus influenzae	Unknown	NTHi	No cap locus	GCF_003425445.1	P621-7028	SAMN07421898	PRJNA282520	Assembly (fasta)	Complete	/	Missing	/	Simulated (dwgsim)	Missing	Missing	Missing	/
HI-GCF-003425465	Training	Haemophilus influenzae	Haemophilus influenzae	Unknown	NTHi	No cap locus	GCF_003425465.1	P650-8603	SAMN07421927	PRJNA282520	Assembly (fasta)	Complete	/	Missing	/	Simulated (dwgsim)	Missing	Missing	Missing	/
HI-GCF-003425485	Training	Haemophilus influenzae	Haemophilus influenzae	Unknown	NTHi	No cap locus	GCF_003425485.1	P652-8881	SAMN07421929	PRJNA282520	Assembly (fasta)	Complete	/	Missing	/	Simulated (dwgsim)	Missing	Missing	Missing	/
HI-GCF-003425505	Training	Haemophilus influenzae	Haemophilus influenzae	Unknown	NTHi	No cap locus	GCF_003425505.1	P669-6977	SAMN07421944	PRJNA282520	Assembly (fasta)	Complete	/	Missing	/	Simulated (dwgsim)	Missing	Missing	Missing	/
HI-GCF-003425525	Training	Haemophilus influenzae	Haemophilus influenzae	Unknown	NTHi	No cap locus	GCF_003425525.1	P642-4396	SAMN07421919	PRJNA282520	Assembly (fasta)	Complete	/	Missing	/	Simulated (dwgsim)	Missing	Missing	Missing	/
HI-GCF-003425565	Training	Haemophilus influenzae	Haemophilus influenzae	Unknown	NTHi	No cap locus	GCF_003425565.1	P679-2791	SAMN07421955	PRJNA282520	Assembly (fasta)	Complete	/	Missing	/	Simulated (dwgsim)	Missing	Missing	Missing	/
HI-GCF-003425585	Training	Haemophilus influenzae	Haemophilus influenzae	Unknown	NTHi	No cap locus	GCF_003425585.1	P636-8296	SAMN07421913	PRJNA282520	Assembly (fasta)	Complete	/	Missing	/	Simulated (dwgsim)	Missing	Missing	Missing	/
HI-GCF-003425605	Training	Haemophilus influenzae	Haemophilus influenzae	Unknown	NTHi	No cap locus	GCF_003425605.1	P676-2514	SAMN07421951	PRJNA282520	Assembly (fasta)	Complete	/	Missing	/	Simulated (dwgsim)	Missing	Missing	Missing	/
HI-GCF-003425625	Training	Haemophilus influenzae	Haemophilus influenzae	Unknown	NTHi	No cap locus	GCF_003425625.1	P672-7661	SAMN07421947	PRJNA282520	Assembly (fasta)	Complete	/	Missing	/	Simulated (dwgsim)	Missing	Missing	Missing	/
HI-GCF-003425645	Training	Haemophilus influenzae	Haemophilus influenzae	Unknown	NTHi	No cap locus	GCF_003425645.1	P665-7858	SAMN07421940	PRJNA282520	Assembly (fasta)	Complete	/	Missing	/	Simulated (dwgsim)	Missing	Missing	Missing	/
HI-GCF-003425715	Training	Haemophilus influenzae	Haemophilus influenzae	Unknown	NTHi	No cap locus	GCF_003425715.1	P617-9224	SAMN07421894	PRJNA282520	Assembly (fasta)	Complete	/	Missing	/	Simulated (dwgsim)	Missing	Missing	Missing	/
HI-GCF-003425765	Training	Haemophilus influenzae	Haemophilus influenzae	Unknown	NTHi	No cap locus	GCF_003425765.1	P595-8370	SAMN07421872	PRJNA282520	Assembly (fasta)	Complete	/	Missing	/	Simulated (dwgsim)	Missing	Missing	Missing	/
HI-GCF-003425815	Training	Haemophilus influenzae	Haemophilus influenzae	Unknown	NTHi	No cap locus	GCF_003425815.1	P615-8618	SAMN07421892	PRJNA282520	Assembly (fasta)	Complete	/	Missing	/	Simulated (dwgsim)	Missing	Missing	Missing	/
HI-GCF-003425935	Training	Haemophilus influenzae	Haemophilus influenzae	Unknown	NTHi	No cap locus	GCF_003425935.1	P641-4342	SAMN07421918	PRJNA282520	Assembly (fasta)	Complete	/	Missing	/	Simulated (dwgsim)	Missing	Missing	Missing	/
HI-GCF-003425955	Training	Haemophilus influenzae	Haemophilus influenzae	Unknown	NTHi	No cap locus	GCF_003425955.1	P662-7189	SAMN07421937	PRJNA282520	Assembly (fasta)	Complete	/	Missing	/	Simulated (dwgsim)	Missing	Missing	Missing	/
HI-GCF-008586745	Training	Haemophilus influenzae	Haemophilus influenzae	Unknown	NTHi	No cap locus	GCF_008586745.1	HE7/F1946	SAMN12687934	PRJNA563784	Assembly (fasta)	Complete	/	Missing	/	Simulated (dwgsim)	Missing	Missing	Missing	/
HI-GCF-008586765	Training	Haemophilus influenzae	Haemophilus influenzae	Unknown	NTHi	No cap locus	GCF_008586765.1	HE40/F3043	SAMN12687938	PRJNA563784	Assembly (fasta)	Complete	/	Missing	/	Simulated (dwgsim)	Missing	Missing	Missing	/
HI-GCF-008586785	Training	Haemophilus influenzae	Haemophilus influenzae	Unknown	NTHi	No cap locus	GCF_008586785.1	HE37/F3052	SAMN12687937	PRJNA563784	Assembly (fasta)	Complete	/	Missing	/	Simulated (dwgsim)	Missing	Missing	Missing	/
HI-GCF-008586805	Training	Haemophilus influenzae	Haemophilus influenzae	Unknown	NTHi	No cap locus	GCF_008586805.1	HE24/F3037	SAMN12687936	PRJNA563784	Assembly (fasta)	Complete	/	Missing	/	Simulated (dwgsim)	Missing	Missing	Missing	/
HI-GCF-008586825	Training	Haemophilus influenzae	Haemophilus influenzae	Unknown	NTHi	No cap locus	GCF_008586825.1	HE15/F3028	SAMN12687935	PRJNA563784	Assembly (fasta)	Complete	/	Missing	/	Simulated (dwgsim)	Missing	Missing	Missing	/
HI-GCF-008831525	Training	Haemophilus influenzae	Haemophilus influenzae	Unknown	NTHi	No cap locus	GCF_008831525.1	PittGG	SAMN12877006	PRJNA575052	Assembly (fasta)	Complete	/	Missing	/	Simulated (dwgsim)	Missing	Missing	Missing	/
HI-GCF-013394405	Training	Haemophilus influenzae	Haemophilus influenzae	Unknown	NTHi	No cap locus	GCF_013394405.1	2018-Y40	SAMD00210359	PRJDB9463	Assembly (fasta)	Complete	/	Missing	/	Simulated (dwgsim)	Missing	Missing	Missing	/
HI-GCF-900475535	Training	Haemophilus influenzae	Haemophilus influenzae	Unknown	NTHi	No cap locus	GCF_900475535.1	NCTC11931	SAMEA3867450	PRJEB6403	Assembly (fasta)	Complete	/	Missing	/	Simulated (dwgsim)	Missing	Missing	Missing	/
HI-GCF-900475755	Training	Haemophilus influenzae	Haemophilus influenzae	serotype f	Serotype f	f	GCF_900475755.1	NCTC11426	SAMEA3893456	PRJEB6403	Assembly (fasta)	Complete	/	Missing	/	Simulated (dwgsim)	Missing	Missing	Missing	/
HI-GCF-900475995	Training	Haemophilus influenzae	Haemophilus influenzae	Unknown	NTHi	No cap locus	GCF_900475995.1	NCTC12975	SAMEA4030739	PRJEB6403	Assembly (fasta)	Complete	/	Missing	/	Simulated (dwgsim)	Missing	Missing	Missing	/
HI-GCF-900478275	Training	Haemophilus influenzae	Haemophilus influenzae	serotype b-	Capsule-deficient (Serotype b)	b	GCF_900478275.1	NCTC13377	SAMEA3221101	PRJEB6403	Assembly (fasta)	Complete	/	Missing	/	Simulated (dwgsim)	Missing	Missing	Missing	/
HI-GCF-900478325	Training	Haemophilus influenzae	Haemophilus influenzae	Unknown	NTHi	No cap locus	GCF_900478325.1	NCTC12194	SAMEA3207620	PRJEB6403	Assembly (fasta)	Complete	/	Missing	/	Simulated (dwgsim)	Missing	Missing	Missing	/
HI-GCF-900478735	Training	Haemophilus influenzae	Haemophilus influenzae	Unknown	Serotype e	e	GCF_900478735.1	NCTC8455	SAMEA2822163	PRJEB6403	Assembly (fasta)	Complete	/	Missing	/	Simulated (dwgsim)	Missing	Missing	Missing	/
HI-GCF-900635795	Training	Haemophilus influenzae	Haemophilus influenzae	Unknown	Capsule-deficient (Serotype b)	b	GCF_900635795.1	NCTC11394	SAMEA3207623	PRJEB6403	Assembly (fasta)	Complete	/	Missing	/	Simulated (dwgsim)	Missing	Missing	Missing	/
HI-GCF-900635805	Training	Haemophilus influenzae	Haemophilus influenzae	Unknown	NTHi	No cap locus	GCF_900635805.1	NCTC12699	SAMEA3221100	PRJEB6403	Assembly (fasta)	Complete	/	Missing	/	Simulated (dwgsim)	Missing	Missing	Missing	/
HI-GCF-900638105	Training	Haemophilus influenzae	Haemophilus influenzae	Unknown	NTHi	No cap locus	GCF_900638105.1	NCTC11873	SAMEA104200675	PRJEB6403	Assembly (fasta)	Complete	/	Missing	/	Simulated (dwgsim)	Missing	Missing	Missing	/
HI-GCF-901472485	Training	Haemophilus influenzae	Haemophilus influenzae	serotype b	Serotype b	b	GCF_901472485.1	NCTC8468	SAMEA3222080	PRJEB6403	Assembly (fasta)	Complete	/	Missing	/	Simulated (dwgsim)	Missing	Missing	Missing	/
HA-GCF-001679305	Training	Haemophilus aegyptius	Haemophilus influenzae	Unknown	NTHi	No cap locus	GCF_001679305.1	CCUG 628	SAMN05219235	PRJNA302716	Assembly (fasta)	Scaffold	/	Missing	/	Simulated (dwgsim)	Missing	Missing	Missing	/
HA-GCF-001679335	Training	Haemophilus aegyptius	Haemophilus influenzae	Unknown	NTHi	No cap locus	GCF_001679335.1	CCUG 26840	SAMN05219236	PRJNA302716	Assembly (fasta)	Scaffold	/	Missing	/	Simulated (dwgsim)	Missing	Missing	Missing	/
HA-GCF-900450755	Training	Haemophilus aegyptius	Haemophilus influenzae	Unknown	NTHi	No cap locus	GCF_900450755.1	NCTC8135	SAMEA4557826	PRJEB6403	Assembly (fasta)	Contig	/	Missing	/	Simulated (dwgsim)	Missing	Missing	Missing	/
HA-GCF-900475885	Training	Haemophilus aegyptius	Haemophilus influenzae	Unknown	NTHi	No cap locus	GCF_900475885.1	NCTC8502	SAMEA4076725	PRJEB6403	Assembly (fasta)	Complete	/	Missing	/	Simulated (dwgsim)	Missing	Missing	Missing	/
HA-GCF-900637765	Training	Haemophilus aegyptius	Haemophilus influenzae	Unknown	NTHi	No cap locus	GCF_900637765.1	NCTC8134	SAMEA26395168	PRJEB6403	Assembly (fasta)	Complete	/	Missing	/	Simulated (dwgsim)	Missing	Missing	Missing	/
HD-GCF-000007945	Training	Haemophilus ducreyi	Haemophilus ducreyi	Unknown	No cap locus	No cap locus	GCF_000007945.1	35000HP	SAMN02604087	PRJNA38	Assembly (fasta)	Complete	/	Missing	/	Simulated (dwgsim)	Missing	Missing	Missing	/
HD-GCF-001465235	Training	Haemophilus ducreyi	Haemophilus ducreyi	Unknown	No cap locus	No cap locus	GCF_001465235.1	AUSPNG1	SAMN04240434	PRJNA301153	Assembly (fasta)	Contig	/	Missing	/	Simulated (dwgsim)	Missing	Missing	Missing	/
HD-GCF-001647655	Training	Haemophilus ducreyi	Haemophilus ducreyi	Unknown	No cap locus	No cap locus	GCF_001647655.1	VAN1	SAMN04632439	PRJNA318024	Assembly (fasta)	Complete	/	Missing	/	Simulated (dwgsim)	Missing	Missing	Missing	/
HD-GCF-001647695	Training	Haemophilus ducreyi	Haemophilus ducreyi	Unknown	No cap locus	No cap locus	GCF_001647695.1	VAN2	SAMN04632440	PRJNA318024	Assembly (fasta)	Complete	/	Missing	/	Simulated (dwgsim)	Missing	Missing	Missing	/
HD-GCF-001647735	Training	Haemophilus ducreyi	Haemophilus ducreyi	Unknown	No cap locus	No cap locus	GCF_001647735.1	VAN3	SAMN04632441	PRJNA318024	Assembly (fasta)	Complete	/	Missing	/	Simulated (dwgsim)	Missing	Missing	Missing	/
HD-GCF-001647765	Training	Haemophilus ducreyi	Haemophilus ducreyi	Unknown	No cap locus	No cap locus	GCF_001647765.1	VAN4	SAMN04632442	PRJNA318024	Assembly (fasta)	Complete	/	Missing	/	Simulated (dwgsim)	Missing	Missing	Missing	/
HD-GCF-001647795	Training	Haemophilus ducreyi	Haemophilus ducreyi	Unknown	No cap locus	No cap locus	GCF_001647795.1	VAN5	SAMN04632443	PRJNA318024	Assembly (fasta)	Complete	/	Missing	/	Simulated (dwgsim)	Missing	Missing	Missing	/
HD-GCF-001647815	Training	Haemophilus ducreyi	Haemophilus ducreyi	Unknown	No cap locus	No cap locus	GCF_001647815.1	GHA1	SAMN04632444	PRJNA318024	Assembly (fasta)	Complete	/	Missing	/	Simulated (dwgsim)	Missing	Missing	Missing	/
HD-GCF-001647835	Training	Haemophilus ducreyi	Haemophilus ducreyi	Unknown	No cap locus	No cap locus	GCF_001647835.1	GHA2	SAMN04632445	PRJNA318024	Assembly (fasta)	Complete	/	Missing	/	Simulated (dwgsim)	Missing	Missing	Missing	/
HD-GCF-001647855	Training	Haemophilus ducreyi	Haemophilus ducreyi	Unknown	No cap locus	No cap locus	GCF_001647855.1	GHA3	SAMN04632446	PRJNA318024	Assembly (fasta)	Complete	/	Missing	/	Simulated (dwgsim)	Missing	Missing	Missing	/
HD-GCF-001647875	Training	Haemophilus ducreyi	Haemophilus ducreyi	Unknown	No cap locus	No cap locus	GCF_001647875.1	GHA5	SAMN04632447	PRJNA318024	Assembly (fasta)	Complete	/	Missing	/	Simulated (dwgsim)	Missing	Missing	Missing	/
HD-GCF-001647895	Training	Haemophilus ducreyi	Haemophilus ducreyi	Unknown	No cap locus	No cap locus	GCF_001647895.1	GHA8	SAMN04632448	PRJNA318024	Assembly (fasta)	Complete	/	Missing	/	Simulated (dwgsim)	Missing	Missing	Missing	/
HD-GCF-001647915	Training	Haemophilus ducreyi	Haemophilus ducreyi	Unknown	No cap locus	No cap locus	GCF_001647915.1	GHA9	SAMN04632449	PRJNA318024	Assembly (fasta)	Complete	/	Missing	/	Simulated (dwgsim)	Missing	Missing	Missing	/
HD-GCF-002015155	Training	Haemophilus ducreyi	Haemophilus ducreyi	Unknown	No cap locus	No cap locus	GCF_002015155.1	CCUG 4438	SAMN06308731	PRJNA302716	Assembly (fasta)	Scaffold	/	Missing	/	Simulated (dwgsim)	Missing	Missing	Missing	/
HD-GCF-002208665	Training	Haemophilus ducreyi	Haemophilus ducreyi	Unknown	No cap locus	No cap locus	GCF_002208665.2	FDAARGOS_297	SAMN06173310	PRJNA231221	Assembly (fasta)	Complete	/	Missing	/	Simulated (dwgsim)	Missing	Missing	Missing	/
HD-GCF-900109315	Training	Haemophilus ducreyi	Haemophilus ducreyi	Unknown	No cap locus	No cap locus	GCF_900109315.1	ATCC 33940	SAMN02983000	PRJEB16819	Assembly (fasta)	Contig	/	Missing	/	Simulated (dwgsim)	Missing	Missing	Missing	/
HD-GCF-900637315	Training	Haemophilus ducreyi	Haemophilus ducreyi	Unknown	No cap locus	No cap locus	GCF_900637315.1	NCTC11483	SAMEA4412686	PRJEB6403	Assembly (fasta)	Complete	/	Missing	/	Simulated (dwgsim)	Missing	Missing	Missing	/
HP-GCF-000223275	Training	Haemophilus pittmaniae	Haemophilus pittmaniae	Unknown	No cap locus	No cap locus	GCF_000223275.1	HK 85	SAMN00621708	PRJNA67189	Assembly (fasta)	Contig	/	Missing	/	Simulated (dwgsim)	Missing	Missing	Missing	/
HP-GCF-900186995	Training	Haemophilus pittmaniae	Haemophilus pittmaniae	Unknown	No cap locus	No cap locus	GCF_900186995.1	NCTC13334	SAMEA4384241	PRJEB6403	Assembly (fasta)	Complete	/	Missing	/	Simulated (dwgsim)	Missing	Missing	Missing	/
HP-GCF-900450865	Training	Haemophilus pittmaniae	Haemophilus pittmaniae	Unknown	No cap locus	No cap locus	GCF_900450865.1	NCTC13335	SAMEA104210807	PRJEB6403	Assembly (fasta)	Contig	/	Missing	/	Simulated (dwgsim)	Missing	Missing	Missing	/
HQ-GCF-001702075	Training	Haemophilus quentini	Haemophilus haemolyticus	Unknown	No cap locus	No cap locus	GCF_001702075.1	MP1	SAMN05510460	PRJNA336373	Assembly (fasta)	Contig	/	Missing	/	Simulated (dwgsim)	Missing	Missing	Missing	/
HQ-GCF-001752465	Training	Haemophilus quentini	Haemophilus haemolyticus	Unknown	No cap locus	No cap locus	GCF_001752465.1	K068	SAMN05570525	PRJNA338788	Assembly (fasta)	Contig	/	Missing	/	Simulated (dwgsim)	Missing	Missing	Missing	/
HQ-GCF-001752475	Training	Haemophilus quentini	Haemophilus haemolyticus	Unknown	No cap locus	No cap locus	GCF_001752475.1	C860	SAMN05570529	PRJNA338791	Assembly (fasta)	Contig	/	Missing	/	Simulated (dwgsim)	Missing	Missing	Missing	/
HS-GCF-000238795	Training	Haemophilus sputorum	Haemophilus sputorum	HSPU-1	HSPU-1	c	GCF_000238795.1	CCUG 13788	SAMN02393707	PRJNA67089	Assembly (fasta)	Contig	/	Missing	/	Simulated (dwgsim)	Missing	Missing	Missing	/
HS-GCF-000287615	Training	Haemophilus sputorum	Haemophilus sputorum	HSPU-1	HSPU-1	c	GCF_000287615.1	HK 2154	SAMN00829138	PRJNA89619	Assembly (fasta)	Contig	/	Missing	/	Simulated (dwgsim)	Missing	Missing	Missing	/
HS-GCF-003252715	Training	Haemophilus sputorum	Haemophilus sputorum	HSPU-2	HSPU-2	d,e	GCF_003252715.1	C2002001239	SAMN09011141	PRJNA454666	Assembly (fasta)	Contig	/	Missing	/	Simulated (dwgsim)	Missing	Missing	Missing	/
HS-GCF-003252855	Training	Haemophilus sputorum	Haemophilus sputorum	HSPU-1	HSPU-1	c	GCF_003252855.1	C2015005473	SAMN09011122	PRJNA454666	Assembly (fasta)	Contig	/	Missing	/	Simulated (dwgsim)	Missing	Missing	Missing	/
HS-GCF-003252875	Training	Haemophilus sputorum	Haemophilus sputorum	HSPU-1	HSPU-1	c	GCF_003252875.1	C2015005679	SAMN09011121	PRJNA454666	Assembly (fasta)	Contig	/	Missing	/	Simulated (dwgsim)	Missing	Missing	Missing	/
HpH-GCF-000262265	Training	Haemophilus parahaemolyticus	Haemophilus parahaemolyticus	Unknown	No cap locus	No cap locus	GCF_000262265.1	HK385	SAMN00761805	PRJNA75139	Assembly (fasta)	Contig	/	Missing	/	Simulated (dwgsim)	Missing	Missing	Missing	/
HpH-GCF-000826045	Training	Haemophilus parahaemolyticus	Haemophilus parahaemolyticus	Unknown	No cap locus	No cap locus	GCF_000826045.1	G321	SAMEA3105057	PRJEB7536	Assembly (fasta)	Contig	/	Missing	/	Simulated (dwgsim)	Missing	Missing	Missing	/
HpH-GCF-002015035	Training	Haemophilus parahaemolyticus	Haemophilus parahaemolyticus	Unknown	No cap locus	No cap locus	GCF_002015035.1	CCUG 3716	SAMN06308710	PRJNA302716	Assembly (fasta)	Scaffold	/	Missing	/	Simulated (dwgsim)	Missing	Missing	Missing	/
HpH-GCF-003252925	Training	Haemophilus parahaemolyticus	Haemophilus parahaemolyticus	Unknown	No cap locus	No cap locus	GCF_003252925.1	C2006000788	SAMN09011136	PRJNA454666	Assembly (fasta)	Contig	/	Missing	/	Simulated (dwgsim)	Missing	Missing	Missing	/
HpH-GCF-003253075	Training	Haemophilus parahaemolyticus	Haemophilus parahaemolyticus	Unknown	No cap locus	No cap locus	GCF_003253075.1	C2010039593	SAMN09011125	PRJNA454666	Assembly (fasta)	Contig	/	Missing	/	Simulated (dwgsim)	Missing	Missing	Missing	/
HpH-GCF-008330025	Training	Haemophilus parahaemolyticus	Haemophilus parahaemolyticus	Unknown	No cap locus	No cap locus	GCF_008330025.1	NEB129	SAMN11345835	PRJNA530980	Assembly (fasta)	Complete	/	Missing	/	Simulated (dwgsim)	Missing	Missing	Missing	/
HpH-GCF-900450675	Training	Haemophilus parahaemolyticus	Haemophilus parahaemolyticus	Unknown	No cap locus	No cap locus	GCF_900450675.1	NCTC 8479	SAMEA87363418	PRJEB6403	Assembly (fasta)	Contig	/	Missing	/	Simulated (dwgsim)	Missing	Missing	Missing	/
HpH-GCF-900450875	Training	Haemophilus parahaemolyticus	Haemophilus parahaemolyticus	Unknown	No cap locus	No cap locus	GCF_900450875.1	NCTC10794	SAMEA3207626	PRJEB6403	Assembly (fasta)	Contig	/	Missing	/	Simulated (dwgsim)	Missing	Missing	Missing	/
HpI-GCF-000191405	Training	Haemophilus parainfluenzae	Haemophilus parainfluenzae	Unknown	No cap locus	No cap locus	GCF_000191405.1	ATCC 33392	SAMN00253308	PRJNA53197	Assembly (fasta)	Scaffold	/	Missing	/	Simulated (dwgsim)	Missing	Missing	Missing	/
HpI-GCF-000210895	Training	Haemophilus parainfluenzae	Haemophilus parainfluenzae	Unknown	No cap locus	No cap locus	GCF_000210895.1	T3T1	SAMEA3138384	PRJNA50411	Assembly (fasta)	Complete	/	Missing	/	Simulated (dwgsim)	Missing	Missing	Missing	/
HpI-GCF-000259485	Training	Haemophilus parainfluenzae	Haemophilus parainfluenzae	Unknown	No cap locus	No cap locus	GCF_000259485.1	HK262	SAMN00761858	PRJNA75173	Assembly (fasta)	Contig	/	Missing	/	Simulated (dwgsim)	Missing	Missing	Missing	/
HpI-GCF-000261285	Training	Haemophilus parainfluenzae	Haemophilus parainfluenzae	Unknown	No cap locus	No cap locus	GCF_000261285.1	HK2019	SAMN00761859	PRJNA75175	Assembly (fasta)	Contig	/	Missing	/	Simulated (dwgsim)	Missing	Missing	Missing	/
HpI-GCF-000746485	Training	Haemophilus parainfluenzae	Haemophilus parainfluenzae	Unknown	No cap locus	No cap locus	GCF_000746485.1	ATCC 33392	SAMN00621707	PRJNA66117	Assembly (fasta)	Contig	/	Missing	/	Simulated (dwgsim)	Missing	Missing	Missing	/
HpI-GCF-001053035	Training	Haemophilus parainfluenzae	Haemophilus parainfluenzae	Unknown	No cap locus	No cap locus	GCF_001053035.1	1209_HPAR	SAMN03197171	PRJNA267549	Assembly (fasta)	Scaffold	/	Missing	/	Simulated (dwgsim)	Missing	Missing	Missing	/
HpI-GCF-001053535	Training	Haemophilus parainfluenzae	Haemophilus parainfluenzae	Unknown	No cap locus	No cap locus	GCF_001053535.1	137_HINF	SAMN03197326	PRJNA267549	Assembly (fasta)	Scaffold	/	Missing	/	Simulated (dwgsim)	Missing	Missing	Missing	/
HpI-GCF-001053575	Training	Haemophilus parainfluenzae	Haemophilus parainfluenzae	Unknown	No cap locus	No cap locus	GCF_001053575.1	146_HPAR	SAMN03197335	PRJNA267549	Assembly (fasta)	Scaffold	/	Missing	/	Simulated (dwgsim)	Missing	Missing	Missing	/
HpI-GCF-001053915	Training	Haemophilus parainfluenzae	Haemophilus parainfluenzae	Unknown	No cap locus	No cap locus	GCF_001053915.1	1128_HPAR	SAMN03197082	PRJNA267549	Assembly (fasta)	Scaffold	/	Missing	/	Simulated (dwgsim)	Missing	Missing	Missing	/
HpI-GCF-001054475	Training	Haemophilus parainfluenzae	Haemophilus parainfluenzae	Unknown	No cap locus	No cap locus	GCF_001054475.1	155_HPAR	SAMN03197345	PRJNA267549	Assembly (fasta)	Contig	/	Missing	/	Simulated (dwgsim)	Missing	Missing	Missing	/
HpI-GCF-001055095	Training	Haemophilus parainfluenzae	Haemophilus parainfluenzae	Unknown	No cap locus	No cap locus	GCF_001055095.1	432_HPAR	SAMN03197626	PRJNA267549	Assembly (fasta)	Contig	/	Missing	/	Simulated (dwgsim)	Missing	Missing	Missing	/
HpI-GCF-001055595	Training	Haemophilus parainfluenzae	Haemophilus parainfluenzae	Unknown	No cap locus	No cap locus	GCF_001055595.1	174_HPAR	SAMN03197365	PRJNA267549	Assembly (fasta)	Contig	/	Missing	/	Simulated (dwgsim)	Missing	Missing	Missing	/
HpI-GCF-001055885	Training	Haemophilus parainfluenzae	Haemophilus parainfluenzae	Unknown	No cap locus	No cap locus	GCF_001055885.1	209_HPAR	SAMN03197401	PRJNA267549	Assembly (fasta)	Scaffold	/	Missing	/	Simulated (dwgsim)	Missing	Missing	Missing	/
HpI-GCF-001057005	Training	Haemophilus parainfluenzae	Haemophilus parainfluenzae	Unknown	No cap locus	No cap locus	GCF_001057005.1	488_HPAR	SAMN03197680	PRJNA267549	Assembly (fasta)	Contig	/	Missing	/	Simulated (dwgsim)	Missing	Missing	Missing	/
HpI-GCF-001058435	Training	Haemophilus parainfluenzae	Haemophilus parainfluenzae	Unknown	No cap locus	No cap locus	GCF_001058435.1	777_HPAR	SAMN03197987	PRJNA267549	Assembly (fasta)	Scaffold	/	Missing	/	Simulated (dwgsim)	Missing	Missing	Missing	/
HpI-GCF-001059815	Training	Haemophilus parainfluenzae	Haemophilus parainfluenzae	Unknown	No cap locus	No cap locus	GCF_001059815.1	901_HPAR	SAMN03198109	PRJNA267549	Assembly (fasta)	Contig	/	Missing	/	Simulated (dwgsim)	Missing	Missing	Missing	/
HpI-GCF-001279145	Training	Haemophilus parainfluenzae	Haemophilus parainfluenzae	Unknown	No cap locus	No cap locus	GCF_001279145.1	215035-2-ISO5	SAMN03840570	PRJNA288973	Assembly (fasta)	Contig	/	Missing	/	Simulated (dwgsim)	Missing	Missing	Missing	/
HpI-GCF-001679325	Training	Haemophilus parainfluenzae	Haemophilus parainfluenzae	Unknown	No cap locus	No cap locus	GCF_001679325.1	CCUG 62654	SAMN05219282	PRJNA302716	Assembly (fasta)	Scaffold	/	Missing	/	Simulated (dwgsim)	Missing	Missing	Missing	/
HpI-GCF-001679405	Training	Haemophilus parainfluenzae	Haemophilus parainfluenzae	Unknown	No cap locus	No cap locus	GCF_001679405.1	CCUG 58848	SAMN05219234	PRJNA302716	Assembly (fasta)	Scaffold	/	Missing	/	Simulated (dwgsim)	Missing	Missing	Missing	/
HpI-GCF-001679455	Training	Haemophilus parainfluenzae	Haemophilus parainfluenzae	Unknown	No cap locus	No cap locus	GCF_001679455.1	CCUG 62655	SAMN05219283	PRJNA302716	Assembly (fasta)	Scaffold	/	Missing	/	Simulated (dwgsim)	Missing	Missing	Missing	/
HpI-GCF-001680775	Training	Haemophilus parainfluenzae	Haemophilus parainfluenzae	Unknown	No cap locus	No cap locus	GCF_001680775.1	ATCC 9796	SAMN05327867	PRJNA327273	Assembly (fasta)	Scaffold	/	Missing	/	Simulated (dwgsim)	Missing	Missing	Missing	/
HpI-GCF-001949885	Training	Haemophilus parainfluenzae	Haemophilus parainfluenzae	Unknown	No cap locus	No cap locus	GCF_001949885.1	65114 B Hi-3	SAMN06013565	PRJNA327273	Assembly (fasta)	Scaffold	/	Missing	/	Simulated (dwgsim)	Missing	Missing	Missing	/
HpI-GCF-001949895	Training	Haemophilus parainfluenzae	Haemophilus parainfluenzae	Unknown	No cap locus	No cap locus	GCF_001949895.1	60884 B Hi-2	SAMN06013564	PRJNA327273	Assembly (fasta)	Scaffold	/	Missing	/	Simulated (dwgsim)	Missing	Missing	Missing	/
HpI-GCF-002884755	Training	Haemophilus parainfluenzae	Haemophilus parainfluenzae	Unknown	No cap locus	No cap locus	GCF_002884755.1	UMB0748	SAMN07511415	PRJNA316969	Assembly (fasta)	Scaffold	/	Missing	/	Simulated (dwgsim)	Missing	Missing	Missing	/
HpI-GCF-003252725	Training	Haemophilus parainfluenzae	Haemophilus parainfluenzae	Unknown	No cap locus	No cap locus	GCF_003252725.1	C2004000280	SAMN09011140	PRJNA454666	Assembly (fasta)	Contig	/	Missing	/	Simulated (dwgsim)	Missing	Missing	Missing	/
HpI-GCF-003252755	Training	Haemophilus parainfluenzae	Haemophilus parainfluenzae	Unknown	No cap locus	No cap locus	GCF_003252755.1	C2006002596	SAMN09011135	PRJNA454666	Assembly (fasta)	Contig	/	Missing	/	Simulated (dwgsim)	Missing	Missing	Missing	/
HpI-GCF-003252775	Training	Haemophilus parainfluenzae	Haemophilus parainfluenzae	Unknown	No cap locus	No cap locus	GCF_003252775.1	C2008001710	SAMN09011132	PRJNA454666	Assembly (fasta)	Contig	/	Missing	/	Simulated (dwgsim)	Missing	Missing	Missing	/
HpI-GCF-003252795	Training	Haemophilus parainfluenzae	Haemophilus parainfluenzae	Unknown	No cap locus	No cap locus	GCF_003252795.1	C2004002729	SAMN09011138	PRJNA454666	Assembly (fasta)	Contig	/	Missing	/	Simulated (dwgsim)	Missing	Missing	Missing	/
HpI-GCF-003252885	Training	Haemophilus parainfluenzae	Haemophilus parainfluenzae	Unknown	No cap locus	No cap locus	GCF_003252885.1	C2004002727	SAMN09011139	PRJNA454666	Assembly (fasta)	Contig	/	Missing	/	Simulated (dwgsim)	Missing	Missing	Missing	/
HpI-GCF-003252915	Training	Haemophilus parainfluenzae	Haemophilus parainfluenzae	Unknown	No cap locus	No cap locus	GCF_003252915.1	C2005004058	SAMN09011137	PRJNA454666	Assembly (fasta)	Contig	/	Missing	/	Simulated (dwgsim)	Missing	Missing	Missing	/
HpI-GCF-003253005	Training	Haemophilus parainfluenzae	Haemophilus parainfluenzae	Unknown	No cap locus	No cap locus	GCF_003253005.1	C2008003258	SAMN09011129	PRJNA454666	Assembly (fasta)	Contig	/	Missing	/	Simulated (dwgsim)	Missing	Missing	Missing	/
HpI-GCF-003253055	Training	Haemophilus parainfluenzae	Haemophilus parainfluenzae	Unknown	No cap locus	No cap locus	GCF_003253055.1	C2009038101	SAMN09011127	PRJNA454666	Assembly (fasta)	Contig	/	Missing	/	Simulated (dwgsim)	Missing	Missing	Missing	/
HpI-GCF-003253085	Training	Haemophilus parainfluenzae	Haemophilus parainfluenzae	Unknown	No cap locus	No cap locus	GCF_003253085.1	C2011020591	SAMN09011124	PRJNA454666	Assembly (fasta)	Contig	/	Missing	/	Simulated (dwgsim)	Missing	Missing	Missing	/
HpI-GCF-003390455	Training	Haemophilus parainfluenzae	Haemophilus parainfluenzae	Unknown	No cap locus	No cap locus	GCF_003390455.1	M27794	SAMN09760371	PRJNA428178	Assembly (fasta)	Complete	/	Missing	/	Simulated (dwgsim)	Missing	Missing	Missing	/
HpI-GCF-003458095	Training	Haemophilus parainfluenzae	Haemophilus parainfluenzae	Unknown	No cap locus	No cap locus	GCF_003458095.1	M11360	SAMN09760373	PRJNA428178	Assembly (fasta)	Contig	/	Missing	/	Simulated (dwgsim)	Missing	Missing	Missing	/
HpI-GCF-004104465	Training	Haemophilus parainfluenzae	Haemophilus parainfluenzae	Unknown	No cap locus	No cap locus	GCF_004104465.2	LC_1315_18	SAMN10774168	PRJNA515889	Assembly (fasta)	Complete	/	Missing	/	Simulated (dwgsim)	Missing	Missing	Missing	/
HpI-GCF-008868695	Training	Haemophilus parainfluenzae	Haemophilus parainfluenzae	Unknown	No cap locus	No cap locus	GCF_008868695.1	LC_1315_18	SAMN10774168	PRJNA575148	Assembly (fasta)	Contig	/	Missing	/	Simulated (dwgsim)	Missing	Missing	Missing	/
HpI-GCF-009914785	Training	Haemophilus parainfluenzae	Haemophilus parainfluenzae	Unknown	No cap locus	No cap locus	GCF_009914785.1	COPD-014-E1 O	SAMN12635205	PRJNA562164	Assembly (fasta)	Contig	/	Missing	/	Simulated (dwgsim)	Missing	Missing	Missing	/
HpI-GCF-900450845	Training	Haemophilus parainfluenzae	Haemophilus parainfluenzae	Unknown	No cap locus	No cap locus	GCF_900450845.1	NCTC 7857	SAMEA53433418	PRJEB6403	Assembly (fasta)	Contig	/	Missing	/	Simulated (dwgsim)	Missing	Missing	Missing	/
HpI-GCF-900450995	Training	Haemophilus parainfluenzae	Haemophilus parainfluenzae	Unknown	No cap locus	No cap locus	GCF_900450995.1	NCTC10672	SAMEA3207621	PRJEB6403	Assembly (fasta)	Contig	/	Missing	/	Simulated (dwgsim)	Missing	Missing	Missing	/
HpI-GCF-900638025	Training	Haemophilus parainfluenzae	Haemophilus parainfluenzae	Unknown	No cap locus	No cap locus	GCF_900638025.1	NCTC10665	SAMEA104062569	PRJEB6403	Assembly (fasta)	Complete	/	Missing	/	Simulated (dwgsim)	Missing	Missing	Missing	/
HppH-GCF-000260675	Training	Haemophilus paraphrohaemolyticus	Haemophilus paraphrohaemolyticus	Unknown	No cap locus	No cap locus	GCF_000260675.1	HK411	SAMN00761819	PRJNA75147	Assembly (fasta)	Contig	/			Simulated (dwgsim)	Missing	Missing	Missing	/
HppH-GCF-002015045	Training	Haemophilus paraphrohaemolyticus	Haemophilus paraphrohaemolyticus	Unknown	No cap locus	No cap locus	GCF_002015045.1	CCUG 3718	SAMN06308708	PRJNA302716	Assembly (fasta)	Scaffold	/			Simulated (dwgsim)	Missing	Missing	Missing	/
HppH-GCF-003253115	Training	Haemophilus paraphrohaemolyticus	Haemophilus paraphrohaemolyticus	Unknown	No cap locus	No cap locus	GCF_003253115.1	C2014016342	SAMN09011123	PRJNA454666	Assembly (fasta)	Contig	/			Simulated (dwgsim)	Missing	Missing	Missing	/
HppH-GCF-900451065	Training	Haemophilus paraphrohaemolyticus	Haemophilus paraphrohaemolyticus	Unknown	No cap locus	No cap locus	GCF_900451065.1	NCTC10671	SAMEA3905386	PRJEB6403	Assembly (fasta)	Contig	/			Simulated (dwgsim)	Missing	Missing	Missing	/
SRR8294001	Evaluation	Haemophilus haemolyticus	Haemophilus haemolyticus	Unknown	No cap locus	n.d.	/	ATCC_33390	SAMN10537234	PRJNA509094	WGS (fastQ)	/	SRR8294001	Harris 2020	177.863	Illumina HiSeq 2500	USA	1969		SPAdes
SRR8294002	Evaluation	Haemophilus haemolyticus	Haemophilus haemolyticus	Unknown	No cap locus	n.d.	/	61077 B Hi-1	SAMN10537227	PRJNA509094	WGS (fastQ)	/	SRR8294002	Harris 2020	194.191	Illumina HiSeq 2500	Australia	2015		SPAdes
SRR8294008	Evaluation	Haemophilus haemolyticus	Haemophilus haemolyticus	Unknown	No cap locus	n.d.	/	65123 T Hi-3	SAMN10537229	PRJNA509094	WGS (fastQ)	/	SRR8294008	Harris 2020	214.939	Illumina HiSeq 2500	Australia	2011		SPAdes
SRR8294010	Evaluation	Haemophilus haemolyticus	Haemophilus haemolyticus	Unknown	No cap locus	n.d.	/	H54	SAMN10537245	PRJNA509094	WGS (fastQ)	/	SRR8294010	Harris 2020	275.796	Illumina HiSeq 2500	Australia	2009		SPAdes
SRR8294012	Evaluation	Haemophilus haemolyticus	Haemophilus haemolyticus	Unknown	No cap locus	n.d.	/	H6	SAMN10537247	PRJNA509094	WGS (fastQ)	/	SRR8294012	Harris 2020	163.473	Illumina HiSeq 2500	Australia	2008		SPAdes
SRR8294014	Evaluation	Haemophilus haemolyticus	Haemophilus haemolyticus	Unknown	No cap locus	n.d.	/	HI2028	SAMN10537249	PRJNA509094	WGS (fastQ)	/	SRR8294014	Harris 2020	161.278	Illumina HiSeq 2500	USA	2004		SPAdes
SRR8294018	Evaluation	Haemophilus haemolyticus	Haemophilus haemolyticus	Unknown	No cap locus	n.d.	/	60578 B Hi-4	SAMN10537213	PRJNA509094	WGS (fastQ)	/	SRR8294018	Harris 2020	163.434	Illumina HiSeq 2500	Australia	2009		SPAdes
SRR8294020	Evaluation	Haemophilus haemolyticus	Haemophilus haemolyticus	Unknown	No cap locus	n.d.	/	60041 B Hi-1	SAMN10537205	PRJNA509094	WGS (fastQ)	/	SRR8294020	Harris 2020	171.318	Illumina HiSeq 2500	Australia	2007		SPAdes
SRR8294022	Evaluation	Haemophilus haemolyticus	Haemophilus haemolyticus	Unknown	No cap locus	n.d.	/	60303 T Hi-1	SAMN10537207	PRJNA509094	WGS (fastQ)	/	SRR8294022	Harris 2020	126.713	Illumina HiSeq 2500	Australia	2008		SPAdes
SRR8294024	Evaluation	Haemophilus haemolyticus	Haemophilus haemolyticus	Unknown	No cap locus	n.d.	/	60370 T Hi-4	SAMN10537209	PRJNA509094	WGS (fastQ)	/	SRR8294024	Harris 2020	147.161	Illumina HiSeq 2500	Australia	2009		SPAdes
SRR8294026	Evaluation	Haemophilus haemolyticus	Haemophilus haemolyticus	Unknown	No cap locus	n.d.	/	60555 T Hi-1	SAMN10537211	PRJNA509094	WGS (fastQ)	/	SRR8294026	Harris 2020	218.194	Illumina HiSeq 2500	Australia	2009		SPAdes
SRR8294028	Evaluation	Haemophilus haemolyticus	Haemophilus haemolyticus	Unknown	No cap locus	n.d.	/	H42	SAMN10537243	PRJNA509094	WGS (fastQ)	/	SRR8294028	Harris 2020	192.219	Illumina HiSeq 2500	Australia	2008		SPAdes
SRR8294034	Evaluation	Haemophilus haemolyticus	Haemophilus haemolyticus	Unknown	No cap locus	n.d.	/	H12	SAMN10537239	PRJNA509094	WGS (fastQ)	/	SRR8294034	Harris 2020	183.173	Illumina HiSeq 2500	Australia	2008		SPAdes
SRR8294036	Evaluation	Haemophilus haemolyticus	Haemophilus haemolyticus	Unknown	No cap locus	n.d.	/	H19	SAMN10537241	PRJNA509094	WGS (fastQ)	/	SRR8294036	Harris 2020	229.277	Illumina HiSeq 2500	Australia	2008		SPAdes
SRR8294041	Evaluation	Haemophilus haemolyticus	Haemophilus haemolyticus	Unknown	No cap locus	n.d.	/	61054 T Hi-2	SAMN10537222	PRJNA509094	WGS (fastQ)	/	SRR8294041	Harris 2020	227.984	Illumina HiSeq 2500	Australia	2014		SPAdes
SRR8294042	Evaluation	Haemophilus haemolyticus	Haemophilus haemolyticus	Unknown	No cap locus	n.d.	/	61053 T Hi-1	SAMN10537221	PRJNA509094	WGS (fastQ)	/	SRR8294042	Harris 2020	157.846	Illumina HiSeq 2500	Australia	2014		SPAdes
SRR8294044	Evaluation	Haemophilus haemolyticus	Haemophilus haemolyticus	Unknown	No cap locus	n.d.	/	61005 T Hi-1	SAMN10537219	PRJNA509094	WGS (fastQ)	/	SRR8294044	Harris 2020	257.064	Illumina HiSeq 2500	Australia	2013		SPAdes
SRR8294045	Evaluation	Haemophilus haemolyticus	Haemophilus haemolyticus	Unknown	No cap locus	n.d.	/	61061 B Hi-4	SAMN10537224	PRJNA509094	WGS (fastQ)	/	SRR8294045	Harris 2020	220.08	Illumina HiSeq 2500	Australia	2014		SPAdes
SRR8294046	Evaluation	Haemophilus haemolyticus	Haemophilus haemolyticus	Unknown	No cap locus	n.d.	/	61057 T Hi-5	SAMN10537223	PRJNA509094	WGS (fastQ)	/	SRR8294046	Harris 2020	238.024	Illumina HiSeq 2500	Australia	2014		SPAdes
SRR8294000	Evaluation	Haemophilus haemolyticus	Haemophilus haemolyticus	Unknown	No cap locus	n.d.	/	90691 N Hi-1	SAMN10537233	PRJNA509094	WGS (fastQ)	/	SRR8294000	Harris 2020	197.558	Illumina HiSeq 2500	Australia	2011		SPAdes
SRR8294004	Evaluation	Haemophilus haemolyticus	Haemophilus haemolyticus	Unknown	No cap locus	n.d.	/	61072 B Hi-1	SAMN10537225	PRJNA509094	WGS (fastQ)	/	SRR8294004	Harris 2020	213.542	Illumina HiSeq 2500	Australia	2015		SPAdes
SRR8294005	Evaluation	Haemophilus haemolyticus	Haemophilus haemolyticus	Unknown	No cap locus	n.d.	/	61072 B Hi-4	SAMN10537226	PRJNA509094	WGS (fastQ)	/	SRR8294005	Harris 2020	218.454	Illumina HiSeq 2500	Australia	2015		SPAdes
SRR8294007	Evaluation	Haemophilus haemolyticus	Haemophilus haemolyticus	Unknown	No cap locus	n.d.	/	88002 N Hi-1	SAMN10537232	PRJNA509094	WGS (fastQ)	/	SRR8294007	Harris 2020	164.837	Illumina HiSeq 2500	Australia	2012		SPAdes
SRR8294009	Evaluation	Haemophilus haemolyticus	Haemophilus haemolyticus	Unknown	No cap locus	n.d.	/	65141 B Hi-3	SAMN10537230	PRJNA509094	WGS (fastQ)	/	SRR8294009	Harris 2020	145.945	Illumina HiSeq 2500	Australia	2011		SPAdes
SRR8294011	Evaluation	Haemophilus haemolyticus	Haemophilus haemolyticus	Unknown	No cap locus	n.d.	/	H56	SAMN10537246	PRJNA509094	WGS (fastQ)	/	SRR8294011	Harris 2020	145.543	Illumina HiSeq 2500	Australia	2008		SPAdes
SRR8294013	Evaluation	Haemophilus haemolyticus	Haemophilus haemolyticus	Unknown	No cap locus	n.d.	/	H9	SAMN10537248	PRJNA509094	WGS (fastQ)	/	SRR8294013	Harris 2020	158.47	Illumina HiSeq 2500	Australia	2007		SPAdes
SRR8294015	Evaluation	Haemophilus haemolyticus	Haemophilus haemolyticus	Unknown	No cap locus	n.d.	/	Hi-S080	SAMN10537250	PRJNA509094	WGS (fastQ)	/	SRR8294015	Harris 2020	152.575	Illumina HiSeq 2500	Australia	Missing		SPAdes
SRR8294019	Evaluation	Haemophilus haemolyticus	Haemophilus haemolyticus	Unknown	No cap locus	n.d.	/	60049 B Hi-3	SAMN10537206	PRJNA509094	WGS (fastQ)	/	SRR8294019	Harris 2020	208.529	Illumina HiSeq 2500	Australia	2007		SPAdes
SRR8294021	Evaluation	Haemophilus haemolyticus	Haemophilus haemolyticus	Unknown	No cap locus	n.d.	/	60317 T Hi-3	SAMN10537208	PRJNA509094	WGS (fastQ)	/	SRR8294021	Harris 2020	179.82	Illumina HiSeq 2500	Australia	2008		SPAdes
SRR8294023	Evaluation	Haemophilus haemolyticus	Haemophilus haemolyticus	Unknown	No cap locus	n.d.	/	60488 T Hi-1	SAMN10537210	PRJNA509094	WGS (fastQ)	/	SRR8294023	Harris 2020	195.024	Illumina HiSeq 2500	Australia	2009		SPAdes
SRR8294025	Evaluation	Haemophilus haemolyticus	Haemophilus haemolyticus	Unknown	No cap locus	n.d.	/	60577 B Hi-4	SAMN10537212	PRJNA509094	WGS (fastQ)	/	SRR8294025	Harris 2020	178.566	Illumina HiSeq 2500	Australia	2009		SPAdes
SRR8294027	Evaluation	Haemophilus haemolyticus	Haemophilus haemolyticus	Unknown	No cap locus	n.d.	/	H51	SAMN10537244	PRJNA509094	WGS (fastQ)	/	SRR8294027	Harris 2020	186.164	Illumina HiSeq 2500	Australia	2009		SPAdes
SRR8294033	Evaluation	Haemophilus haemolyticus	Haemophilus haemolyticus	Unknown	No cap locus	n.d.	/	H187	SAMN10537240	PRJNA509094	WGS (fastQ)	/	SRR8294033	Harris 2020	196.535	Illumina HiSeq 2500	Australia	2008		SPAdes
SRR8294035	Evaluation	Haemophilus haemolyticus	Haemophilus haemolyticus	Unknown	No cap locus	n.d.	/	H274	SAMN10537242	PRJNA509094	WGS (fastQ)	/	SRR8294035	Harris 2020	200.599	Illumina HiSeq 2500	Australia	2008		SPAdes
SRR8294039	Evaluation	Haemophilus haemolyticus	Haemophilus haemolyticus	Unknown	No cap locus	n.d.	/	60884 T Hi-2	SAMN10537216	PRJNA509094	WGS (fastQ)	/	SRR8294039	Harris 2020	261.582	Illumina HiSeq 2500	Australia	2011		SPAdes
SRR8294043	Evaluation	Haemophilus haemolyticus	Haemophilus haemolyticus	Unknown	No cap locus	n.d.	/	61019 B Hi-4	SAMN10537220	PRJNA509094	WGS (fastQ)	/	SRR8294043	Harris 2020	281.243	Illumina HiSeq 2500	Australia	2013		SPAdes
SRR2148852	Evaluation	Haemophilus haemolyticus	Haemophilus haemolyticus	Unknown	No cap locus	n.d.	/	60262 BAL Hi-3	SAMN03968465	PRJNA292146	WGS (fastQ)	/	SRR2148852	Price 2015	153.726	Illumina HiSeq 2000	Australia	2008	bronchoalveolar lavage	SPAdes
SRR2148853	Evaluation	Haemophilus haemolyticus	Haemophilus haemolyticus	Unknown	No cap locus	n.d.	/	60303 BAL Hi-2	SAMN03968466	PRJNA292146	WGS (fastQ)	/	SRR2148853	Price 2015	158.134	Illumina HiSeq 2000	Australia	2008	bronchoalveolar lavage	SPAdes
SRR2148854	Evaluation	Haemophilus haemolyticus	Haemophilus haemolyticus	Unknown	No cap locus	n.d.	/	60370 BAL Hi-3	SAMN03968467	PRJNA292146	WGS (fastQ)	/	SRR2148854	Price 2015	190.251	Illumina HiSeq 2000	Australia	2009	bronchoalveolar lavage	SPAdes
ERR3264398	Evaluation	Haemophilus haemolyticus	Haemophilus haemolyticus	Unknown	No cap locus	n.d.	/	SAMEA5379152	SAMEA5379152	PRJEB31121	WGS (fastQ)	/	ERR3264398	Osman 2018; Bourne 2014	158.595	Illumina MiSeq		40889	sputum	SPAdes
ERR3264399	Evaluation	Haemophilus haemolyticus	Haemophilus haemolyticus	Unknown	No cap locus	n.d.	/	SAMEA5379153	SAMEA5379153	PRJEB31121	WGS (fastQ)	/	ERR3264399	Osman 2018; Bourne 2015	149.183	Illumina MiSeq		40889	sputum	SPAdes
ERR3264763	Evaluation	Haemophilus haemolyticus	Haemophilus haemolyticus	Unknown	No cap locus	n.d.	/	SAMEA5379518	SAMEA5379518	PRJEB31121	WGS (fastQ)	/	ERR3264763	Osman 2018; Bourne 2016	117.526	Illumina MiSeq		41025	sputum	SPAdes
ERR3264764	Evaluation	Haemophilus haemolyticus	Haemophilus haemolyticus	Unknown	No cap locus	n.d.	/	SAMEA5379519	SAMEA5379519	PRJEB31121	WGS (fastQ)	/	ERR3264764	Osman 2018; Bourne 2017	103.309	Illumina MiSeq		40960	sputum	SPAdes
ERR3264765	Evaluation	Haemophilus haemolyticus	Haemophilus haemolyticus	Unknown	No cap locus	n.d.	/	SAMEA5379520	SAMEA5379520	PRJEB31121	WGS (fastQ)	/	ERR3264765	Osman 2018; Bourne 2018	23.5352	Illumina MiSeq		40997	sputum	SPAdes
ERR3264769	Evaluation	Haemophilus haemolyticus	Haemophilus haemolyticus	Unknown	No cap locus	n.d.	/	SAMEA5379524	SAMEA5379524	PRJEB31121	WGS (fastQ)	/	ERR3264769	Osman 2018; Bourne 2019	90.016	Illumina MiSeq		40872	sputum	SPAdes
ERR3264770	Evaluation	Haemophilus haemolyticus	Haemophilus haemolyticus	Unknown	No cap locus	n.d.	/	SAMEA5379525	SAMEA5379525	PRJEB31121	WGS (fastQ)	/	ERR3264770	Osman 2018; Bourne 2020	144.486	Illumina MiSeq		40947	sputum	SPAdes
ERR3264828	Evaluation	Haemophilus haemolyticus	Haemophilus haemolyticus	Unknown	No cap locus	n.d.	/	SAMEA5380442	SAMEA5380442	PRJEB31121	WGS (fastQ)	/	ERR3264828	Osman 2018; Bourne 2021	48.9401	Illumina MiSeq		40813	sputum	SPAdes
ERR3264829	Evaluation	Haemophilus haemolyticus	Haemophilus haemolyticus	Unknown	No cap locus	n.d.	/	SAMEA5380443	SAMEA5380443	PRJEB31121	WGS (fastQ)	/	ERR3264829	Osman 2018; Bourne 2022	64.8724	Illumina MiSeq		40813	sputum	SPAdes
ERR3264866	Evaluation	Haemophilus haemolyticus	Haemophilus haemolyticus subsp. intermedius	Unknown	No cap locus	n.d.	/	SAMEA5380480	SAMEA5380480	PRJEB31121	WGS (fastQ)	/	ERR3264866	Osman 2018; Bourne 2023	77.8121	Illumina MiSeq		40842	sputum	SPAdes
ERR3264868	Evaluation	Haemophilus haemolyticus	Haemophilus haemolyticus	Unknown	No cap locus	n.d.	/	SAMEA5380482	SAMEA5380482	PRJEB31121	WGS (fastQ)	/	ERR3264868	Osman 2018; Bourne 2024	102.48	Illumina MiSeq		40842	sputum	SPAdes
ERR3264871	Evaluation	Haemophilus haemolyticus	Haemophilus haemolyticus	Unknown	No cap locus	n.d.	/	SAMEA5380485	SAMEA5380485	PRJEB31121	WGS (fastQ)	/	ERR3264871	Osman 2018; Bourne 2025	119.894	Illumina MiSeq		40842	sputum	SPAdes
ERR3264872	Evaluation	Haemophilus haemolyticus	Haemophilus haemolyticus	Unknown	No cap locus	n.d.	/	SAMEA5380486	SAMEA5380486	PRJEB31121	WGS (fastQ)	/	ERR3264872	Osman 2018; Bourne 2026	79.6592	Illumina MiSeq		40842	sputum	SPAdes
ERR3264875	Evaluation	Haemophilus haemolyticus	Haemophilus haemolyticus	Unknown	No cap locus	n.d.	/	SAMEA5380489	SAMEA5380489	PRJEB31121	WGS (fastQ)	/	ERR3264875	Osman 2018; Bourne 2027	97.6981	Illumina MiSeq		40842	sputum	SPAdes
ERR3264876	Evaluation	Haemophilus haemolyticus	Haemophilus haemolyticus	Unknown	No cap locus	n.d.	/	SAMEA5380490	SAMEA5380490	PRJEB31121	WGS (fastQ)	/	ERR3264876	Osman 2018; Bourne 2028	107.854	Illumina MiSeq		40842	sputum	SPAdes
ERR3264878	Evaluation	Haemophilus haemolyticus	Haemophilus haemolyticus	Unknown	No cap locus	n.d.	/	SAMEA5380492	SAMEA5380492	PRJEB31121	WGS (fastQ)	/	ERR3264878	Osman 2018; Bourne 2029	82.5934	Illumina MiSeq		40842	sputum	SPAdes
ERR3264882	Evaluation	Haemophilus haemolyticus	Haemophilus haemolyticus subsp. intermedius	Unknown	No cap locus	n.d.	/	SAMEA5380496	SAMEA5380496	PRJEB31121	WGS (fastQ)	/	ERR3264882	Osman 2018; Bourne 2030	80.9582	Illumina MiSeq		40842	sputum	SPAdes
ERR3264884	Evaluation	Haemophilus haemolyticus	Haemophilus haemolyticus	Unknown	No cap locus	n.d.	/	SAMEA5380498	SAMEA5380498	PRJEB31121	WGS (fastQ)	/	ERR3264884	Osman 2018; Bourne 2031	87.3039	Illumina MiSeq		40842	sputum	SPAdes
ERR3264907	Evaluation	Haemophilus haemolyticus	Haemophilus haemolyticus	Unknown	No cap locus	n.d.	/	SAMEA5380521	SAMEA5380521	PRJEB31121	WGS (fastQ)	/	ERR3264907	Osman 2018; Bourne 2032	36.6644	Illumina MiSeq		41169	sputum	SPAdes
ERR3264926	Evaluation	Haemophilus haemolyticus	Haemophilus haemolyticus	Unknown	No cap locus	n.d.	/	SAMEA5380540	SAMEA5380540	PRJEB31121	WGS (fastQ)	/	ERR3264926	Osman 2018; Bourne 2033	66.5618	Illumina MiSeq		41169	sputum	SPAdes
ERR3264943	Evaluation	Haemophilus haemolyticus	Haemophilus haemolyticus	Unknown	No cap locus	n.d.	/	SAMEA5380557	SAMEA5380557	PRJEB31121	WGS (fastQ)	/	ERR3264943	Osman 2018; Bourne 2034	97.7999	Illumina MiSeq		41169	sputum	SPAdes
ERR3264967	Evaluation	Haemophilus haemolyticus	Haemophilus haemolyticus	Unknown	No cap locus	n.d.	/	SAMEA5380581	SAMEA5380581	PRJEB31121	WGS (fastQ)	/	ERR3264967	Osman 2018; Bourne 2035	121.979	Illumina MiSeq		41169	sputum	SPAdes
ERR3264970	Evaluation	Haemophilus haemolyticus	Haemophilus haemolyticus	Unknown	No cap locus	n.d.	/	SAMEA5380584	SAMEA5380584	PRJEB31121	WGS (fastQ)	/	ERR3264970	Osman 2018; Bourne 2036	57.3197	Illumina MiSeq		41169	sputum	SPAdes
ERR3264973	Evaluation	Haemophilus haemolyticus	Haemophilus haemolyticus	Unknown	No cap locus	n.d.	/	SAMEA5380587	SAMEA5380587	PRJEB31121	WGS (fastQ)	/	ERR3264973	Osman 2018; Bourne 2037	122.066	Illumina MiSeq		40813	sputum	SPAdes
ERR3305920	Evaluation	Haemophilus haemolyticus	Haemophilus haemolyticus	Unknown	No cap locus	n.d.	/	SAMEA5379579	SAMEA5379579	PRJEB31121	WGS (fastQ)	/	ERR3305920	Osman 2018; Bourne 2038	69.5963	Illumina MiSeq		41025	sputum	SPAdes
ERR3305926	Evaluation	Haemophilus haemolyticus	Haemophilus haemolyticus	Unknown	No cap locus	n.d.	/	SAMEA5379585	SAMEA5379585	PRJEB31121	WGS (fastQ)	/	ERR3305926	Osman 2018; Bourne 2039	96.0722	Illumina MiSeq		41025	sputum	SPAdes
ERR3305929	Evaluation	Haemophilus haemolyticus	Haemophilus haemolyticus	Unknown	No cap locus	n.d.	/	SAMEA5379588	SAMEA5379588	PRJEB31121	WGS (fastQ)	/	ERR3305929	Osman 2018; Bourne 2040	98.6267	Illumina MiSeq		41025	sputum	SPAdes
ERR3305945	Evaluation	Haemophilus haemolyticus	Haemophilus haemolyticus	Unknown	No cap locus	n.d.	/	SAMEA5379604	SAMEA5379604	PRJEB31121	WGS (fastQ)	/	ERR3305945	Osman 2018; Bourne 2041	123.747	Illumina MiSeq		40884	sputum	SPAdes
ERR3305980	Evaluation	Haemophilus haemolyticus	Haemophilus haemolyticus	Unknown	No cap locus	n.d.	/	SAMEA5379639	SAMEA5379639	PRJEB31121	WGS (fastQ)	/	ERR3305980	Osman 2018; Bourne 2042	93.5739	Illumina MiSeq		40872	sputum	SPAdes
ERR3305981	Evaluation	Haemophilus haemolyticus	Haemophilus haemolyticus	Unknown	No cap locus	n.d.	/	SAMEA5379640	SAMEA5379640	PRJEB31121	WGS (fastQ)	/	ERR3305981	Osman 2018; Bourne 2043	118.629	Illumina MiSeq		40997	sputum	SPAdes
ERR3305982	Evaluation	Haemophilus haemolyticus	Haemophilus haemolyticus	Unknown	No cap locus	n.d.	/	SAMEA5379641	SAMEA5379641	PRJEB31121	WGS (fastQ)	/	ERR3305982	Osman 2018; Bourne 2044	89.6431	Illumina MiSeq		40872	sputum	SPAdes
ERR3305983	Evaluation	Haemophilus haemolyticus	Haemophilus haemolyticus	Unknown	No cap locus	n.d.	/	SAMEA5379642	SAMEA5379642	PRJEB31121	WGS (fastQ)	/	ERR3305983	Osman 2018; Bourne 2045	188.529	Illumina MiSeq		40997	sputum	SPAdes
ERR3305986	Evaluation	Haemophilus haemolyticus	Haemophilus haemolyticus	Unknown	No cap locus	n.d.	/	SAMEA5379645	SAMEA5379645	PRJEB31121	WGS (fastQ)	/	ERR3305986	Osman 2018; Bourne 2046	242.151	Illumina MiSeq		40997	sputum	SPAdes
ERR3305987	Evaluation	Haemophilus haemolyticus	Haemophilus haemolyticus	Unknown	No cap locus	n.d.	/	SAMEA5379646	SAMEA5379646	PRJEB31121	WGS (fastQ)	/	ERR3305987	Osman 2018; Bourne 2047	175.237	Illumina MiSeq		40997	sputum	SPAdes
ERR3305988	Evaluation	Haemophilus haemolyticus	Haemophilus haemolyticus	Unknown	No cap locus	n.d.	/	SAMEA5379647	SAMEA5379647	PRJEB31121	WGS (fastQ)	/	ERR3305988	Osman 2018; Bourne 2048	189.426	Illumina MiSeq		40997	sputum	SPAdes
ERR3305989	Evaluation	Haemophilus haemolyticus	Haemophilus haemolyticus	Unknown	No cap locus	n.d.	/	SAMEA5379648	SAMEA5379648	PRJEB31121	WGS (fastQ)	/	ERR3305989	Osman 2018; Bourne 2049	113.828	Illumina MiSeq		40997	sputum	SPAdes
ERR3305990	Evaluation	Haemophilus haemolyticus	Haemophilus haemolyticus	Unknown	No cap locus	n.d.	/	SAMEA5379649	SAMEA5379649	PRJEB31121	WGS (fastQ)	/	ERR3305990	Osman 2018; Bourne 2050	81.2587	Illumina MiSeq		40997	sputum	SPAdes
ERR3306219	Evaluation	Haemophilus haemolyticus	Haemophilus haemolyticus	Unknown	No cap locus	n.d.	/	SAMEA5379877	SAMEA5379877	PRJEB31121	WGS (fastQ)	/	ERR3306219	Osman 2018; Bourne 2051	46.4429	Illumina MiSeq		41045	sputum	SPAdes
ERR3306227	Evaluation	Haemophilus haemolyticus	Haemophilus haemolyticus	Unknown	No cap locus	n.d.	/	SAMEA5379885	SAMEA5379885	PRJEB31121	WGS (fastQ)	/	ERR3306227	Osman 2018; Bourne 2052	84.6188	Illumina MiSeq		41045	sputum	SPAdes
ERR3306323	Evaluation	Haemophilus haemolyticus	Haemophilus haemolyticus	Unknown	No cap locus	n.d.	/	SAMEA5379981	SAMEA5379981	PRJEB31121	WGS (fastQ)	/	ERR3306323	Osman 2018; Bourne 2053	131.117	Illumina MiSeq		41045	sputum	SPAdes
ERR3306324	Evaluation	Haemophilus haemolyticus	Haemophilus haemolyticus	Unknown	No cap locus	n.d.	/	SAMEA5379982	SAMEA5379982	PRJEB31121	WGS (fastQ)	/	ERR3306324	Osman 2018; Bourne 2054	100.596	Illumina MiSeq		40914	sputum	SPAdes
ERR3306325	Evaluation	Haemophilus haemolyticus	Haemophilus haemolyticus	Unknown	No cap locus	n.d.	/	SAMEA5379983	SAMEA5379983	PRJEB31121	WGS (fastQ)	/	ERR3306325	Osman 2018; Bourne 2055	133.766	Illumina MiSeq		41045	sputum	SPAdes
ERR3306596	Evaluation	Haemophilus haemolyticus	Haemophilus haemolyticus	Unknown	No cap locus	n.d.	/	SAMEA5380248	SAMEA5380248	PRJEB31121	WGS (fastQ)	/	ERR3306596	Osman 2018; Bourne 2056	184.873	Illumina MiSeq		41066	sputum	SPAdes
ERR3306639	Evaluation	Haemophilus haemolyticus	Haemophilus haemolyticus	Unknown	No cap locus	n.d.	/	SAMEA5380291	SAMEA5380291	PRJEB31121	WGS (fastQ)	/	ERR3306639	Osman 2018; Bourne 2057	86.1843	Illumina MiSeq		40780	sputum	SPAdes
ERR3306643	Evaluation	Haemophilus haemolyticus	Haemophilus haemolyticus	Unknown	No cap locus	n.d.	/	SAMEA5380295	SAMEA5380295	PRJEB31121	WGS (fastQ)	/	ERR3306643	Osman 2018; Bourne 2058	76.1476	Illumina MiSeq		41178	sputum	SPAdes
ERR3306646	Evaluation	Haemophilus haemolyticus	Haemophilus haemolyticus	Unknown	No cap locus	n.d.	/	SAMEA5380298	SAMEA5380298	PRJEB31121	WGS (fastQ)	/	ERR3306646	Osman 2018; Bourne 2059	138.23	Illumina MiSeq		41099	sputum	SPAdes
ERR3306647	Evaluation	Haemophilus haemolyticus	Haemophilus haemolyticus	Unknown	No cap locus	n.d.	/	SAMEA5380299	SAMEA5380299	PRJEB31121	WGS (fastQ)	/	ERR3306647	Osman 2018; Bourne 2060	67.3533	Illumina MiSeq		40998	sputum	SPAdes
ERR3306651	Evaluation	Haemophilus haemolyticus	Haemophilus haemolyticus	Unknown	No cap locus	n.d.	/	SAMEA5380303	SAMEA5380303	PRJEB31121	WGS (fastQ)	/	ERR3306651	Osman 2018; Bourne 2061	157.205	Illumina MiSeq		41178	sputum	SPAdes
ERR3306654	Evaluation	Haemophilus haemolyticus	Haemophilus haemolyticus	Unknown	No cap locus	n.d.	/	SAMEA5380306	SAMEA5380306	PRJEB31121	WGS (fastQ)	/	ERR3306654	Osman 2018; Bourne 2062	202.169	Illumina MiSeq		41227	sputum	SPAdes
ERR3306656	Evaluation	Haemophilus haemolyticus	Haemophilus haemolyticus	Unknown	No cap locus	n.d.	/	SAMEA5380308	SAMEA5380308	PRJEB31121	WGS (fastQ)	/	ERR3306656	Osman 2018; Bourne 2063	145.393	Illumina MiSeq		40780	sputum	SPAdes
ERR3306658	Evaluation	Haemophilus haemolyticus	Haemophilus haemolyticus	Unknown	No cap locus	n.d.	/	SAMEA5380310	SAMEA5380310	PRJEB31121	WGS (fastQ)	/	ERR3306658	Osman 2018; Bourne 2064	148.625	Illumina MiSeq		40868	sputum	SPAdes
ERR3306662	Evaluation	Haemophilus haemolyticus	Haemophilus haemolyticus	Unknown	No cap locus	n.d.	/	SAMEA5380314	SAMEA5380314	PRJEB31121	WGS (fastQ)	/	ERR3306662	Osman 2018; Bourne 2065	101.594	Illumina MiSeq		40998	sputum	SPAdes
ERR3306672	Evaluation	Haemophilus haemolyticus	Haemophilus haemolyticus	Unknown	No cap locus	n.d.	/	SAMEA5380324	SAMEA5380324	PRJEB31121	WGS (fastQ)	/	ERR3306672	Osman 2018; Bourne 2066	272.258	Illumina MiSeq		40780	sputum	SPAdes
ERR3306678	Evaluation	Haemophilus haemolyticus	Haemophilus haemolyticus	Unknown	No cap locus	n.d.	/	SAMEA5380330	SAMEA5380330	PRJEB31121	WGS (fastQ)	/	ERR3306678	Osman 2018; Bourne 2067	108.405	Illumina MiSeq		40872	sputum	SPAdes
ERR3306682	Evaluation	Haemophilus haemolyticus	Haemophilus haemolyticus	Unknown	No cap locus	n.d.	/	SAMEA5380334	SAMEA5380334	PRJEB31121	WGS (fastQ)	/	ERR3306682	Osman 2018; Bourne 2068	205.221	Illumina MiSeq		40998	sputum	SPAdes
ERR3306686	Evaluation	Haemophilus haemolyticus	Haemophilus haemolyticus	Unknown	No cap locus	n.d.	/	SAMEA5380338	SAMEA5380338	PRJEB31121	WGS (fastQ)	/	ERR3306686	Osman 2018; Bourne 2069	109.029	Illumina MiSeq		40872	sputum	SPAdes
ERR3306690	Evaluation	Haemophilus haemolyticus	Haemophilus haemolyticus	Unknown	No cap locus	n.d.	/	SAMEA5380342	SAMEA5380342	PRJEB31121	WGS (fastQ)	/	ERR3306690	Osman 2018; Bourne 2070	50.2932	Illumina MiSeq		41178	sputum	SPAdes
ERR3306691	Evaluation	Haemophilus haemolyticus	Haemophilus haemolyticus	Unknown	No cap locus	n.d.	/	SAMEA5380343	SAMEA5380343	PRJEB31121	WGS (fastQ)	/	ERR3306691	Osman 2018; Bourne 2071	100.038	Illumina MiSeq		40780	sputum	SPAdes
ERR3306693	Evaluation	Haemophilus haemolyticus	Haemophilus haemolyticus	Unknown	No cap locus	n.d.	/	SAMEA5380345	SAMEA5380345	PRJEB31121	WGS (fastQ)	/	ERR3306693	Osman 2018; Bourne 2072	43.2738	Illumina MiSeq		40868	sputum	SPAdes
ERR3306696	Evaluation	Haemophilus haemolyticus	Haemophilus haemolyticus	Unknown	No cap locus	n.d.	/	SAMEA5380348	SAMEA5380348	PRJEB31121	WGS (fastQ)	/	ERR3306696	Osman 2018; Bourne 2073	57.3425	Illumina MiSeq		41227	sputum	SPAdes
ERR3306701	Evaluation	Haemophilus haemolyticus	Haemophilus haemolyticus	Unknown	No cap locus	n.d.	/	SAMEA5380353	SAMEA5380353	PRJEB31121	WGS (fastQ)	/	ERR3306701	Osman 2018; Bourne 2074	139.525	Illumina MiSeq		40780	sputum	SPAdes
ERR3306704	Evaluation	Haemophilus haemolyticus	Haemophilus haemolyticus	Unknown	No cap locus	n.d.	/	SAMEA5380356	SAMEA5380356	PRJEB31121	WGS (fastQ)	/	ERR3306704	Osman 2018; Bourne 2075	44.7726	Illumina MiSeq		40868	sputum	SPAdes
ERR3306708	Evaluation	Haemophilus haemolyticus	Haemophilus haemolyticus	Unknown	No cap locus	n.d.	/	SAMEA5380360	SAMEA5380360	PRJEB31121	WGS (fastQ)	/	ERR3306708	Osman 2018; Bourne 2076	176.147	Illumina MiSeq		40872	sputum	SPAdes
ERR3306711	Evaluation	Haemophilus haemolyticus	Haemophilus haemolyticus	Unknown	No cap locus	n.d.	/	SAMEA5380363	SAMEA5380363	PRJEB31121	WGS (fastQ)	/	ERR3306711	Osman 2018; Bourne 2077	231.535	Illumina MiSeq		40872	sputum	SPAdes
ERR3306717	Evaluation	Haemophilus haemolyticus	Haemophilus haemolyticus	Unknown	No cap locus	n.d.	/	SAMEA5380369	SAMEA5380369	PRJEB31121	WGS (fastQ)	/	ERR3306717	Osman 2018; Bourne 2078	144.245	Illumina MiSeq		41178	sputum	SPAdes
ERR3306718	Evaluation	Haemophilus haemolyticus	Haemophilus haemolyticus	Unknown	No cap locus	n.d.	/	SAMEA5380370	SAMEA5380370	PRJEB31121	WGS (fastQ)	/	ERR3306718	Osman 2018; Bourne 2079	58.0232	Illumina MiSeq		40780	sputum	SPAdes
ERR3306723	Evaluation	Haemophilus haemolyticus	Haemophilus haemolyticus	Unknown	No cap locus	n.d.	/	SAMEA5380375	SAMEA5380375	PRJEB31121	WGS (fastQ)	/	ERR3306723	Osman 2018; Bourne 2080	28.1035	Illumina MiSeq		41016	sputum	SPAdes
ERR3306726	Evaluation	Haemophilus haemolyticus	Haemophilus haemolyticus	Unknown	No cap locus	n.d.	/	SAMEA5380378	SAMEA5380378	PRJEB31121	WGS (fastQ)	/	ERR3306726	Osman 2018; Bourne 2081	22.3297	Illumina MiSeq		40780	sputum	SPAdes
ERR3306728	Evaluation	Haemophilus haemolyticus	Haemophilus haemolyticus	Unknown	No cap locus	n.d.	/	SAMEA5380380	SAMEA5380380	PRJEB31121	WGS (fastQ)	/	ERR3306728	Osman 2018; Bourne 2082	103.938	Illumina MiSeq		40956	sputum	SPAdes
ERR3306733	Evaluation	Haemophilus haemolyticus	Haemophilus haemolyticus	Unknown	No cap locus	n.d.	/	SAMEA5380385	SAMEA5380385	PRJEB31121	WGS (fastQ)	/	ERR3306733	Osman 2018; Bourne 2083	120.129	Illumina MiSeq		40780	sputum	SPAdes
ERR3306736	Evaluation	Haemophilus haemolyticus	Haemophilus haemolyticus	Unknown	No cap locus	n.d.	/	SAMEA5380388	SAMEA5380388	PRJEB31121	WGS (fastQ)	/	ERR3306736	Osman 2018; Bourne 2084	156.443	Illumina MiSeq		40868	sputum	SPAdes
ERR3306738	Evaluation	Haemophilus haemolyticus	Haemophilus haemolyticus	Unknown	No cap locus	n.d.	/	SAMEA5380390	SAMEA5380390	PRJEB31121	WGS (fastQ)	/	ERR3306738	Osman 2018; Bourne 2085	231.356	Illumina MiSeq		40780	sputum	SPAdes
ERR3306740	Evaluation	Haemophilus haemolyticus	Haemophilus haemolyticus	Unknown	No cap locus	n.d.	/	SAMEA5380392	SAMEA5380392	PRJEB31121	WGS (fastQ)	/	ERR3306740	Osman 2018; Bourne 2086	160.653	Illumina MiSeq		41227	sputum	SPAdes
ERR3306742	Evaluation	Haemophilus haemolyticus	Haemophilus haemolyticus	Unknown	No cap locus	n.d.	/	SAMEA5380394	SAMEA5380394	PRJEB31121	WGS (fastQ)	/	ERR3306742	Osman 2018; Bourne 2087	82.0237	Illumina MiSeq		40868	sputum	SPAdes
ERR3306744	Evaluation	Haemophilus haemolyticus	Haemophilus haemolyticus	Unknown	No cap locus	n.d.	/	SAMEA5380396	SAMEA5380396	PRJEB31121	WGS (fastQ)	/	ERR3306744	Osman 2018; Bourne 2088	155.82	Illumina MiSeq		40780	sputum	SPAdes
ERR3306753	Evaluation	Haemophilus haemolyticus	Haemophilus haemolyticus	Unknown	No cap locus	n.d.	/	SAMEA5380405	SAMEA5380405	PRJEB31121	WGS (fastQ)	/	ERR3306753	Osman 2018; Bourne 2089	92.9493	Illumina MiSeq		40780	sputum	SPAdes
ERR3306755	Evaluation	Haemophilus haemolyticus	Haemophilus haemolyticus	Unknown	No cap locus	n.d.	/	SAMEA5380407	SAMEA5380407	PRJEB31121	WGS (fastQ)	/	ERR3306755	Osman 2018; Bourne 2090	138.419	Illumina MiSeq		40868	sputum	SPAdes
ERR3306757	Evaluation	Haemophilus haemolyticus	Haemophilus haemolyticus	Unknown	No cap locus	n.d.	/	SAMEA5380409	SAMEA5380409	PRJEB31121	WGS (fastQ)	/	ERR3306757	Osman 2018; Bourne 2091	93.2509	Illumina MiSeq		40780	sputum	SPAdes
ERR3306758	Evaluation	Haemophilus haemolyticus	Haemophilus haemolyticus	Unknown	No cap locus	n.d.	/	SAMEA5380410	SAMEA5380410	PRJEB31121	WGS (fastQ)	/	ERR3306758	Osman 2018; Bourne 2092	113.598	Illumina MiSeq		40868	sputum	SPAdes
ERR3306759	Evaluation	Haemophilus haemolyticus	Haemophilus haemolyticus	Unknown	No cap locus	n.d.	/	SAMEA5380411	SAMEA5380411	PRJEB31121	WGS (fastQ)	/	ERR3306759	Osman 2018; Bourne 2093	83.3502	Illumina MiSeq		41227	sputum	SPAdes
ERR3306766	Evaluation	Haemophilus haemolyticus	Haemophilus haemolyticus	Unknown	No cap locus	n.d.	/	SAMEA5380418	SAMEA5380418	PRJEB31121	WGS (fastQ)	/	ERR3306766	Osman 2018; Bourne 2094	43.0789	Illumina MiSeq		40780	sputum	SPAdes
ERR3306767	Evaluation	Haemophilus haemolyticus	Haemophilus haemolyticus	Unknown	No cap locus	n.d.	/	SAMEA5380419	SAMEA5380419	PRJEB31121	WGS (fastQ)	/	ERR3306767	Osman 2018; Bourne 2095	35.2199	Illumina MiSeq		40868	sputum	SPAdes
ERR3306771	Evaluation	Haemophilus haemolyticus	Haemophilus haemolyticus	Unknown	No cap locus	n.d.	/	SAMEA5380423	SAMEA5380423	PRJEB31121	WGS (fastQ)	/	ERR3306771	Osman 2018; Bourne 2096	115.937	Illumina MiSeq		41227	sputum	SPAdes
ERR3306773	Evaluation	Haemophilus haemolyticus	Haemophilus haemolyticus	Unknown	No cap locus	n.d.	/	SAMEA5380425	SAMEA5380425	PRJEB31121	WGS (fastQ)	/	ERR3306773	Osman 2018; Bourne 2097	54.2306	Illumina MiSeq		40780	sputum	SPAdes
ERR3306775	Evaluation	Haemophilus haemolyticus	Haemophilus haemolyticus	Unknown	No cap locus	n.d.	/	SAMEA5380427	SAMEA5380427	PRJEB31121	WGS (fastQ)	/	ERR3306775	Osman 2018; Bourne 2098	45.2805	Illumina MiSeq		40868	sputum	SPAdes
SRR10905874	Evaluation	Haemophilus influenzae	Haemophilus influenzae	Unknown	NTHi	No cap locus	/	AS012770	SAMN12251089	PRJNA553678	WGS (fastQ)	/	SRR10905874	Ferreira 2020	396.018	NextSeq 500	USA	2016	lung	SPAdes
SRR10905878	Evaluation	Haemophilus influenzae	Haemophilus influenzae	Unknown	NTHi	No cap locus	/	AS012767	SAMN12251086	PRJNA553678	WGS (fastQ)	/	SRR10905878	Ferreira 2020	474.324	NextSeq 500	USA	2015	lung	SPAdes
SRR10905881	Evaluation	Haemophilus influenzae	Haemophilus influenzae	Unknown	NTHi	No cap locus	/	AS012764	SAMN12251083	PRJNA553678	WGS (fastQ)	/	SRR10905881	Ferreira 2020	398.399	NextSeq 500	USA	2016	lung	SPAdes
SRR10906045	Evaluation	Haemophilus influenzae	Haemophilus influenzae	Unknown	NTHi	No cap locus	/	AS012779	SAMN12251098	PRJNA553678	WGS (fastQ)	/	SRR10906045	Ferreira 2020	405.433	NextSeq 500	USA	2016	lung	SPAdes
SRR10906047	Evaluation	Haemophilus influenzae	Haemophilus influenzae	Unknown	NTHi	No cap locus	/	AS012777	SAMN12251096	PRJNA553678	WGS (fastQ)	/	SRR10906047	Ferreira 2020	397.431	NextSeq 500	USA	2016	lung	SPAdes
SRR10906049	Evaluation	Haemophilus influenzae	Haemophilus influenzae	Unknown	NTHi	No cap locus	/	AS012775	SAMN12251094	PRJNA553678	WGS (fastQ)	/	SRR10906049	Ferreira 2020	487.529	NextSeq 500	USA	2016	lung	SPAdes
SRR10906051	Evaluation	Haemophilus influenzae	Haemophilus influenzae	Unknown	NTHi	No cap locus	/	AS012773	SAMN12251092	PRJNA553678	WGS (fastQ)	/	SRR10906051	Ferreira 2020	453.102	NextSeq 500	USA	2015	lung	SPAdes
SRR11108932	Evaluation	Haemophilus influenzae	Haemophilus influenzae	NTHi	NTHi	No cap locus	/	RHH-38	SAMN13942196	PRJNA603840	WGS (fastQ)	/	SRR11108932	Rajendra 2020	85.0784	Illumina MiSeq	Australia	2018	sputum	SPAdes
SRR1655253	Evaluation	Haemophilus influenzae	Haemophilus influenzae	Unknown	NTHi	No cap locus	/	1057_HINF	SAMN03197021	PRJNA267549	WGS (fastQ)	/	SRR1655253	Roach 2015	89.2131	Illumina HiSeq 2000	USA	missing	missing	SPAdes
SRR1655255	Evaluation	Haemophilus influenzae	Haemophilus influenzae	Unknown	NTHi	No cap locus	/	1059_HINF	SAMN03197023	PRJNA267549	WGS (fastQ)	/	SRR1655255	Roach 2015	84.5929	Illumina HiSeq 2000	USA	missing	missing	SPAdes
SRR1655257	Evaluation	Haemophilus influenzae	Haemophilus influenzae	Unknown	NTHi	No cap locus	/	1061_HINF	SAMN03197025	PRJNA267549	WGS (fastQ)	/	SRR1655257	Roach 2015	75.0219	Illumina HiSeq 2000	USA	missing	missing	SPAdes
SRR1655310	Evaluation	Haemophilus influenzae	Haemophilus influenzae	Unknown	NTHi	No cap locus	/	1123_HINF	SAMN03197078	PRJNA267549	WGS (fastQ)	/	SRR1655310	Roach 2015	83.8469	Illumina HiSeq 2000	USA	missing	missing	SPAdes
SRR1655311	Evaluation	Haemophilus influenzae	Haemophilus influenzae	Unknown	NTHi	No cap locus	/	1124_HINF	SAMN03197079	PRJNA267549	WGS (fastQ)	/	SRR1655311	Roach 2015	88.9716	Illumina HiSeq 2000	USA	missing	missing	SPAdes
SRR1655599	Evaluation	Haemophilus influenzae	Haemophilus influenzae	Unknown	NTHi	No cap locus	/	177_HINF	SAMN03197367	PRJNA267549	WGS (fastQ)	/	SRR1655599	Roach 2015	49.8778	Illumina HiSeq 2000	USA	missing	missing	SPAdes
SRR1655821	Evaluation	Haemophilus influenzae	Haemophilus influenzae	Unknown	NTHi	No cap locus	/	40_HINF	SAMN03197589	PRJNA267549	WGS (fastQ)	/	SRR1655821	Roach 2015	46.4298	Illumina HiSeq 2000	USA	missing	missing	SPAdes
SRR1655917	Evaluation	Haemophilus influenzae	Haemophilus influenzae	Unknown	NTHi	No cap locus	/	492_HINF	SAMN03197685	PRJNA267549	WGS (fastQ)	/	SRR1655917	Roach 2015	21.9321	Illumina HiSeq 2000	USA	missing	missing	SPAdes
SRR1655964	Evaluation	Haemophilus influenzae	Haemophilus influenzae	Unknown	NTHi	No cap locus	/	536_HINF	SAMN03197732	PRJNA267549	WGS (fastQ)	/	SRR1655964	Roach 2015	40.7786	Illumina HiSeq 2000	USA	missing	missing	SPAdes
SRR1655983	Evaluation	Haemophilus influenzae	Haemophilus influenzae	Unknown	NTHi	No cap locus	/	552_HINF	SAMN03197751	PRJNA267549	WGS (fastQ)	/	SRR1655983	Roach 2015	31.2712	Illumina HiSeq 2000	USA	missing	missing	SPAdes
SRR1656047	Evaluation	Haemophilus influenzae	Haemophilus influenzae	Unknown	NTHi	No cap locus	/	614_HPAR	SAMN03197815	PRJNA267549	WGS (fastQ)	/	SRR1656047	Roach 2015	17.1483	Illumina HiSeq 2000	USA	missing	missing	SPAdes
SRR1656048	Evaluation	Haemophilus influenzae	Haemophilus influenzae	Unknown	NTHi	No cap locus	/	615_HINF	SAMN03197816	PRJNA267549	WGS (fastQ)	/	SRR1656048	Roach 2015	45.3425	Illumina HiSeq 2000	USA	missing	missing	SPAdes
SRR2148855	Evaluation	Haemophilus influenzae	Haemophilus influenzae	Unknown	NTHi	No cap locus	/	60582 BAL Hi-1	SAMN03968468	PRJNA292146	WGS (fastQ)	/	SRR2148855	Price 2015	157.387	Illumina HiSeq 2000	Australia	2009	bronchoalveolar lavage	SPAdes
SRR2148856	Evaluation	Haemophilus influenzae	Haemophilus influenzae	Unknown	NTHi	No cap locus	/	60578 BAL Hi-1	SAMN03968469	PRJNA292146	WGS (fastQ)	/	SRR2148856	Price 2015	161.226	Illumina HiSeq 2000	Australia	2009	bronchoalveolar lavage	SPAdes
SRR2536357	Evaluation	Haemophilus influenzae	Haemophilus influenzae	NTHi	NTHi	No cap locus	/	HI1388	SAMN03702700	PRJNA285213	WGS (fastQ)	/	SRR2536357	Whitby 2015	543.3	Illumina MiSeq	USA	missing	ear	SPAdes
SRR2537163	Evaluation	Haemophilus influenzae	Haemophilus influenzae	NTHi	NTHi	No cap locus	/	HI1373	SAMN03702698	PRJNA285211	WGS (fastQ)	/	SRR2537163	Whitby 2015	180.885	Illumina MiSeq	USA	missing	ear	SPAdes
SRR2537164	Evaluation	Haemophilus influenzae	Haemophilus influenzae	NTHi	NTHi	No cap locus	/	HI1374	SAMN03702699	PRJNA285212	WGS (fastQ)	/	SRR2537164	Whitby 2015	408.014	Illumina MiSeq	USA	missing	CSF	SPAdes
SRR2537165	Evaluation	Haemophilus influenzae	Haemophilus influenzae	NTHi	NTHi	No cap locus	/	HI1394	SAMN03702701	PRJNA285214	WGS (fastQ)	/	SRR2537165	Whitby 2015	470.071	Illumina MiSeq	USA	missing	ear	SPAdes
SRR2537176	Evaluation	Haemophilus influenzae	Haemophilus influenzae	NTHi	NTHi	No cap locus	/	HI1408	SAMN03702702	PRJNA285215	WGS (fastQ)	/	SRR2537176	Whitby 2015	616.648	Illumina MiSeq	Canada	missing	CSF	SPAdes
SRR2537177	Evaluation	Haemophilus influenzae	Haemophilus influenzae	NTHi	Serotype e	e	/	HI1417	SAMN03702703	PRJNA285216	WGS (fastQ)	/	SRR2537177	Whitby 2015	424.862	Illumina MiSeq	USA	missing	ear	SPAdes
SRR2537179	Evaluation	Haemophilus influenzae	Haemophilus influenzae	NTHi	NTHi	No cap locus	/	HI1722	SAMN03702705	PRJNA285218	WGS (fastQ)	/	SRR2537179	Whitby 2015	295.887	Illumina MiSeq	USA	missing	ear	SPAdes
SRR2537180	Evaluation	Haemophilus influenzae	Haemophilus influenzae	NTHi	NTHi	No cap locus	/	HI1974	SAMN03702706	PRJNA285219	WGS (fastQ)	/	SRR2537180	Van Wagoner 2015	313.039	Illumina MiSeq	USA	2004	blood	SPAdes
SRR2537207	Evaluation	Haemophilus influenzae	Haemophilus influenzae	NTHi	NTHi	No cap locus	/	HI2114	SAMN03702707	PRJNA285220	WGS (fastQ)	/	SRR2537207	Van Wagoner 2015	302.305	Illumina MiSeq	USA	2001	blood	SPAdes
SRR2537208	Evaluation	Haemophilus influenzae	Haemophilus influenzae	NTHi	NTHi	No cap locus	/	HI2004	SAMN03702711	PRJNA285224	WGS (fastQ)	/	SRR2537208	Van Wagoner 2015	951.597	Illumina MiSeq	USA	2003	blood	SPAdes
SRR2537211	Evaluation	Haemophilus influenzae	Haemophilus influenzae	NTHi	NTHi	No cap locus	/	HI1988	SAMN03702714	PRJNA285227	WGS (fastQ)	/	SRR2537211	Van Wagoner 2015	917.613	Illumina MiSeq	USA	missing	blood	SPAdes
SRR3111798	Evaluation	Haemophilus influenzae	Haemophilus influenzae	NTHi	NTHi	No cap locus	/	Hi375_reseq	SAMN04392945	PRJNA308311	WGS (fastQ)	/	SRR3111798	Mell 2016	971.815	Illumina HiSeq 2500	Finland	1999	middle ear	SPAdes
SRR7719256	Evaluation	Haemophilus influenzae	Haemophilus influenzae	NTHi	NTHi	No cap locus	/	60370 NP Hi2	SAMN09845274	PRJNA484075	WGS (fastQ)	/	SRR7719256	Aziz 2019	258.503	Illumina HiSeq 2500	Australia	2009	nasopharynx	SPAdes
SRR7719257	Evaluation	Haemophilus influenzae	Haemophilus influenzae	NTHi	NTHi	No cap locus	/	60373_P2 BAL Hi4	SAMN09845279	PRJNA484075	WGS (fastQ)	/	SRR7719257	Aziz 2019	173.469	Illumina HiSeq 2500	Australia	2009	bronchoalveolar lavage	SPAdes
SRR7719258	Evaluation	Haemophilus influenzae	Haemophilus influenzae	NTHi	NTHi	No cap locus	/	60370 BAL Hi2	SAMN09845275	PRJNA484075	WGS (fastQ)	/	SRR7719258	Aziz 2019	114.482	Illumina HiSeq 2500	Australia	2009	bronchoalveolar lavage	SPAdes
SRR7719261	Evaluation	Haemophilus influenzae	Haemophilus influenzae	NTHi	NTHi	No cap locus	/	60316 NP Hi1	SAMN09845270	PRJNA484075	WGS (fastQ)	/	SRR7719261	Aziz 2019	237.082	Illumina HiSeq 2500	Australia	2008	nasopharynx	SPAdes
SRR7719262	Evaluation	Haemophilus influenzae	Haemophilus influenzae	NTHi	NTHi	No cap locus	/	60316 BAL Hi1	SAMN09845271	PRJNA484075	WGS (fastQ)	/	SRR7719262	Aziz 2019	222.762	Illumina HiSeq 2500	Australia	2008	bronchoalveolar lavage	SPAdes
SRR7719263	Evaluation	Haemophilus influenzae	Haemophilus influenzae	NTHi	NTHi	No cap locus	/	60295 NP Hi1	SAMN09845268	PRJNA484075	WGS (fastQ)	/	SRR7719263	Aziz 2019	230.054	Illumina HiSeq 2500	Australia	2008	nasopharynx	SPAdes
SRR7719264	Evaluation	Haemophilus influenzae	Haemophilus influenzae	NTHi	NTHi	No cap locus	/	60295 BAL Hi1	SAMN09845269	PRJNA484075	WGS (fastQ)	/	SRR7719264	Aziz 2019	242.94	Illumina HiSeq 2500	Australia	2008	bronchoalveolar lavage	SPAdes
SRR7719265	Evaluation	Haemophilus influenzae	Haemophilus influenzae	NTHi	NTHi	No cap locus	/	60294 NP Hi1	SAMN09845266	PRJNA484075	WGS (fastQ)	/	SRR7719265	Aziz 2019	198.815	Illumina HiSeq 2500	Australia	2008	nasopharynx	SPAdes
SRR7719266	Evaluation	Haemophilus influenzae	Haemophilus influenzae	NTHi	NTHi	No cap locus	/	60294 BAL Hi1	SAMN09845267	PRJNA484075	WGS (fastQ)	/	SRR7719266	Aziz 2019	210.815	Illumina HiSeq 2500	Australia	2008	bronchoalveolar lavage	SPAdes
SRR7719275	Evaluation	Haemophilus influenzae	Haemophilus influenzae	NTHi	NTHi	No cap locus	/	65290 NP Hi3	SAMN09845282	PRJNA484075	WGS (fastQ)	/	SRR7719275	Aziz 2019	201.953	Illumina HiSeq 2500	Australia	2013	nasopharynx	SPAdes
SRR7719279	Evaluation	Haemophilus influenzae	Haemophilus influenzae	NTHi	NTHi	No cap locus	/	60373_P2 NP Hi3	SAMN09845278	PRJNA484075	WGS (fastQ)	/	SRR7719279	Aziz 2019	168.748	Illumina HiSeq 2500	Australia	2009	nasopharynx	SPAdes
SRR7719286	Evaluation	Haemophilus influenzae	Haemophilus influenzae	NTHi	NTHi	No cap locus	/	60362 NP Hi1	SAMN09845272	PRJNA484075	WGS (fastQ)	/	SRR7719286	Aziz 2019	181.351	Illumina HiSeq 2500	Australia	2009	nasopharynx	SPAdes
SRR7719287	Evaluation	Haemophilus influenzae	Haemophilus influenzae	NTHi	NTHi	No cap locus	/	60362 BAL Hi2	SAMN09845273	PRJNA484075	WGS (fastQ)	/	SRR7719287	Aziz 2019	211.012	Illumina HiSeq 2500	Australia	2009	bronchoalveolar lavage	SPAdes
SRR7719288	Evaluation	Haemophilus influenzae	Haemophilus influenzae	NTHi	NTHi	No cap locus	/	60373_P1 BAL Hi1	SAMN09845277	PRJNA484075	WGS (fastQ)	/	SRR7719288	Aziz 2019	216.806	Illumina HiSeq 2500	Australia	2009	bronchoalveolar lavage	SPAdes
SRR7719289	Evaluation	Haemophilus influenzae	Haemophilus influenzae	NTHi	NTHi	No cap locus	/	60373_P1 NP Hi1	SAMN09845276	PRJNA484075	WGS (fastQ)	/	SRR7719289	Aziz 2019	202.543	Illumina HiSeq 2500	Australia	2009	nasopharynx	SPAdes
SRR7719291	Evaluation	Haemophilus influenzae	Haemophilus influenzae	NTHi	NTHi	No cap locus	/	65290 BAL Hi4	SAMN09845283	PRJNA484075	WGS (fastQ)	/	SRR7719291	Aziz 2019	243.801	Illumina HiSeq 2500	Australia	2013	bronchoalveolar lavage	SPAdes
SRR7719292	Evaluation	Haemophilus influenzae	Haemophilus influenzae	NTHi	NTHi	No cap locus	/	60051 BAL Hi1	SAMN09845261	PRJNA484075	WGS (fastQ)	/	SRR7719292	Aziz 2019	213.717	Illumina HiSeq 2500	Australia	2007	bronchoalveolar lavage	SPAdes
SRR7719293	Evaluation	Haemophilus influenzae	Haemophilus influenzae	NTHi	NTHi	No cap locus	/	60051 NP Hi1	SAMN09845260	PRJNA484075	WGS (fastQ)	/	SRR7719293	Aziz 2019	216.31	Illumina HiSeq 2500	Australia	2007	nasopharynx	SPAdes
SRR7719294	Evaluation	Haemophilus influenzae	Haemophilus influenzae	NTHi	NTHi	No cap locus	/	60068 BAL Hi1	SAMN09845263	PRJNA484075	WGS (fastQ)	/	SRR7719294	Aziz 2019	210.718	Illumina HiSeq 2500	Australia	2008	bronchoalveolar lavage	SPAdes
SRR7719295	Evaluation	Haemophilus influenzae	Haemophilus influenzae	NTHi	NTHi	No cap locus	/	60068 NP Hi3	SAMN09845262	PRJNA484075	WGS (fastQ)	/	SRR7719295	Aziz 2019	235.531	Illumina HiSeq 2500	Australia	2008	nasopharynx	SPAdes
SRR7719300	Evaluation	Haemophilus influenzae	Haemophilus influenzae	NTHi	NTHi	No cap locus	/	65001 BAL Hi1	SAMN09845281	PRJNA484075	WGS (fastQ)	/	SRR7719300	Aziz 2019	205.565	Illumina HiSeq 2500	Australia	2009	bronchoalveolar lavage	SPAdes
SRR7719301	Evaluation	Haemophilus influenzae	Haemophilus influenzae	NTHi	NTHi	No cap locus	/	60069 BAL Hi1	SAMN09845265	PRJNA484075	WGS (fastQ)	/	SRR7719301	Aziz 2019	211.776	Illumina HiSeq 2500	Australia	2008	bronchoalveolar lavage	SPAdes
SRR7719302	Evaluation	Haemophilus influenzae	Haemophilus influenzae	NTHi	NTHi	No cap locus	/	60069 NP Hi2	SAMN09845264	PRJNA484075	WGS (fastQ)	/	SRR7719302	Aziz 2019	218.849	Illumina HiSeq 2500	Australia	2008	nasopharynx	SPAdes
SRR7719303	Evaluation	Haemophilus influenzae	Haemophilus influenzae	NTHi	NTHi	No cap locus	/	65001 NP Hi2	SAMN09845280	PRJNA484075	WGS (fastQ)	/	SRR7719303	Aziz 2019	218.868	Illumina HiSeq 2500	Australia	2009	nasopharynx	SPAdes
SRR8956120	Evaluation	Haemophilus influenzae	Haemophilus influenzae	a	Serotype a	a	/	H1	SAMN11506727	PRJNA534512	WGS (fastQ)	/	SRR8956120	Terrat 2020	306.499	Illumina HiSeq 3000	USA	2016	blood	SPAdes
SRR9123314	Evaluation	Haemophilus influenzae	Haemophilus influenzae	NTHi	NTHi	No cap locus	/	GA79872	SAMN11853708	PRJNA544724	WGS (fastQ)	/	SRR9123314	Collins 2019	83.7204	Illumina MiSeq	USA	2016	blood	SPAdes
SRR9123315	Evaluation	Haemophilus influenzae	Haemophilus influenzae	NTHi	NTHi	No cap locus	/	GA78869	SAMN11853707	PRJNA544724	WGS (fastQ)	/	SRR9123315	Collins 2019	369.575	Illumina MiSeq	USA	2015	blood	SPAdes
SRR9123316	Evaluation	Haemophilus influenzae	Haemophilus influenzae	NTHi	NTHi	No cap locus	/	GA74349	SAMN11853704	PRJNA544724	WGS (fastQ)	/	SRR9123316	Collins 2019	184.31	Illumina MiSeq	USA	2014	blood	SPAdes
SRR9123317	Evaluation	Haemophilus influenzae	Haemophilus influenzae	NTHi	NTHi	No cap locus	/	GA71663	SAMN11853703	PRJNA544724	WGS (fastQ)	/	SRR9123317	Collins 2019	378.634	Illumina MiSeq	USA	2013	blood	SPAdes
SRR9123318	Evaluation	Haemophilus influenzae	Haemophilus influenzae	NTHi	NTHi	No cap locus	/	GA78317	SAMN11853706	PRJNA544724	WGS (fastQ)	/	SRR9123318	Collins 2019	443.614	Illumina MiSeq	USA	2015	blood	SPAdes
SRR9123319	Evaluation	Haemophilus influenzae	Haemophilus influenzae	NTHi	NTHi	No cap locus	/	GA76006	SAMN11853705	PRJNA544724	WGS (fastQ)	/	SRR9123319	Collins 2019	443.081	Illumina MiSeq	USA	2014	blood	SPAdes
SRR9123320	Evaluation	Haemophilus influenzae	Haemophilus influenzae	NTHi	NTHi	No cap locus	/	GA67073	SAMN11853700	PRJNA544724	WGS (fastQ)	/	SRR9123320	Collins 2019	74.3393	Illumina MiSeq	USA	2012	blood	SPAdes
SRR9123321	Evaluation	Haemophilus influenzae	Haemophilus influenzae	NTHi	NTHi	No cap locus	/	GA54827	SAMN11853699	PRJNA544724	WGS (fastQ)	/	SRR9123321	Collins 2019	194.077	Illumina MiSeq	USA	2008	joint	SPAdes
SRR9123322	Evaluation	Haemophilus influenzae	Haemophilus influenzae	NTHi	NTHi	No cap locus	/	GA71621	SAMN11853702	PRJNA544724	WGS (fastQ)	/	SRR9123322	Collins 2019	362.851	Illumina MiSeq	USA	2013	blood	SPAdes
SRR9123323	Evaluation	Haemophilus influenzae	Haemophilus influenzae	NTHi	NTHi	No cap locus	/	GA71389	SAMN11853701	PRJNA544724	WGS (fastQ)	/	SRR9123323	Collins 2019	281.369	Illumina MiSeq	USA	2013	blood	SPAdes
SRR9123324	Evaluation	Haemophilus influenzae	Haemophilus influenzae	NTHi	NTHi	No cap locus	/	GA87640	SAMN11853737	PRJNA544724	WGS (fastQ)	/	SRR9123324	Collins 2019	58.8401	Illumina MiSeq	USA	2018	blood	SPAdes
SRR9123325	Evaluation	Haemophilus influenzae	Haemophilus influenzae	NTHi	NTHi	No cap locus	/	GA87697	SAMN11853739	PRJNA544724	WGS (fastQ)	/	SRR9123325	Collins 2019	130.246	Illumina MiSeq	USA	2018	blood	SPAdes
SRR9123326	Evaluation	Haemophilus influenzae	Haemophilus influenzae	NTHi	NTHi	No cap locus	/	GA87801	SAMN11853740	PRJNA544724	WGS (fastQ)	/	SRR9123326	Collins 2019	79.0159	Illumina MiSeq	USA	2018	blood	SPAdes
SRR9123327	Evaluation	Haemophilus influenzae	Haemophilus influenzae	NTHi	NTHi	No cap locus	/	GA87875	SAMN11853741	PRJNA544724	WGS (fastQ)	/	SRR9123327	Collins 2019	346.704	Illumina MiSeq	USA	2018	blood	SPAdes
SRR9123328	Evaluation	Haemophilus influenzae	Haemophilus influenzae	NTHi	NTHi	No cap locus	/	GA83842B	SAMN11853725	PRJNA544724	WGS (fastQ)	/	SRR9123328	Collins 2019	215.783	Illumina MiSeq	USA	2017	blood	SPAdes
SRR9123329	Evaluation	Haemophilus influenzae	Haemophilus influenzae	NTHi	NTHi	No cap locus	/	GA83882	SAMN11853726	PRJNA544724	WGS (fastQ)	/	SRR9123329	Collins 2019	202.758	Illumina MiSeq	USA	2017	blood	SPAdes
SRR9123330	Evaluation	Haemophilus influenzae	Haemophilus influenzae	NTHi	NTHi	No cap locus	/	GA83841	SAMN11853723	PRJNA544724	WGS (fastQ)	/	SRR9123330	Collins 2019	205.063	Illumina MiSeq	USA	2017	joint	SPAdes
SRR9123331	Evaluation	Haemophilus influenzae	Haemophilus influenzae	NTHi	NTHi	No cap locus	/	GA83842A	SAMN11853724	PRJNA544724	WGS (fastQ)	/	SRR9123331	Collins 2019	51.9364	Illumina MiSeq	USA	2017	joint	SPAdes
SRR9123332	Evaluation	Haemophilus influenzae	Haemophilus influenzae	NTHi	NTHi	No cap locus	/	GA83705	SAMN11853721	PRJNA544724	WGS (fastQ)	/	SRR9123332	Collins 2019	89.7502	Illumina MiSeq	USA	2017	blood	SPAdes
SRR9123333	Evaluation	Haemophilus influenzae	Haemophilus influenzae	NTHi	NTHi	No cap locus	/	GA83706	SAMN11853722	PRJNA544724	WGS (fastQ)	/	SRR9123333	Collins 2019	94.8995	Illumina MiSeq	USA	2017	blood	SPAdes
SRR9123334	Evaluation	Haemophilus influenzae	Haemophilus influenzae	NTHi	NTHi	No cap locus	/	GA83469	SAMN11853719	PRJNA544724	WGS (fastQ)	/	SRR9123334	Collins 2019	123.147	Illumina MiSeq	USA	2017	blood	SPAdes
SRR9123335	Evaluation	Haemophilus influenzae	Haemophilus influenzae	NTHi	NTHi	No cap locus	/	GA83571	SAMN11853720	PRJNA544724	WGS (fastQ)	/	SRR9123335	Collins 2019	113.702	Illumina MiSeq	USA	2017	blood	SPAdes
SRR9123336	Evaluation	Haemophilus influenzae	Haemophilus influenzae	NTHi	NTHi	No cap locus	/	GA83974	SAMN11853727	PRJNA544724	WGS (fastQ)	/	SRR9123336	Collins 2019	299.062	Illumina MiSeq	USA	2017	blood	SPAdes
SRR9123337	Evaluation	Haemophilus influenzae	Haemophilus influenzae	NTHi	NTHi	No cap locus	/	GA87003	SAMN11853728	PRJNA544724	WGS (fastQ)	/	SRR9123337	Collins 2019	342.416	Illumina MiSeq	USA	2017	blood	SPAdes
SRR9123338	Evaluation	Haemophilus influenzae	Haemophilus influenzae	NTHi	NTHi	No cap locus	/	GA87364	SAMN11853732	PRJNA544724	WGS (fastQ)	/	SRR9123338	Collins 2019	111.102	Illumina MiSeq	USA	2018	blood	SPAdes
SRR9123339	Evaluation	Haemophilus influenzae	Haemophilus influenzae	NTHi	NTHi	No cap locus	/	GA87363	SAMN11853731	PRJNA544724	WGS (fastQ)	/	SRR9123339	Collins 2019	277.059	Illumina MiSeq	USA	2018	blood	SPAdes
SRR9123340	Evaluation	Haemophilus influenzae	Haemophilus influenzae	NTHi	NTHi	No cap locus	/	GA87672	SAMN11853738	PRJNA544724	WGS (fastQ)	/	SRR9123340	Collins 2019	247.393	Illumina MiSeq	USA	2018	blood	SPAdes
SRR9123341	Evaluation	Haemophilus influenzae	Haemophilus influenzae	NTHi	NTHi	No cap locus	/	GA87536	SAMN11853734	PRJNA544724	WGS (fastQ)	/	SRR9123341	Collins 2019	61.7564	Illumina MiSeq	USA	2018	blood	SPAdes
SRR9123342	Evaluation	Haemophilus influenzae	Haemophilus influenzae	NTHi	NTHi	No cap locus	/	GA87424	SAMN11853733	PRJNA544724	WGS (fastQ)	/	SRR9123342	Collins 2019	52.2238	Illumina MiSeq	USA	2018	blood	SPAdes
SRR9123343	Evaluation	Haemophilus influenzae	Haemophilus influenzae	NTHi	NTHi	No cap locus	/	GA87639	SAMN11853736	PRJNA544724	WGS (fastQ)	/	SRR9123343	Collins 2019	48.2924	Illumina MiSeq	USA	2018	blood	SPAdes
SRR9123344	Evaluation	Haemophilus influenzae	Haemophilus influenzae	NTHi	NTHi	No cap locus	/	GA87620	SAMN11853735	PRJNA544724	WGS (fastQ)	/	SRR9123344	Collins 2019	280.206	Illumina MiSeq	USA	2018	blood	SPAdes
SRR9123345	Evaluation	Haemophilus influenzae	Haemophilus influenzae	NTHi	NTHi	No cap locus	/	GA87262	SAMN11853730	PRJNA544724	WGS (fastQ)	/	SRR9123345	Collins 2019	53.9642	Illumina MiSeq	USA	2018	blood	SPAdes
SRR9123346	Evaluation	Haemophilus influenzae	Haemophilus influenzae	NTHi	NTHi	No cap locus	/	GA87176	SAMN11853729	PRJNA544724	WGS (fastQ)	/	SRR9123346	Collins 2019	307.318	Illumina MiSeq	USA	2018	blood	SPAdes
SRR9123347	Evaluation	Haemophilus influenzae	Haemophilus influenzae	NTHi	NTHi	No cap locus	/	GA83447	SAMN11853718	PRJNA544724	WGS (fastQ)	/	SRR9123347	Collins 2019	142.171	Illumina MiSeq	USA	2017	blood	SPAdes
SRR9123348	Evaluation	Haemophilus influenzae	Haemophilus influenzae	NTHi	NTHi	No cap locus	/	GA83431	SAMN11853717	PRJNA544724	WGS (fastQ)	/	SRR9123348	Collins 2019	221.534	Illumina MiSeq	USA	2017	blood	SPAdes
SRR9123349	Evaluation	Haemophilus influenzae	Haemophilus influenzae	NTHi	NTHi	No cap locus	/	GA83357	SAMN11853716	PRJNA544724	WGS (fastQ)	/	SRR9123349	Collins 2019	330.955	Illumina MiSeq	USA	2017	blood	SPAdes
SRR9123350	Evaluation	Haemophilus influenzae	Haemophilus influenzae	NTHi	NTHi	No cap locus	/	GA83349	SAMN11853715	PRJNA544724	WGS (fastQ)	/	SRR9123350	Collins 2019	75.3251	Illumina MiSeq	USA	2017	blood	SPAdes
SRR9123351	Evaluation	Haemophilus influenzae	Haemophilus influenzae	NTHi	NTHi	No cap locus	/	GA83348	SAMN11853714	PRJNA544724	WGS (fastQ)	/	SRR9123351	Collins 2019	115.635	Illumina MiSeq	USA	2017	blood	SPAdes
SRR9123352	Evaluation	Haemophilus influenzae	Haemophilus influenzae	NTHi	NTHi	No cap locus	/	GA81798	SAMN11853713	PRJNA544724	WGS (fastQ)	/	SRR9123352	Collins 2019	123.379	Illumina MiSeq	USA	2017	blood	SPAdes
SRR9123353	Evaluation	Haemophilus influenzae	Haemophilus influenzae	NTHi	NTHi	No cap locus	/	GA81666	SAMN11853712	PRJNA544724	WGS (fastQ)	/	SRR9123353	Collins 2019	134.982	Illumina MiSeq	USA	2017	CSF	SPAdes
SRR9123354	Evaluation	Haemophilus influenzae	Haemophilus influenzae	NTHi	NTHi	No cap locus	/	GA81665	SAMN11853711	PRJNA544724	WGS (fastQ)	/	SRR9123354	Collins 2019	202.279	Illumina MiSeq	USA	2017	blood	SPAdes
SRR9123355	Evaluation	Haemophilus influenzae	Haemophilus influenzae	NTHi	NTHi	No cap locus	/	GA81566	SAMN11853710	PRJNA544724	WGS (fastQ)	/	SRR9123355	Collins 2019	324.004	Illumina MiSeq	USA	2017	blood	SPAdes
SRR9123356	Evaluation	Haemophilus influenzae	Haemophilus influenzae	NTHi	NTHi	No cap locus	/	GA81213	SAMN11853709	PRJNA544724	WGS (fastQ)	/	SRR9123356	Collins 2019	58.5583	Illumina MiSeq	USA	2016	blood	SPAdes
SRR9326324	Evaluation	Haemophilus influenzae	Haemophilus influenzae	a	Serotype a	a	/	Strain 11	SAMN11658599	PRJNA543249	WGS (fastQ)	/	SRR9326324	Tsang 2020	93.0716	Illumina MiSeq	Canada	2004		SPAdes
SRR9326325	Evaluation	Haemophilus influenzae	Haemophilus influenzae	a	Serotype a	a	/	Strain 16	SAMN11658604	PRJNA543249	WGS (fastQ)	/	SRR9326325	Tsang 2020	74.8786	Illumina MiSeq	Canada	2007		SPAdes
SRR9326326	Evaluation	Haemophilus influenzae	Haemophilus influenzae	a	Serotype a	a	/	Strain 8	SAMN11658596	PRJNA543249	WGS (fastQ)	/	SRR9326326	Tsang 2020	64.2803	Illumina MiSeq	Canada	2005		SPAdes
SRR9326327	Evaluation	Haemophilus influenzae	Haemophilus influenzae	a	Serotype a	a	/	Strain 13	SAMN11658601	PRJNA543249	WGS (fastQ)	/	SRR9326327	Tsang 2020	139.472	Illumina MiSeq	Canada	2006		SPAdes
SRR9326328	Evaluation	Haemophilus influenzae	Haemophilus influenzae	a	Serotype a	a	/	Strain 15	SAMN11658603	PRJNA543249	WGS (fastQ)	/	SRR9326328	Tsang 2020	75.9687	Illumina MiSeq	Canada	2007		SPAdes
SRR9326329	Evaluation	Haemophilus influenzae	Haemophilus influenzae	a	Serotype a	a	/	Strain 14	SAMN11658602	PRJNA543249	WGS (fastQ)	/	SRR9326329	Tsang 2020	66.271	Illumina MiSeq	Canada	2007		SPAdes
SRR9326330	Evaluation	Haemophilus influenzae	Haemophilus influenzae	a	Serotype a	a	/	Strain 9	SAMN11658597	PRJNA543249	WGS (fastQ)	/	SRR9326330	Tsang 2020	186.147	Illumina MiSeq	Canada	2003		SPAdes
SRR9326331	Evaluation	Haemophilus influenzae	Haemophilus influenzae	a	Serotype a	a	/	Strain 12	SAMN11658600	PRJNA543249	WGS (fastQ)	/	SRR9326331	Tsang 2020	66.7194	Illumina MiSeq	Canada	2006		SPAdes
SRR9326332	Evaluation	Haemophilus influenzae	Haemophilus influenzae	a	Serotype a	a	/	Strain 1	SAMN11658595	PRJNA543249	WGS (fastQ)	/	SRR9326332	Tsang 2020	46.082	Illumina MiSeq	Canada	2001		SPAdes
SRR9326333	Evaluation	Haemophilus influenzae	Haemophilus influenzae	a	Serotype a	a	/	Strain 10	SAMN11658598	PRJNA543249	WGS (fastQ)	/	SRR9326333	Tsang 2020	129.641	Illumina MiSeq	Canada	2005		SPAdes
SRR9327599	Evaluation	Haemophilus influenzae	Haemophilus influenzae	a	Serotype a	a	/	Strain 44	SAMN11658632	PRJNA543249	WGS (fastQ)	/	SRR9327599	Tsang 2020	46.5454	Illumina MiSeq	Canada	2010		SPAdes
SRR9327600	Evaluation	Haemophilus influenzae	Haemophilus influenzae	a	Serotype a	a	/	Strain 22	SAMN11658610	PRJNA543249	WGS (fastQ)	/	SRR9327600	Tsang 2020	48.0908	Illumina MiSeq	Canada	2008		SPAdes
SRR9327601	Evaluation	Haemophilus influenzae	Haemophilus influenzae	a	Serotype a	a	/	Strain 21	SAMN11658609	PRJNA543249	WGS (fastQ)	/	SRR9327601	Tsang 2020	154.267	Illumina MiSeq	Canada	2008		SPAdes
SRR9327602	Evaluation	Haemophilus influenzae	Haemophilus influenzae	a	Serotype a	a	/	Strain 45	SAMN11658633	PRJNA543249	WGS (fastQ)	/	SRR9327602	Tsang 2020	49.1695	Illumina MiSeq	Canada	2009		SPAdes
SRR9327603	Evaluation	Haemophilus influenzae	Haemophilus influenzae	a	Serotype a	a	/	Strain 17	SAMN11658605	PRJNA543249	WGS (fastQ)	/	SRR9327603	Tsang 2020	70.3916	Illumina MiSeq	Canada	2007		SPAdes
SRR9327604	Evaluation	Haemophilus influenzae	Haemophilus influenzae	a	Serotype a	a	/	Strain 27	SAMN11658615	PRJNA543249	WGS (fastQ)	/	SRR9327604	Tsang 2020	73.5977	Illumina MiSeq	Canada	2009		SPAdes
SRR9327605	Evaluation	Haemophilus influenzae	Haemophilus influenzae	a	Serotype a	a	/	Strain 23	SAMN11658611	PRJNA543249	WGS (fastQ)	/	SRR9327605	Tsang 2020	66.0624	Illumina MiSeq	Canada	2008		SPAdes
SRR9327606	Evaluation	Haemophilus influenzae	Haemophilus influenzae	a	Serotype a	a	/	Strain 39	SAMN11658627	PRJNA543249	WGS (fastQ)	/	SRR9327606	Tsang 2020	130.491	Illumina MiSeq	Canada	2010		SPAdes
SRR9327607	Evaluation	Haemophilus influenzae	Haemophilus influenzae	a	Serotype a	a	/	Strain 28	SAMN11658616	PRJNA543249	WGS (fastQ)	/	SRR9327607	Tsang 2020	144.502	Illumina MiSeq	Canada	2009		SPAdes
SRR9327608	Evaluation	Haemophilus influenzae	Haemophilus influenzae	a	Serotype a	a	/	Strain 19	SAMN11658607	PRJNA543249	WGS (fastQ)	/	SRR9327608	Tsang 2020	145.508	Illumina MiSeq	Canada	2007		SPAdes
SRR9327609	Evaluation	Haemophilus influenzae	Haemophilus influenzae	a	Serotype a	a	/	Strain 38	SAMN11658626	PRJNA543249	WGS (fastQ)	/	SRR9327609	Tsang 2020	66.5555	Illumina MiSeq	Canada	2010		SPAdes
SRR9327610	Evaluation	Haemophilus influenzae	Haemophilus influenzae	a	Serotype a	a	/	Strain 43	SAMN11658631	PRJNA543249	WGS (fastQ)	/	SRR9327610	Tsang 2020	110.244	Illumina MiSeq	Canada	2009		SPAdes
SRR9327611	Evaluation	Haemophilus influenzae	Haemophilus influenzae	a	Serotype a	a	/	Strain 36	SAMN11658624	PRJNA543249	WGS (fastQ)	/	SRR9327611	Tsang 2020	62.3859	Illumina MiSeq	Canada	2010		SPAdes
SRR9327612	Evaluation	Haemophilus influenzae	Haemophilus influenzae	a	Serotype a	a	/	Strain 26	SAMN11658614	PRJNA543249	WGS (fastQ)	/	SRR9327612	Tsang 2020	69.5775	Illumina MiSeq	Canada	2009		SPAdes
SRR9327613	Evaluation	Haemophilus influenzae	Haemophilus influenzae	a	Serotype a	a	/	Strain 18	SAMN11658606	PRJNA543249	WGS (fastQ)	/	SRR9327613	Tsang 2020	168.326	Illumina MiSeq	Canada	2007		SPAdes
SRR9327614	Evaluation	Haemophilus influenzae	Haemophilus influenzae	a	Serotype a	a	/	Strain 37	SAMN11658625	PRJNA543249	WGS (fastQ)	/	SRR9327614	Tsang 2020	60.3235	Illumina MiSeq	Canada	2010		SPAdes
SRR9327615	Evaluation	Haemophilus influenzae	Haemophilus influenzae	a	Serotype a	a	/	Strain 32	SAMN11658620	PRJNA543249	WGS (fastQ)	/	SRR9327615	Tsang 2020	233.366	Illumina MiSeq	Canada	2008		SPAdes
SRR9327616	Evaluation	Haemophilus influenzae	Haemophilus influenzae	a	Serotype a	a	/	Strain 30	SAMN11658618	PRJNA543249	WGS (fastQ)	/	SRR9327616	Tsang 2020	72.1174	Illumina MiSeq	Canada	2009		SPAdes
SRR9327617	Evaluation	Haemophilus influenzae	Haemophilus influenzae	a	Serotype a	a	/	Strain 24	SAMN11658612	PRJNA543249	WGS (fastQ)	/	SRR9327617	Tsang 2020	48.3326	Illumina MiSeq	Canada	2008		SPAdes
SRR9327618	Evaluation	Haemophilus influenzae	Haemophilus influenzae	a	Serotype a	a	/	Strain 42	SAMN11658630	PRJNA543249	WGS (fastQ)	/	SRR9327618	Tsang 2020	119.113	Illumina MiSeq	Canada	2011		SPAdes
SRR9327619	Evaluation	Haemophilus influenzae	Haemophilus influenzae	a	Serotype a	a	/	Strain 33	SAMN11658621	PRJNA543249	WGS (fastQ)	/	SRR9327619	Tsang 2020	77.3523	Illumina MiSeq	Canada	2009		SPAdes
SRR9327620	Evaluation	Haemophilus influenzae	Haemophilus influenzae	a	Serotype a	a	/	Strain 40	SAMN11658628	PRJNA543249	WGS (fastQ)	/	SRR9327620	Tsang 2020	99.0725	Illumina MiSeq	Canada	2001		SPAdes
SRR9327621	Evaluation	Haemophilus influenzae	Haemophilus influenzae	a	Serotype a	a	/	Strain 29	SAMN11658617	PRJNA543249	WGS (fastQ)	/	SRR9327621	Tsang 2020	71.9619	Illumina MiSeq	Canada	2008		SPAdes
SRR9327622	Evaluation	Haemophilus influenzae	Haemophilus influenzae	a	Serotype a	a	/	Strain 20	SAMN11658608	PRJNA543249	WGS (fastQ)	/	SRR9327622	Tsang 2020	59.8434	Illumina MiSeq	Canada	2008		SPAdes
SRR9327623	Evaluation	Haemophilus influenzae	Haemophilus influenzae	a	Serotype a	a	/	Strain 35	SAMN11658623	PRJNA543249	WGS (fastQ)	/	SRR9327623	Tsang 2020	79.8563	Illumina MiSeq	Canada	2010		SPAdes
SRR9327624	Evaluation	Haemophilus influenzae	Haemophilus influenzae	a	Serotype a	a	/	Strain 25	SAMN11658613	PRJNA543249	WGS (fastQ)	/	SRR9327624	Tsang 2020	58.9076	Illumina MiSeq	Canada	2009		SPAdes
SRR9327625	Evaluation	Haemophilus influenzae	Haemophilus influenzae	a	Serotype a	a	/	Strain 41	SAMN11658629	PRJNA543249	WGS (fastQ)	/	SRR9327625	Tsang 2020	59.914	Illumina MiSeq	Canada	2011		SPAdes
SRR9327626	Evaluation	Haemophilus influenzae	Haemophilus influenzae	a	Serotype a	a	/	Strain 46	SAMN11658634	PRJNA543249	WGS (fastQ)	/	SRR9327626	Tsang 2020	184.867	Illumina MiSeq	Canada	2011		SPAdes
SRR9327627	Evaluation	Haemophilus influenzae	Haemophilus influenzae	a	Serotype a	a	/	Strain 31	SAMN11658619	PRJNA543249	WGS (fastQ)	/	SRR9327627	Tsang 2020	58.0753	Illumina MiSeq	Canada	2006		SPAdes
SRR9327628	Evaluation	Haemophilus influenzae	Haemophilus influenzae	a	Serotype a	a	/	Strain 34	SAMN11658622	PRJNA543249	WGS (fastQ)	/	SRR9327628	Tsang 2020	72.5809	Illumina MiSeq	Canada	2008		SPAdes
SRR9328950	Evaluation	Haemophilus influenzae	Haemophilus influenzae	a	Serotype a	a	/	Strain 59	SAMN11658647	PRJNA543249	WGS (fastQ)	/	SRR9328950	Tsang 2020	171.566	Illumina MiSeq	Canada	2013		SPAdes
SRR9328951	Evaluation	Haemophilus influenzae	Haemophilus influenzae	a	Serotype a	a	/	Strain 75	SAMN11658663	PRJNA543249	WGS (fastQ)	/	SRR9328951	Tsang 2020	65.6889	Illumina MiSeq	Canada	2015		SPAdes
SRR9328952	Evaluation	Haemophilus influenzae	Haemophilus influenzae	a	Serotype a	a	/	Strain 65	SAMN11658653	PRJNA543249	WGS (fastQ)	/	SRR9328952	Tsang 2020	133.836	Illumina MiSeq	Canada	2013		SPAdes
SRR9328953	Evaluation	Haemophilus influenzae	Haemophilus influenzae	a	Serotype a	a	/	Strain 55	SAMN11658643	PRJNA543249	WGS (fastQ)	/	SRR9328953	Tsang 2020	72.9144	Illumina MiSeq	Canada	2012		SPAdes
SRR9328954	Evaluation	Haemophilus influenzae	Haemophilus influenzae	a	Serotype a	a	/	Strain 56	SAMN11658644	PRJNA543249	WGS (fastQ)	/	SRR9328954	Tsang 2020	82.4674	Illumina MiSeq	Canada	2012		SPAdes
SRR9328955	Evaluation	Haemophilus influenzae	Haemophilus influenzae	a	Serotype a	a	/	Strain 52	SAMN11658640	PRJNA543249	WGS (fastQ)	/	SRR9328955	Tsang 2020	67.8761	Illumina MiSeq	Canada	2012		SPAdes
SRR9328956	Evaluation	Haemophilus influenzae	Haemophilus influenzae	a	Serotype a	a	/	Strain 53	SAMN11658641	PRJNA543249	WGS (fastQ)	/	SRR9328956	Tsang 2020	177.783	Illumina MiSeq	Canada	2012		SPAdes
SRR9328957	Evaluation	Haemophilus influenzae	Haemophilus influenzae	a	Serotype a	a	/	Strain 63	SAMN11658651	PRJNA543249	WGS (fastQ)	/	SRR9328957	Tsang 2020	64.4881	Illumina MiSeq	Canada	2013		SPAdes
SRR9328958	Evaluation	Haemophilus influenzae	Haemophilus influenzae	a	Serotype a	a	/	Strain 61	SAMN11658649	PRJNA543249	WGS (fastQ)	/	SRR9328958	Tsang 2020	165.243	Illumina MiSeq	Canada	2013		SPAdes
SRR9328959	Evaluation	Haemophilus influenzae	Haemophilus influenzae	a	Serotype a	a	/	Strain 48	SAMN11658636	PRJNA543249	WGS (fastQ)	/	SRR9328959	Tsang 2020	214.294	Illumina MiSeq	Canada	2011		SPAdes
SRR9328960	Evaluation	Haemophilus influenzae	Haemophilus influenzae	a	Serotype a	a	/	Strain 74	SAMN11658662	PRJNA543249	WGS (fastQ)	/	SRR9328960	Tsang 2020	59.7331	Illumina MiSeq	Canada	2014		SPAdes
SRR9328961	Evaluation	Haemophilus influenzae	Haemophilus influenzae	a	Serotype a	a	/	Strain 47	SAMN11658635	PRJNA543249	WGS (fastQ)	/	SRR9328961	Tsang 2020	148.804	Illumina MiSeq	Canada	2011		SPAdes
SRR9328962	Evaluation	Haemophilus influenzae	Haemophilus influenzae	a	Serotype a	a	/	Strain 60	SAMN11658648	PRJNA543249	WGS (fastQ)	/	SRR9328962	Tsang 2020	64.8782	Illumina MiSeq	Canada	2013		SPAdes
SRR9328963	Evaluation	Haemophilus influenzae	Haemophilus influenzae	a	Serotype a	a	/	Strain 73	SAMN11658661	PRJNA543249	WGS (fastQ)	/	SRR9328963	Tsang 2020	55.5297	Illumina MiSeq	Canada	2014		SPAdes
SRR9328964	Evaluation	Haemophilus influenzae	Haemophilus influenzae	a	Serotype a	a	/	Strain 70	SAMN11658658	PRJNA543249	WGS (fastQ)	/	SRR9328964	Tsang 2020	109.156	Illumina MiSeq	Canada	2014		SPAdes
SRR9328965	Evaluation	Haemophilus influenzae	Haemophilus influenzae	a	Serotype a	a	/	Strain 49	SAMN11658637	PRJNA543249	WGS (fastQ)	/	SRR9328965	Tsang 2020	59.1483	Illumina MiSeq	Canada	2011		SPAdes
SRR9328966	Evaluation	Haemophilus influenzae	Haemophilus influenzae	a	Serotype a	a	/	Strain 71	SAMN11658659	PRJNA543249	WGS (fastQ)	/	SRR9328966	Tsang 2020	47.1642	Illumina MiSeq	Canada	2014		SPAdes
SRR9328967	Evaluation	Haemophilus influenzae	Haemophilus influenzae	a	Serotype a	a	/	Strain 57	SAMN11658645	PRJNA543249	WGS (fastQ)	/	SRR9328967	Tsang 2020	114.776	Illumina MiSeq	Canada	2004		SPAdes
SRR9328968	Evaluation	Haemophilus influenzae	Haemophilus influenzae	a	Serotype a	a	/	Strain 69	SAMN11658657	PRJNA543249	WGS (fastQ)	/	SRR9328968	Tsang 2020	60.2627	Illumina MiSeq	Canada	2014		SPAdes
SRR9328969	Evaluation	Haemophilus influenzae	Haemophilus influenzae	a	Serotype a	a	/	Strain 72	SAMN11658660	PRJNA543249	WGS (fastQ)	/	SRR9328969	Tsang 2020	53.1927	Illumina MiSeq	Canada	2014		SPAdes
SRR9328970	Evaluation	Haemophilus influenzae	Haemophilus influenzae	a	Serotype a	a	/	Strain 64	SAMN11658652	PRJNA543249	WGS (fastQ)	/	SRR9328970	Tsang 2020	63.1349	Illumina MiSeq	Canada	2013		SPAdes
SRR9328971	Evaluation	Haemophilus influenzae	Haemophilus influenzae	a	Serotype a	a	/	Strain 50	SAMN11658638	PRJNA543249	WGS (fastQ)	/	SRR9328971	Tsang 2020	62.4877	Illumina MiSeq	Canada	2012		SPAdes
SRR9328972	Evaluation	Haemophilus influenzae	Haemophilus influenzae	a	Serotype a	a	/	Strain 62	SAMN11658650	PRJNA543249	WGS (fastQ)	/	SRR9328972	Tsang 2020	157.593	Illumina MiSeq	Canada	2013		SPAdes
SRR9328973	Evaluation	Haemophilus influenzae	Haemophilus influenzae	a	Serotype a	a	/	Strain 54	SAMN11658642	PRJNA543249	WGS (fastQ)	/	SRR9328973	Tsang 2020	80.0545	Illumina MiSeq	Canada	2012		SPAdes
SRR9328974	Evaluation	Haemophilus influenzae	Haemophilus influenzae	a	Serotype a	a	/	Strain 58	SAMN11658646	PRJNA543249	WGS (fastQ)	/	SRR9328974	Tsang 2020	77.4759	Illumina MiSeq	Canada	2013		SPAdes
SRR9328975	Evaluation	Haemophilus influenzae	Haemophilus influenzae	a	Serotype a	a	/	Strain 51	SAMN11658639	PRJNA543249	WGS (fastQ)	/	SRR9328975	Tsang 2020	62.3615	Illumina MiSeq	Canada	2012		SPAdes
SRR9328976	Evaluation	Haemophilus influenzae	Haemophilus influenzae	a	Serotype a	a	/	Strain 76	SAMN11658664	PRJNA543249	WGS (fastQ)	/	SRR9328976	Tsang 2020	68.1053	Illumina MiSeq	Canada	2016		SPAdes
SRR9328977	Evaluation	Haemophilus influenzae	Haemophilus influenzae	a	Serotype a	a	/	Strain 67	SAMN11658655	PRJNA543249	WGS (fastQ)	/	SRR9328977	Tsang 2020	62.3512	Illumina MiSeq	Canada	2013		SPAdes
SRR9328978	Evaluation	Haemophilus influenzae	Haemophilus influenzae	a	Serotype a	a	/	Strain 66	SAMN11658654	PRJNA543249	WGS (fastQ)	/	SRR9328978	Tsang 2020	54.9243	Illumina MiSeq	Canada	2013		SPAdes
SRR9328979	Evaluation	Haemophilus influenzae	Haemophilus influenzae	a	Serotype a	a	/	Strain 68	SAMN11658656	PRJNA543249	WGS (fastQ)	/	SRR9328979	Tsang 2020	91.9893	Illumina MiSeq	Canada	2013		SPAdes
SRR9331441	Evaluation	Haemophilus influenzae	Haemophilus influenzae	a	Serotype a	a	/	Strain 100	SAMN11658688	PRJNA543249	WGS (fastQ)	/	SRR9331441	Tsang 2020	108.73	Illumina MiSeq	Canada	2018		SPAdes
SRR9331442	Evaluation	Haemophilus influenzae	Haemophilus influenzae	a	Serotype a	a	/	Strain 90	SAMN11658678	PRJNA543249	WGS (fastQ)	/	SRR9331442	Tsang 2020	75.9081	Illumina MiSeq	Canada	2001		SPAdes
SRR9331443	Evaluation	Haemophilus influenzae	Haemophilus influenzae	a	Serotype a	a	/	Strain 97	SAMN11658685	PRJNA543249	WGS (fastQ)	/	SRR9331443	Tsang 2020	59.2925	Illumina MiSeq	Canada	2017		SPAdes
SRR9331444	Evaluation	Haemophilus influenzae	Haemophilus influenzae	a	Serotype a	a	/	Strain 85	SAMN11658673	PRJNA543249	WGS (fastQ)	/	SRR9331444	Tsang 2020	61.7316	Illumina MiSeq	Canada	2016		SPAdes
SRR9331445	Evaluation	Haemophilus influenzae	Haemophilus influenzae	a	Serotype a	a	/	Strain 86	SAMN11658674	PRJNA543249	WGS (fastQ)	/	SRR9331445	Tsang 2020	48.0856	Illumina MiSeq	Canada	2017		SPAdes
SRR9331446	Evaluation	Haemophilus influenzae	Haemophilus influenzae	a	Serotype a	a	/	Strain 89	SAMN11658677	PRJNA543249	WGS (fastQ)	/	SRR9331446	Tsang 2020	133.552	Illumina MiSeq	Canada	2017		SPAdes
SRR9331447	Evaluation	Haemophilus influenzae	Haemophilus influenzae	a	Serotype a	a	/	Strain 93	SAMN11658681	PRJNA543249	WGS (fastQ)	/	SRR9331447	Tsang 2020	83.5573	Illumina MiSeq	Canada	2010		SPAdes
SRR9331448	Evaluation	Haemophilus influenzae	Haemophilus influenzae	a	Serotype a	a	/	Strain 80	SAMN11658668	PRJNA543249	WGS (fastQ)	/	SRR9331448	Tsang 2020	65.1516	Illumina MiSeq	Canada	2016		SPAdes
SRR9331449	Evaluation	Haemophilus influenzae	Haemophilus influenzae	a	Serotype a	a	/	Strain 102	SAMN11658690	PRJNA543249	WGS (fastQ)	/	SRR9331449	Tsang 2020	92.1525	Illumina MiSeq	Canada	2018		SPAdes
SRR9331450	Evaluation	Haemophilus influenzae	Haemophilus influenzae	a	Serotype a	a	/	Strain 101	SAMN11658689	PRJNA543249	WGS (fastQ)	/	SRR9331450	Tsang 2020	91.7613	Illumina MiSeq	Canada	2018		SPAdes
SRR9331451	Evaluation	Haemophilus influenzae	Haemophilus influenzae	a	Serotype a	a	/	Strain 98	SAMN11658686	PRJNA543249	WGS (fastQ)	/	SRR9331451	Tsang 2020	115.039	Illumina MiSeq	Canada	2017		SPAdes
SRR9331452	Evaluation	Haemophilus influenzae	Haemophilus influenzae	a	Serotype a	a	/	Strain 78	SAMN11658666	PRJNA543249	WGS (fastQ)	/	SRR9331452	Tsang 2020	72.5499	Illumina MiSeq	Canada	2016		SPAdes
SRR9331453	Evaluation	Haemophilus influenzae	Haemophilus influenzae	a	Serotype a	a	/	Strain 88	SAMN11658676	PRJNA543249	WGS (fastQ)	/	SRR9331453	Tsang 2020	59.0047	Illumina MiSeq	Canada	2017		SPAdes
SRR9331454	Evaluation	Haemophilus influenzae	Haemophilus influenzae	a	Serotype a	a	/	Strain 84	SAMN11658672	PRJNA543249	WGS (fastQ)	/	SRR9331454	Tsang 2020	55.5486	Illumina MiSeq	Canada	2016		SPAdes
SRR9331455	Evaluation	Haemophilus influenzae	Haemophilus influenzae	a	Serotype a	a	/	Strain 81	SAMN11658669	PRJNA543249	WGS (fastQ)	/	SRR9331455	Tsang 2020	65.0067	Illumina MiSeq	Canada	2014		SPAdes
SRR9331456	Evaluation	Haemophilus influenzae	Haemophilus influenzae	a	Serotype a	a	/	Strain 77	SAMN11658665	PRJNA543249	WGS (fastQ)	/	SRR9331456	Tsang 2020	83.5933	Illumina MiSeq	Canada	2012		SPAdes
SRR9331457	Evaluation	Haemophilus influenzae	Haemophilus influenzae	a	Serotype a	a	/	Strain 79	SAMN11658667	PRJNA543249	WGS (fastQ)	/	SRR9331457	Tsang 2020	115.497	Illumina MiSeq	Canada	2016		SPAdes
SRR9331458	Evaluation	Haemophilus influenzae	Haemophilus influenzae	a	Serotype a	a	/	Strain 92	SAMN11658680	PRJNA543249	WGS (fastQ)	/	SRR9331458	Tsang 2020	119.885	Illumina MiSeq	Canada	2007		SPAdes
SRR9331459	Evaluation	Haemophilus influenzae	Haemophilus influenzae	a	Serotype a	a	/	Strain 83	SAMN11658671	PRJNA543249	WGS (fastQ)	/	SRR9331459	Tsang 2020	52.9193	Illumina MiSeq	Canada	2016		SPAdes
SRR9331460	Evaluation	Haemophilus influenzae	Haemophilus influenzae	a	Serotype a	a	/	Strain 91	SAMN11658679	PRJNA543249	WGS (fastQ)	/	SRR9331460	Tsang 2020	113.498	Illumina MiSeq	Canada	2003		SPAdes
SRR9331461	Evaluation	Haemophilus influenzae	Haemophilus influenzae	a	Serotype a	a	/	Strain 82	SAMN11658670	PRJNA543249	WGS (fastQ)	/	SRR9331461	Tsang 2020	60.4108	Illumina MiSeq	Canada	2015		SPAdes
SRR9331462	Evaluation	Haemophilus influenzae	Haemophilus influenzae	a	Serotype a	a	/	Strain 94	SAMN11658682	PRJNA543249	WGS (fastQ)	/	SRR9331462	Tsang 2020	133.818	Illumina MiSeq	Canada	2014		SPAdes
SRR9331463	Evaluation	Haemophilus influenzae	Haemophilus influenzae	a	Serotype a	a	/	Strain 99	SAMN11658687	PRJNA543249	WGS (fastQ)	/	SRR9331463	Tsang 2020	56.9037	Illumina MiSeq	Canada	2018		SPAdes
SRR9331464	Evaluation	Haemophilus influenzae	Haemophilus influenzae	a	Serotype a	a	/	Strain 95	SAMN11658683	PRJNA543249	WGS (fastQ)	/	SRR9331464	Tsang 2020	100.951	Illumina MiSeq	Canada	2017		SPAdes
SRR9331465	Evaluation	Haemophilus influenzae	Haemophilus influenzae	a	Serotype a	a	/	Strain 96	SAMN11658684	PRJNA543249	WGS (fastQ)	/	SRR9331465	Tsang 2020	81.5679	Illumina MiSeq	Canada	2017		SPAdes
SRR9331466	Evaluation	Haemophilus influenzae	Haemophilus influenzae	a	Serotype a	a	/	Strain 87	SAMN11658675	PRJNA543249	WGS (fastQ)	/	SRR9331466	Tsang 2020	56.3136	Illumina MiSeq	Canada	2017		SPAdes
SRR9331807	Evaluation	Haemophilus influenzae	Haemophilus influenzae	a	Serotype a	a	/	Strain 108	SAMN11658696	PRJNA543249	WGS (fastQ)	/	SRR9331807	Tsang 2020	106.291	Illumina MiSeq	Canada	2018		SPAdes
SRR9331808	Evaluation	Haemophilus influenzae	Haemophilus influenzae	a	Serotype a	a	/	Strain 118	SAMN11658706	PRJNA543249	WGS (fastQ)	/	SRR9331808	Tsang 2020	51.8455	Illumina MiSeq	Canada	2016		SPAdes
SRR9331809	Evaluation	Haemophilus influenzae	Haemophilus influenzae	a	Serotype a	a	/	Strain 106	SAMN11658694	PRJNA543249	WGS (fastQ)	/	SRR9331809	Tsang 2020	65.7302	Illumina MiSeq	Canada	2018		SPAdes
SRR9331810	Evaluation	Haemophilus influenzae	Haemophilus influenzae	a	Serotype a	a	/	Strain 7	SAMN11658716	PRJNA543249	WGS (fastQ)	/	SRR9331810	Tsang 2020	143.473	Illumina MiSeq	Canada	2004		SPAdes
SRR9331811	Evaluation	Haemophilus influenzae	Haemophilus influenzae	a	Serotype a	a	/	Strain 114	SAMN11658702	PRJNA543249	WGS (fastQ)	/	SRR9331811	Tsang 2020	94.4744	Illumina MiSeq	Canada	2018		SPAdes
SRR9331813	Evaluation	Haemophilus influenzae	Haemophilus influenzae	a	Serotype a	a	/	Strain 2	SAMN11658711	PRJNA543249	WGS (fastQ)	/	SRR9331813	Tsang 2020	125.011	Illumina MiSeq	Canada	2002		SPAdes
SRR9331814	Evaluation	Haemophilus influenzae	Haemophilus influenzae	a	Serotype a	a	/	Strain 116	SAMN11658704	PRJNA543249	WGS (fastQ)	/	SRR9331814	Tsang 2020	97.0794	Illumina MiSeq	Canada	2018		SPAdes
SRR9331815	Evaluation	Haemophilus influenzae	Haemophilus influenzae	a	Serotype a	a	/	Strain 4	SAMN11658713	PRJNA543249	WGS (fastQ)	/	SRR9331815	Tsang 2020	87.0622	Illumina MiSeq	Canada	2002		SPAdes
SRR9331816	Evaluation	Haemophilus influenzae	Haemophilus influenzae	a	Serotype a	a	/	Strain 6	SAMN11658715	PRJNA543249	WGS (fastQ)	/	SRR9331816	Tsang 2020	90.346	Illumina MiSeq	Canada	2004		SPAdes
SRR9331817	Evaluation	Haemophilus influenzae	Haemophilus influenzae	a	Serotype a	a	/	Strain 5	SAMN11658714	PRJNA543249	WGS (fastQ)	/	SRR9331817	Tsang 2020	93.8099	Illumina MiSeq	Canada	2003		SPAdes
SRR9331818	Evaluation	Haemophilus influenzae	Haemophilus influenzae	a	Serotype a	a	/	Strain 119	SAMN11658707	PRJNA543249	WGS (fastQ)	/	SRR9331818	Tsang 2020	57.2284	Illumina MiSeq	Canada	2017		SPAdes
SRR9331819	Evaluation	Haemophilus influenzae	Haemophilus influenzae	a	Serotype a	a	/	Strain 112	SAMN11658700	PRJNA543249	WGS (fastQ)	/	SRR9331819	Tsang 2020	43.7033	Illumina MiSeq	Canada	2018		SPAdes
SRR9331820	Evaluation	Haemophilus influenzae	Haemophilus influenzae	a	Serotype a	a	/	Strain 115	SAMN11658703	PRJNA543249	WGS (fastQ)	/	SRR9331820	Tsang 2020	59.1981	Illumina MiSeq	Canada	2016		SPAdes
SRR9331821	Evaluation	Haemophilus influenzae	Haemophilus influenzae	a	Capsule-deficient (Serotype a)	a	/	Strain 107	SAMN11658695	PRJNA543249	WGS (fastQ)	/	SRR9331821	Tsang 2020	64.0798	Illumina MiSeq	Canada	2018		SPAdes
SRR9331822	Evaluation	Haemophilus influenzae	Haemophilus influenzae	a	Serotype a	a	/	Strain 109	SAMN11658697	PRJNA543249	WGS (fastQ)	/	SRR9331822	Tsang 2020	59.0191	Illumina MiSeq	Canada	2018		SPAdes
SRR9331823	Evaluation	Haemophilus influenzae	Haemophilus influenzae	a	Serotype a	a	/	Strain 110	SAMN11658698	PRJNA543249	WGS (fastQ)	/	SRR9331823	Tsang 2020	96.6184	Illumina MiSeq	Canada	2017		SPAdes
SRR9331824	Evaluation	Haemophilus influenzae	Haemophilus influenzae	a	Serotype a	a	/	Strain 117	SAMN11658705	PRJNA543249	WGS (fastQ)	/	SRR9331824	Tsang 2020	59.4739	Illumina MiSeq	Canada	2018		SPAdes
SRR9331825	Evaluation	Haemophilus influenzae	Haemophilus influenzae	a	Serotype a	a	/	Strain 3	SAMN11658712	PRJNA543249	WGS (fastQ)	/	SRR9331825	Tsang 2020	65.6148	Illumina MiSeq	Canada	2002		SPAdes
SRR9331826	Evaluation	Haemophilus influenzae	Haemophilus influenzae	a	Serotype a	a	/	Strain 113	SAMN11658701	PRJNA543249	WGS (fastQ)	/	SRR9331826	Tsang 2020	103.834	Illumina MiSeq	Canada	2018		SPAdes
SRR9331827	Evaluation	Haemophilus influenzae	Haemophilus influenzae	a	Serotype a	a	/	Strain 105	SAMN11658693	PRJNA543249	WGS (fastQ)	/	SRR9331827	Tsang 2020	70.1837	Illumina MiSeq	Canada	2018		SPAdes
SRR9331828	Evaluation	Haemophilus influenzae	Haemophilus influenzae	a	Serotype a	a	/	Strain 121	SAMN11658709	PRJNA543249	WGS (fastQ)	/	SRR9331828	Tsang 2020	63.203	Illumina MiSeq	Canada	2018		SPAdes
SRR9331829	Evaluation	Haemophilus influenzae	Haemophilus influenzae	a	Serotype a	a	/	Strain 103	SAMN11658691	PRJNA543249	WGS (fastQ)	/	SRR9331829	Tsang 2020	93.6346	Illumina MiSeq	Canada	2018		SPAdes
SRR9331830	Evaluation	Haemophilus influenzae	Haemophilus influenzae	a	Serotype a	a	/	Strain 104	SAMN11658692	PRJNA543249	WGS (fastQ)	/	SRR9331830	Tsang 2020	56.9261	Illumina MiSeq	Canada	2017		SPAdes
SRR9331831	Evaluation	Haemophilus influenzae	Haemophilus influenzae	a	Serotype a	a	/	Strain 120	SAMN11658708	PRJNA543249	WGS (fastQ)	/	SRR9331831	Tsang 2020	66.6865	Illumina MiSeq	Canada	2018		SPAdes
SRR9331832	Evaluation	Haemophilus influenzae	Haemophilus influenzae	a	Serotype a	a	/	Strain 111	SAMN11658699	PRJNA543249	WGS (fastQ)	/	SRR9331832	Tsang 2020	57.5786	Illumina MiSeq	Canada	2018		SPAdes
SRR9846989	Evaluation	Haemophilus influenzae	Haemophilus influenzae	Unknown	NTHi	No cap locus	/	M15220	SAMN12375123	PRJNA512636	WGS (fastQ)	/	SRR9846989	Potts 2019	508.727	Illumina HiSeq 2500	USA	2006	Middle Ear	SPAdes
SRR9846990	Evaluation	Haemophilus influenzae	Haemophilus influenzae	Unknown	Serotype e	e	/	M15691	SAMN12375118	PRJNA512636	WGS (fastQ)	/	SRR9846990	Potts 2019	453.811	Illumina HiSeq 2500	USA	2007	blood	SPAdes
SRR9846991	Evaluation	Haemophilus influenzae	Haemophilus influenzae	Unknown	NTHi	No cap locus	/	M15852	SAMN12375117	PRJNA512636	WGS (fastQ)	/	SRR9846991	Potts 2019	361.542	Illumina HiSeq 2500	USA	2007	blood	SPAdes
SRR9846992	Evaluation	Haemophilus influenzae	Haemophilus influenzae	Unknown	NTHi	No cap locus	/	M15409	SAMN12375120	PRJNA512636	WGS (fastQ)	/	SRR9846992	Potts 2019	162.059	Illumina MiSeq	USA	2006	blood	SPAdes
SRR9846993	Evaluation	Haemophilus influenzae	Haemophilus influenzae	Unknown	NTHi	No cap locus	/	M15412	SAMN12375119	PRJNA512636	WGS (fastQ)	/	SRR9846993	Potts 2019	136.61	Illumina MiSeq	USA	2006	blood	SPAdes
SRR9846994	Evaluation	Haemophilus influenzae	Haemophilus influenzae	Unknown	Serotype a	a	/	M12312	SAMN12375197	PRJNA512636	WGS (fastQ)	/	SRR9846994	Potts 2019	310.368	Illumina HiSeq 2500	USA	2004	blood	SPAdes
SRR9846995	Evaluation	Haemophilus influenzae	Haemophilus influenzae	Unknown	NTHi	No cap locus	/	M21473	SAMN12375016	PRJNA512636	WGS (fastQ)	/	SRR9846995	Potts 2019	288.921	Illumina HiSeq 2500	USA	2010	blood	SPAdes
SRR9846996	Evaluation	Haemophilus influenzae	Haemophilus influenzae	Unknown	NTHi	No cap locus	/	M13349	SAMN12375169	PRJNA512636	WGS (fastQ)	/	SRR9846996	Potts 2019	385.844	Illumina HiSeq 2500	USA	2005	blood	SPAdes
SRR9846997	Evaluation	Haemophilus influenzae	Haemophilus influenzae	Unknown	NTHi	No cap locus	/	M13357	SAMN12375168	PRJNA512636	WGS (fastQ)	/	SRR9846997	Potts 2019	363.7	Illumina HiSeq 2500	USA	2005	blood	SPAdes
SRR9846998	Evaluation	Haemophilus influenzae	Haemophilus influenzae	Unknown	Serotype e	e	/	M13359	SAMN12375167	PRJNA512636	WGS (fastQ)	/	SRR9846998	Potts 2019	399.805	Illumina HiSeq 2500	USA	2005	blood	SPAdes
SRR9846999	Evaluation	Haemophilus influenzae	Haemophilus influenzae	Unknown	Serotype b	b	/	M07565	SAMN12375336	PRJNA512636	WGS (fastQ)	/	SRR9846999	Potts 2019	407.771	Illumina HiSeq 2500	USA	2000	blood	SPAdes
SRR9847000	Evaluation	Haemophilus influenzae	Haemophilus influenzae	Unknown	Serotype f	f	/	M07662	SAMN12375327	PRJNA512636	WGS (fastQ)	/	SRR9847000	Potts 2019	325.903	Illumina HiSeq 2500	USA	2000	blood	SPAdes
SRR9847001	Evaluation	Haemophilus influenzae	Haemophilus influenzae	Unknown	NTHi	No cap locus	/	M07659	SAMN12375328	PRJNA512636	WGS (fastQ)	/	SRR9847001	Potts 2019	319.567	Illumina HiSeq 2500	USA	2000	blood	SPAdes
SRR9847002	Evaluation	Haemophilus influenzae	Haemophilus influenzae	Unknown	Serotype e	e	/	M23181	SAMN12374977	PRJNA512636	WGS (fastQ)	/	SRR9847002	Potts 2019	372.052	Illumina HiSeq 2500	USA	2011	blood	SPAdes
SRR9847003	Evaluation	Haemophilus influenzae	Haemophilus influenzae	Unknown	NTHi	No cap locus	/	M23174	SAMN12374978	PRJNA512636	WGS (fastQ)	/	SRR9847003	Potts 2019	342.397	Illumina HiSeq 2500	USA	2011	blood	SPAdes
SRR9847004	Evaluation	Haemophilus influenzae	Haemophilus influenzae	Unknown	NTHi	No cap locus	/	M23111	SAMN12374979	PRJNA512636	WGS (fastQ)	/	SRR9847004	Potts 2019	460.172	Illumina HiSeq 2500	USA	2011	blood	SPAdes
SRR9847005	Evaluation	Haemophilus influenzae	Haemophilus influenzae	Unknown	Serotype a	a	/	M23091	SAMN12374980	PRJNA512636	WGS (fastQ)	/	SRR9847005	Potts 2019	342.103	Illumina HiSeq 2500	USA	2011	blood	SPAdes
SRR9847006	Evaluation	Haemophilus influenzae	Haemophilus influenzae	Unknown	NTHi	No cap locus	/	M22976	SAMN12374981	PRJNA512636	WGS (fastQ)	/	SRR9847006	Potts 2019	361.283	Illumina HiSeq 2500	USA	2011	blood	SPAdes
SRR9847007	Evaluation	Haemophilus influenzae	Haemophilus influenzae	Unknown	Serotype f	f	/	M22974	SAMN12374982	PRJNA512636	WGS (fastQ)	/	SRR9847007	Potts 2019	455.236	Illumina HiSeq 2500	USA	2011	CSF	SPAdes
SRR9847008	Evaluation	Haemophilus influenzae	Haemophilus influenzae	Unknown	NTHi	No cap locus	/	M22942	SAMN12374983	PRJNA512636	WGS (fastQ)	/	SRR9847008	Potts 2019	338.731	Illumina HiSeq 2500	USA	2011	blood	SPAdes
SRR9847009	Evaluation	Haemophilus influenzae	Haemophilus influenzae	Unknown	Serotype e	e	/	M22938	SAMN12374984	PRJNA512636	WGS (fastQ)	/	SRR9847009	Potts 2019	326.794	Illumina HiSeq 2500	USA	2011	blood	SPAdes
SRR9847010	Evaluation	Haemophilus influenzae	Haemophilus influenzae	Unknown	Serotype a	a	/	M18383	SAMN12375060	PRJNA512636	WGS (fastQ)	/	SRR9847010	Potts 2019	275.406	Illumina HiSeq 2500	USA	2008	CSF	SPAdes
SRR9847011	Evaluation	Haemophilus influenzae	Haemophilus influenzae	Unknown	Capsule-deficient	No cap locus	/	M18435	SAMN12375059	PRJNA512636	WGS (fastQ)	/	SRR9847011	Potts 2019	378.656	Illumina HiSeq 2500	USA	2009	blood	SPAdes
SRR9847012	Evaluation	Haemophilus influenzae	Haemophilus influenzae	Unknown	NTHi	No cap locus	/	M24276	SAMN12374952	PRJNA512636	WGS (fastQ)	/	SRR9847012	Potts 2019	358.439	Illumina HiSeq 2500	USA	2012	blood	SPAdes
SRR9847013	Evaluation	Haemophilus influenzae	Haemophilus influenzae	Unknown	Serotype f	f	/	M24277	SAMN12374951	PRJNA512636	WGS (fastQ)	/	SRR9847013	Potts 2019	367.356	Illumina HiSeq 2500	USA	2012	blood	SPAdes
SRR9847014	Evaluation	Haemophilus influenzae	Haemophilus influenzae	Unknown	NTHi	No cap locus	/	M06399	SAMN12375359	PRJNA512636	WGS (fastQ)	/	SRR9847014	Potts 2019	317.16	Illumina HiSeq 2500	USA	1999	Lung tissue	SPAdes
SRR9847015	Evaluation	Haemophilus influenzae	Haemophilus influenzae	Unknown	Serotype e	e	/	M06306	SAMN12375360	PRJNA512636	WGS (fastQ)	/	SRR9847015	Potts 2019	260.551	Illumina HiSeq 2500	USA	1999	blood	SPAdes
SRR9847016	Evaluation	Haemophilus influenzae	Haemophilus influenzae	Unknown	Serotype e	e	/	M06490	SAMN12375357	PRJNA512636	WGS (fastQ)	/	SRR9847016	Potts 2019	373.727	Illumina HiSeq 2500	USA	1999	blood	SPAdes
SRR9847017	Evaluation	Haemophilus influenzae	Haemophilus influenzae	Unknown	Serotype b	b	/	M06436	SAMN12375358	PRJNA512636	WGS (fastQ)	/	SRR9847017	Potts 2019	458.803	Illumina HiSeq 2500	USA	1999	blood	SPAdes
SRR9847018	Evaluation	Haemophilus influenzae	Haemophilus influenzae	Unknown	Serotype e	e	/	M07249	SAMN12375345	PRJNA512636	WGS (fastQ)	/	SRR9847018	Potts 2019	331.976	Illumina HiSeq 2500	USA	2000	blood	SPAdes
SRR9847019	Evaluation	Haemophilus influenzae	Haemophilus influenzae	Unknown	Serotype f	f	/	M06212	SAMN12375364	PRJNA512636	WGS (fastQ)	/	SRR9847019	Potts 2019	340.661	Illumina HiSeq 2500	USA	1998	blood	SPAdes
SRR9847020	Evaluation	Haemophilus influenzae	Haemophilus influenzae	Unknown	NTHi	No cap locus	/	M06219	SAMN12375361	PRJNA512636	WGS (fastQ)	/	SRR9847020	Potts 2019	375.85	Illumina HiSeq 2500	USA	1999	blood	SPAdes
SRR9847021	Evaluation	Haemophilus influenzae	Haemophilus influenzae	Unknown	Serotype f	f	/	M06217	SAMN12375362	PRJNA512636	WGS (fastQ)	/	SRR9847021	Potts 2019	461.193	Illumina HiSeq 2500	USA	1999	blood	SPAdes
SRR9847022	Evaluation	Haemophilus influenzae	Haemophilus influenzae	Unknown	NTHi	No cap locus	/	M07067	SAMN12375346	PRJNA512636	WGS (fastQ)	/	SRR9847022	Potts 2019	445.163	Illumina HiSeq 2500	USA	2000	blood	SPAdes
SRR9847023	Evaluation	Haemophilus influenzae	Haemophilus influenzae	Unknown	NTHi	No cap locus	/	M06164	SAMN12375366	PRJNA512636	WGS (fastQ)	/	SRR9847023	Potts 2019	363.406	Illumina HiSeq 2500	USA	1999	CSF	SPAdes
SRR9847024	Evaluation	Haemophilus influenzae	Haemophilus influenzae	Unknown	Serotype f	f	/	M25832	SAMN12374915	PRJNA512636	WGS (fastQ)	/	SRR9847024	Potts 2019	411.126	Illumina HiSeq 2500	USA	2013	blood	SPAdes
SRR9847025	Evaluation	Haemophilus influenzae	Haemophilus influenzae	Unknown	Serotype f	f	/	M25801	SAMN12374916	PRJNA512636	WGS (fastQ)	/	SRR9847025	Potts 2019	445.291	Illumina HiSeq 2500	USA	2013	blood	SPAdes
SRR9847026	Evaluation	Haemophilus influenzae	Haemophilus influenzae	Unknown	NTHi	No cap locus	/	M25888	SAMN12374913	PRJNA512636	WGS (fastQ)	/	SRR9847026	Potts 2019	322.169	Illumina HiSeq 2500	USA	2013	blood	SPAdes
SRR9847027	Evaluation	Haemophilus influenzae	Haemophilus influenzae	Unknown	NTHi	No cap locus	/	M25882	SAMN12374914	PRJNA512636	WGS (fastQ)	/	SRR9847027	Potts 2019	168.636	Illumina MiSeq	USA	2013	blood	SPAdes
SRR9847028	Evaluation	Haemophilus influenzae	Haemophilus influenzae	Unknown	Serotype f	f	/	M26030	SAMN12374901	PRJNA512636	WGS (fastQ)	/	SRR9847028	Potts 2019	351.559	Illumina HiSeq 2500	USA	2013	blood	SPAdes
SRR9847029	Evaluation	Haemophilus influenzae	Haemophilus influenzae	Unknown	Serotype f	f	/	M25995	SAMN12374904	PRJNA512636	WGS (fastQ)	/	SRR9847029	Potts 2019	407.706	Illumina HiSeq 2500	USA	2013	blood	SPAdes
SRR9847030	Evaluation	Haemophilus influenzae	Haemophilus influenzae	Unknown	NTHi	No cap locus	/	M26008	SAMN12374903	PRJNA512636	WGS (fastQ)	/	SRR9847030	Potts 2019	469.354	Illumina HiSeq 2500	USA	2013	blood	SPAdes
SRR9847031	Evaluation	Haemophilus influenzae	Haemophilus influenzae	Unknown	Serotype b	b	/	M26061	SAMN12374898	PRJNA512636	WGS (fastQ)	/	SRR9847031	Potts 2019	470.149	Illumina HiSeq 2500	USA	2013	blood	SPAdes
SRR9847032	Evaluation	Haemophilus influenzae	Haemophilus influenzae	Unknown	Serotype f	f	/	M26064	SAMN12374897	PRJNA512636	WGS (fastQ)	/	SRR9847032	Potts 2019	350.317	Illumina HiSeq 2500	USA	2013	blood	SPAdes
SRR9847033	Evaluation	Haemophilus influenzae	Haemophilus influenzae	Unknown	NTHi	No cap locus	/	M26033	SAMN12374900	PRJNA512636	WGS (fastQ)	/	SRR9847033	Potts 2019	404.662	Illumina HiSeq 2500	USA	2013	blood	SPAdes
SRR9847034	Evaluation	Haemophilus influenzae	Haemophilus influenzae	Unknown	NTHi	No cap locus	/	M26051	SAMN12374899	PRJNA512636	WGS (fastQ)	/	SRR9847034	Potts 2019	417.267	Illumina HiSeq 2500	USA	2013	blood	SPAdes
SRR9847035	Evaluation	Haemophilus influenzae	Haemophilus influenzae	Unknown	Serotype e	e	/	M11869	SAMN12375219	PRJNA512636	WGS (fastQ)	/	SRR9847035	Potts 2019	192.735	Illumina MiSeq	USA	2004	blood	SPAdes
SRR9847036	Evaluation	Haemophilus influenzae	Haemophilus influenzae	Unknown	NTHi	No cap locus	/	M11840	SAMN12375220	PRJNA512636	WGS (fastQ)	/	SRR9847036	Potts 2019	411.437	Illumina HiSeq 2500	USA	2004	blood	SPAdes
SRR9847037	Evaluation	Haemophilus influenzae	Haemophilus influenzae	Unknown	Serotype a	a	/	M11871	SAMN12375217	PRJNA512636	WGS (fastQ)	/	SRR9847037	Potts 2019	191.118	Illumina MiSeq	USA	2004	Joint fluid	SPAdes
SRR9847038	Evaluation	Haemophilus influenzae	Haemophilus influenzae	Unknown	Serotype b	b	/	M11870	SAMN12375218	PRJNA512636	WGS (fastQ)	/	SRR9847038	Potts 2019	463.193	Illumina HiSeq 2500	USA	2004	blood	SPAdes
SRR9847039	Evaluation	Haemophilus influenzae	Haemophilus influenzae	Unknown	NTHi	No cap locus	/	M11696	SAMN12375223	PRJNA512636	WGS (fastQ)	/	SRR9847039	Potts 2019	348.053	Illumina HiSeq 2500	USA	2004	blood	SPAdes
SRR9847040	Evaluation	Haemophilus influenzae	Haemophilus influenzae	Unknown	Serotype b	b	/	M11680	SAMN12375224	PRJNA512636	WGS (fastQ)	/	SRR9847040	Potts 2019	469.492	Illumina HiSeq 2500	USA	2003	blood	SPAdes
SRR9847041	Evaluation	Haemophilus influenzae	Haemophilus influenzae	Unknown	Serotype f	f	/	M11820	SAMN12375221	PRJNA512636	WGS (fastQ)	/	SRR9847041	Potts 2019	405.536	Illumina HiSeq 2500	USA	2004	blood	SPAdes
SRR9847042	Evaluation	Haemophilus influenzae	Haemophilus influenzae	Unknown	Serotype f	f	/	M11697	SAMN12375222	PRJNA512636	WGS (fastQ)	/	SRR9847042	Potts 2019	425.395	Illumina HiSeq 2500	USA	2004	blood	SPAdes
SRR9847043	Evaluation	Haemophilus influenzae	Haemophilus influenzae	Unknown	NTHi	No cap locus	/	M10230	SAMN12375262	PRJNA512636	WGS (fastQ)	/	SRR9847043	Potts 2019	304.746	Illumina HiSeq 2500	USA	2003	Lung tissue	SPAdes
SRR9847044	Evaluation	Haemophilus influenzae	Haemophilus influenzae	Unknown	Serotype f	f	/	M26316	SAMN12374895	PRJNA512636	WGS (fastQ)	/	SRR9847044	Potts 2019	355.315	Illumina HiSeq 2500	USA	2013	blood	SPAdes
SRR9847045	Evaluation	Haemophilus influenzae	Haemophilus influenzae	Unknown	Serotype e	e	/	M26074	SAMN12374896	PRJNA512636	WGS (fastQ)	/	SRR9847045	Potts 2019	427.191	Illumina HiSeq 2500	USA	2013	blood	SPAdes
SRR9847046	Evaluation	Haemophilus influenzae	Haemophilus influenzae	Unknown	NTHi	No cap locus	/	M38867	SAMN12374809	PRJNA512636	WGS (fastQ)	/	SRR9847046	Potts 2019	150.1	Illumina MiSeq	USA	2015	blood	SPAdes
SRR9847047	Evaluation	Haemophilus influenzae	Haemophilus influenzae	Unknown	Serotype c	c	/	M38700	SAMN12374810	PRJNA512636	WGS (fastQ)	/	SRR9847047	Potts 2019	109.287	Illumina MiSeq	USA	2015		SPAdes
SRR9847048	Evaluation	Haemophilus influenzae	Haemophilus influenzae	Unknown	NTHi	No cap locus	/	M38880	SAMN12374807	PRJNA512636	WGS (fastQ)	/	SRR9847048	Potts 2019	149.937	Illumina MiSeq	USA	2015	blood	SPAdes
SRR9847049	Evaluation	Haemophilus influenzae	Haemophilus influenzae	Unknown	NTHi	No cap locus	/	M38872	SAMN12374808	PRJNA512636	WGS (fastQ)	/	SRR9847049	Potts 2019	113.528	Illumina MiSeq	USA	2016	blood	SPAdes
SRR9847050	Evaluation	Haemophilus influenzae	Haemophilus influenzae	Unknown	NTHi	No cap locus	/	M37489	SAMN12374813	PRJNA512636	WGS (fastQ)	/	SRR9847050	Potts 2019	487.53	Illumina HiSeq 2500	USA	2015	blood	SPAdes
SRR9847051	Evaluation	Haemophilus influenzae	Haemophilus influenzae	Unknown	Serotype a	a	/	M37386	SAMN12374814	PRJNA512636	WGS (fastQ)	/	SRR9847051	Potts 2019	113.745	Illumina MiSeq	USA	2015	blood	SPAdes
SRR9847052	Evaluation	Haemophilus influenzae	Haemophilus influenzae	Unknown	Serotype a	a	/	M38656	SAMN12374811	PRJNA512636	WGS (fastQ)	/	SRR9847052	Potts 2019	296.059	Illumina HiSeq 2500	USA	2015	blood	SPAdes
SRR9847053	Evaluation	Haemophilus influenzae	Haemophilus influenzae	Unknown	Serotype e	e	/	M38057	SAMN12374812	PRJNA512636	WGS (fastQ)	/	SRR9847053	Potts 2019	120.925	Illumina MiSeq	USA	2015	blood	SPAdes
SRR9847054	Evaluation	Haemophilus influenzae	Haemophilus influenzae	Unknown	NTHi	No cap locus	/	M37353	SAMN12374815	PRJNA512636	WGS (fastQ)	/	SRR9847054	Potts 2019	511.247	Illumina HiSeq 2500	USA	2015	blood	SPAdes
SRR9847055	Evaluation	Haemophilus influenzae	Haemophilus influenzae	Unknown	NTHi	No cap locus	/	M37285	SAMN12374816	PRJNA512636	WGS (fastQ)	/	SRR9847055	Potts 2019	137.907	Illumina MiSeq	USA	2014	CSF	SPAdes
SRR9847056	Evaluation	Haemophilus influenzae	Haemophilus influenzae	Unknown	NTHi	No cap locus	/	M03825	SAMN12375398	PRJNA512636	WGS (fastQ)	/	SRR9847056	Potts 2019	370.465	Illumina HiSeq 2500	Mexico	1997	bronchoalveolar lavage	SPAdes
SRR9847057	Evaluation	Haemophilus influenzae	Haemophilus influenzae	Unknown	Serotype e	e	/	M38977	SAMN12374803	PRJNA512636	WGS (fastQ)	/	SRR9847057	Potts 2019	114.843	Illumina MiSeq	USA	2016	blood	SPAdes
SRR9847058	Evaluation	Haemophilus influenzae	Haemophilus influenzae	Unknown	NTHi	No cap locus	/	M10469	SAMN12375251	PRJNA512636	WGS (fastQ)	/	SRR9847058	Potts 2019	366.478	Illumina HiSeq 2500	USA	2003	blood	SPAdes
SRR9847059	Evaluation	Haemophilus influenzae	Haemophilus influenzae	Unknown	Serotype e	e	/	M10468	SAMN12375252	PRJNA512636	WGS (fastQ)	/	SRR9847059	Potts 2019	133.932	Illumina HiSeq 2500	USA	2003	blood	SPAdes
SRR9847060	Evaluation	Haemophilus influenzae	Haemophilus influenzae	Unknown	Serotype a	a	/	M21476	SAMN12375015	PRJNA512636	WGS (fastQ)	/	SRR9847060	Potts 2019	305.225	Illumina HiSeq 2500	USA	2010	blood	SPAdes
SRR9847061	Evaluation	Haemophilus influenzae	Haemophilus influenzae	Unknown	Serotype e	e	/	M07698	SAMN12375325	PRJNA512636	WGS (fastQ)	/	SRR9847061	Potts 2019	455.525	Illumina HiSeq 2500	USA	2001	blood	SPAdes
SRR9847062	Evaluation	Haemophilus influenzae	Haemophilus influenzae	Unknown	Serotype f	f	/	M21560	SAMN12375008	PRJNA512636	WGS (fastQ)	/	SRR9847062	Potts 2019	337.107	Illumina HiSeq 2500	USA	2010	blood	SPAdes
SRR9847063	Evaluation	Haemophilus influenzae	Haemophilus influenzae	Unknown	Serotype f	f	/	M21602	SAMN12375007	PRJNA512636	WGS (fastQ)	/	SRR9847063	Potts 2019	292.942	Illumina HiSeq 2500	USA	2010	blood	SPAdes
SRR9847064	Evaluation	Haemophilus influenzae	Haemophilus influenzae	Unknown	Serotype e	e	/	M21557	SAMN12375010	PRJNA512636	WGS (fastQ)	/	SRR9847064	Potts 2019	323.756	Illumina HiSeq 2500	USA	2010	blood	SPAdes
SRR9847065	Evaluation	Haemophilus influenzae	Haemophilus influenzae	Unknown	NTHi	No cap locus	/	M21559	SAMN12375009	PRJNA512636	WGS (fastQ)	/	SRR9847065	Potts 2019	337.709	Illumina HiSeq 2500	USA	2010	blood	SPAdes
SRR9847066	Evaluation	Haemophilus influenzae	Haemophilus influenzae	Unknown	Serotype a	a	/	M23492	SAMN12374968	PRJNA512636	WGS (fastQ)	/	SRR9847066	Potts 2019	216.878	Illumina HiSeq 2500	USA	2011	blood	SPAdes
SRR9847067	Evaluation	Haemophilus influenzae	Haemophilus influenzae	Unknown	Serotype f	f	/	M21526	SAMN12375011	PRJNA512636	WGS (fastQ)	/	SRR9847067	Potts 2019	267.247	Illumina HiSeq 2500	USA	2010	blood	SPAdes
SRR9847068	Evaluation	Haemophilus influenzae	Haemophilus influenzae	Unknown	Serotype f	f	/	M21477	SAMN12375014	PRJNA512636	WGS (fastQ)	/	SRR9847068	Potts 2019	350.075	Illumina HiSeq 2500	USA	2010	blood	SPAdes
SRR9847069	Evaluation	Haemophilus influenzae	Haemophilus influenzae	Unknown	NTHi	No cap locus	/	M21505	SAMN12375013	PRJNA512636	WGS (fastQ)	/	SRR9847069	Potts 2019	537.573	Illumina HiSeq 2500	USA	2010	blood	SPAdes
SRR9847070	Evaluation	Haemophilus influenzae	Haemophilus influenzae	Unknown	NTHi	No cap locus	/	M16009	SAMN12375107	PRJNA512636	WGS (fastQ)	/	SRR9847070	Potts 2019	371.866	Illumina HiSeq 2500	USA	2007	blood	SPAdes
SRR9847071	Evaluation	Haemophilus influenzae	Haemophilus influenzae	Unknown	NTHi	No cap locus	/	M15953	SAMN12375108	PRJNA512636	WGS (fastQ)	/	SRR9847071	Potts 2019	316.054	Illumina HiSeq 2500	USA	2007	blood	SPAdes
SRR9847072	Evaluation	Haemophilus influenzae	Haemophilus influenzae	Unknown	Serotype a	a	/	M15940	SAMN12375109	PRJNA512636	WGS (fastQ)	/	SRR9847072	Potts 2019	283.883	Illumina HiSeq 2500	USA	2006	blood	SPAdes
SRR9847073	Evaluation	Haemophilus influenzae	Haemophilus influenzae	Unknown	NTHi	No cap locus	/	M15937	SAMN12375110	PRJNA512636	WGS (fastQ)	/	SRR9847073	Potts 2019	368.352	Illumina HiSeq 2500	USA	2007	blood	SPAdes
SRR9847074	Evaluation	Haemophilus influenzae	Haemophilus influenzae	Unknown	NTHi	No cap locus	/	M15928	SAMN12375111	PRJNA512636	WGS (fastQ)	/	SRR9847074	Potts 2019	362.029	Illumina HiSeq 2500	USA	2007	wound	SPAdes
SRR9847075	Evaluation	Haemophilus influenzae	Haemophilus influenzae	Unknown	NTHi	No cap locus	/	M15927	SAMN12375112	PRJNA512636	WGS (fastQ)	/	SRR9847075	Potts 2019	424.591	Illumina HiSeq 2500	USA	2007	blood	SPAdes
SRR9847076	Evaluation	Haemophilus influenzae	Haemophilus influenzae	Unknown	Serotype f	f	/	M25895	SAMN12374911	PRJNA512636	WGS (fastQ)	/	SRR9847076	Potts 2019	354.53	Illumina HiSeq 2500	USA	2013	blood	SPAdes
SRR9847077	Evaluation	Haemophilus influenzae	Haemophilus influenzae	Unknown	Serotype f	f	/	M25889	SAMN12374912	PRJNA512636	WGS (fastQ)	/	SRR9847077	Potts 2019	372.409	Illumina HiSeq 2500	USA	2013	blood	SPAdes
SRR9847079	Evaluation	Haemophilus influenzae	Haemophilus influenzae	Unknown	NTHi	No cap locus	/	M25896	SAMN12374910	PRJNA512636	WGS (fastQ)	/	SRR9847079	Potts 2019	328.5	Illumina HiSeq 2500	USA	2013	blood	SPAdes
SRR9847080	Evaluation	Haemophilus influenzae	Haemophilus influenzae	Unknown	Serotype f	f	/	M25934	SAMN12374907	PRJNA512636	WGS (fastQ)	/	SRR9847080	Potts 2019	337.849	Illumina HiSeq 2500	USA	2013	blood	SPAdes
SRR9847081	Evaluation	Haemophilus influenzae	Haemophilus influenzae	Unknown	NTHi	No cap locus	/	M25932	SAMN12374908	PRJNA512636	WGS (fastQ)	/	SRR9847081	Potts 2019	461.212	Illumina HiSeq 2500	USA	2013	blood	SPAdes
SRR9847082	Evaluation	Haemophilus influenzae	Haemophilus influenzae	Unknown	NTHi	No cap locus	/	M07561	SAMN12375337	PRJNA512636	WGS (fastQ)	/	SRR9847082	Potts 2019	299.56	Illumina HiSeq 2500	USA	2000	blood	SPAdes
SRR9847083	Evaluation	Haemophilus influenzae	Haemophilus influenzae	Unknown	Serotype e	e	/	M07559	SAMN12375338	PRJNA512636	WGS (fastQ)	/	SRR9847083	Potts 2019	373.077	Illumina HiSeq 2500	USA	2000	CSF	SPAdes
SRR9847084	Evaluation	Haemophilus influenzae	Haemophilus influenzae	Unknown	NTHi	No cap locus	/	M09208	SAMN12375275	PRJNA512636	WGS (fastQ)	/	SRR9847084	Potts 2019	379.443	Illumina HiSeq 2500	USA	2002	blood	SPAdes
SRR9847085	Evaluation	Haemophilus influenzae	Haemophilus influenzae	Unknown	Serotype e	e	/	M09201	SAMN12375276	PRJNA512636	WGS (fastQ)	/	SRR9847085	Potts 2019	194.817	Illumina HiSeq 2500	USA	2002	blood	SPAdes
SRR9847086	Evaluation	Haemophilus influenzae	Haemophilus influenzae	Unknown	Serotype b	b	/	M09362	SAMN12375273	PRJNA512636	WGS (fastQ)	/	SRR9847086	Potts 2019	430.213	Illumina HiSeq 2500	USA	2002	blood	SPAdes
SRR9847087	Evaluation	Haemophilus influenzae	Haemophilus influenzae	Unknown	Serotype e	e	/	M09210	SAMN12375274	PRJNA512636	WGS (fastQ)	/	SRR9847087	Potts 2019	147.591	Illumina HiSeq 2500	USA	2002	blood	SPAdes
SRR9847088	Evaluation	Haemophilus influenzae	Haemophilus influenzae	Unknown	NTHi	No cap locus	/	M09673	SAMN12375271	PRJNA512636	WGS (fastQ)	/	SRR9847088	Potts 2019	420.842	Illumina HiSeq 2500	USA	2002	blood	SPAdes
SRR9847089	Evaluation	Haemophilus influenzae	Haemophilus influenzae	Unknown	Serotype e	e	/	M09374	SAMN12375272	PRJNA512636	WGS (fastQ)	/	SRR9847089	Potts 2019	159.462	Illumina HiSeq 2500	USA	2002	blood	SPAdes
SRR9847090	Evaluation	Haemophilus influenzae	Haemophilus influenzae	Unknown	NTHi	No cap locus	/	M09802	SAMN12375269	PRJNA512636	WGS (fastQ)	/	SRR9847090	Potts 2019	348.516	Illumina HiSeq 2500	USA	2002	Respiratory secretion	SPAdes
SRR9847091	Evaluation	Haemophilus influenzae	Haemophilus influenzae	Unknown	Serotype e	e	/	M09739	SAMN12375270	PRJNA512636	WGS (fastQ)	/	SRR9847091	Potts 2019	190.696	Illumina HiSeq 2500	USA	2002	blood	SPAdes
SRR9847092	Evaluation	Haemophilus influenzae	Haemophilus influenzae	Unknown	Serotype f	f	/	M28148	SAMN12374869	PRJNA512636	WGS (fastQ)	/	SRR9847092	Potts 2019	334.429	Illumina HiSeq 2500	USA	2014	blood	SPAdes
SRR9847093	Evaluation	Haemophilus influenzae	Haemophilus influenzae	Unknown	NTHi	No cap locus	/	M28146	SAMN12374870	PRJNA512636	WGS (fastQ)	/	SRR9847093	Potts 2019	477.164	Illumina HiSeq 2500	USA	2013	blood	SPAdes
SRR9847094	Evaluation	Haemophilus influenzae	Haemophilus influenzae	Unknown	NTHi	No cap locus	/	M28159	SAMN12374867	PRJNA512636	WGS (fastQ)	/	SRR9847094	Potts 2019	430.438	Illumina HiSeq 2500	USA	2013	blood	SPAdes
SRR9847095	Evaluation	Haemophilus influenzae	Haemophilus influenzae	Unknown	Serotype f	f	/	M28156	SAMN12374868	PRJNA512636	WGS (fastQ)	/	SRR9847095	Potts 2019	307.447	Illumina HiSeq 2500	USA	2014	blood	SPAdes
SRR9847096	Evaluation	Haemophilus influenzae	Haemophilus influenzae	Unknown	Serotype a	a	/	M28046	SAMN12374873	PRJNA512636	WGS (fastQ)	/	SRR9847096	Potts 2019	467.02	Illumina HiSeq 2500	USA	2014	blood	SPAdes
SRR9847097	Evaluation	Haemophilus influenzae	Haemophilus influenzae	Unknown	NTHi	No cap locus	/	M10315	SAMN12375261	PRJNA512636	WGS (fastQ)	/	SRR9847097	Potts 2019	380.055	Illumina HiSeq 2500	USA	2003	blood	SPAdes
SRR9847098	Evaluation	Haemophilus influenzae	Haemophilus influenzae	Unknown	NTHi	No cap locus	/	M11679	SAMN12375225	PRJNA512636	WGS (fastQ)	/	SRR9847098	Potts 2019	455.088	Illumina HiSeq 2500	USA	2004	blood	SPAdes
SRR9847099	Evaluation	Haemophilus influenzae	Haemophilus influenzae	Unknown	NTHi	No cap locus	/	M11638	SAMN12375226	PRJNA512636	WGS (fastQ)	/	SRR9847099	Potts 2019	483.508	Illumina HiSeq 2500	USA	2004	ear	SPAdes
SRR9847100	Evaluation	Haemophilus influenzae	Haemophilus influenzae	Unknown	Serotype f	f	/	M10384	SAMN12375258	PRJNA512636	WGS (fastQ)	/	SRR9847100	Potts 2019	395.797	Illumina HiSeq 2500	USA	2003	blood	SPAdes
SRR9847101	Evaluation	Haemophilus influenzae	Haemophilus influenzae	Unknown	Serotype e	e	/	M10385	SAMN12375257	PRJNA512636	WGS (fastQ)	/	SRR9847101	Potts 2019	241.265	Illumina HiSeq 2500	USA	2003	blood	SPAdes
SRR9847102	Evaluation	Haemophilus influenzae	Haemophilus influenzae	Unknown	NTHi	No cap locus	/	M10357	SAMN12375260	PRJNA512636	WGS (fastQ)	/	SRR9847102	Potts 2019	397.504	Illumina HiSeq 2500	USA	2003	CSF	SPAdes
SRR9847103	Evaluation	Haemophilus influenzae	Haemophilus influenzae	Unknown	NTHi	No cap locus	/	M10364	SAMN12375259	PRJNA512636	WGS (fastQ)	/	SRR9847103	Potts 2019	264.355	Illumina HiSeq 2500	USA	2003	tracheal aspirate	SPAdes
SRR9847104	Evaluation	Haemophilus influenzae	Haemophilus influenzae	Unknown	NTHi	No cap locus	/	M05402	SAMN12375381	PRJNA512636	WGS (fastQ)	/	SRR9847104	Potts 2019	389.657	Illumina HiSeq 2500	USA	1996	blood	SPAdes
SRR9847105	Evaluation	Haemophilus influenzae	Haemophilus influenzae	Unknown	NTHi	No cap locus	/	M05209	SAMN12375382	PRJNA512636	WGS (fastQ)	/	SRR9847105	Potts 2019	379.295	Illumina HiSeq 2500	USA	1998	blood	SPAdes
SRR9847106	Evaluation	Haemophilus influenzae	Haemophilus influenzae	Unknown	NTHi	No cap locus	/	M05115	SAMN12375383	PRJNA512636	WGS (fastQ)	/	SRR9847106	Potts 2019	340.828	Illumina HiSeq 2500	USA	1996	blood	SPAdes
SRR9847107	Evaluation	Haemophilus influenzae	Haemophilus influenzae	Unknown	Serotype b	b	/	M04828	SAMN12375384	PRJNA512636	WGS (fastQ)	/	SRR9847107	Potts 2019	539.543	Illumina HiSeq 2500	USA	1998	blood	SPAdes
SRR9847108	Evaluation	Haemophilus influenzae	Haemophilus influenzae	Unknown	NTHi	No cap locus	/	M05825	SAMN12375377	PRJNA512636	WGS (fastQ)	/	SRR9847108	Potts 2019	396.074	Illumina HiSeq 2500	USA	1998	blood	SPAdes
SRR9847109	Evaluation	Haemophilus influenzae	Haemophilus influenzae	Unknown	NTHi	No cap locus	/	M05581	SAMN12375378	PRJNA512636	WGS (fastQ)	/	SRR9847109	Potts 2019	398.242	Illumina HiSeq 2500	USA	1998	blood	SPAdes
SRR9847110	Evaluation	Haemophilus influenzae	Haemophilus influenzae	Unknown	Serotype e	e	/	M05580	SAMN12375379	PRJNA512636	WGS (fastQ)	/	SRR9847110	Potts 2019	343.719	Illumina HiSeq 2500	USA	1990	blood	SPAdes
SRR9847111	Evaluation	Haemophilus influenzae	Haemophilus influenzae	Unknown	NTHi	No cap locus	/	M05411	SAMN12375380	PRJNA512636	WGS (fastQ)	/	SRR9847111	Potts 2019	360.73	Illumina HiSeq 2500	USA	1998	blood	SPAdes
SRR9847112	Evaluation	Haemophilus influenzae	Haemophilus influenzae	Unknown	Serotype e	e	/	M04827	SAMN12375385	PRJNA512636	WGS (fastQ)	/	SRR9847112	Potts 2019	385.897	Illumina HiSeq 2500	USA	1998	blood	SPAdes
SRR9847113	Evaluation	Haemophilus influenzae	Haemophilus influenzae	Unknown	Serotype e	e	/	M10427	SAMN12375253	PRJNA512636	WGS (fastQ)	/	SRR9847113	Potts 2019	156.432	Illumina HiSeq 2500	USA	2003	blood	SPAdes
SRR9847114	Evaluation	Haemophilus influenzae	Haemophilus influenzae	Unknown	Serotype f	f	/	M10425	SAMN12375254	PRJNA512636	WGS (fastQ)	/	SRR9847114	Potts 2019	460.579	Illumina HiSeq 2500	USA	2003	CSF	SPAdes
SRR9847115	Evaluation	Haemophilus influenzae	Haemophilus influenzae	Unknown	NTHi	No cap locus	/	M10499	SAMN12375247	PRJNA512636	WGS (fastQ)	/	SRR9847115	Potts 2019	464.551	Illumina HiSeq 2500	USA	2003	blood	SPAdes
SRR9847116	Evaluation	Haemophilus influenzae	Haemophilus influenzae	Unknown	NTHi	No cap locus	/	M10489	SAMN12375248	PRJNA512636	WGS (fastQ)	/	SRR9847116	Potts 2019	416.182	Illumina HiSeq 2500	USA	2003	blood	SPAdes
SRR9847117	Evaluation	Haemophilus influenzae	Haemophilus influenzae	Unknown	Serotype e	e	/	M10486	SAMN12375249	PRJNA512636	WGS (fastQ)	/	SRR9847117	Potts 2019	223.834	Illumina HiSeq 2500	USA	2002	blood	SPAdes
SRR9847118	Evaluation	Haemophilus influenzae	Haemophilus influenzae	Unknown	NTHi	No cap locus	/	M10482	SAMN12375250	PRJNA512636	WGS (fastQ)	/	SRR9847118	Potts 2019	316.163	Illumina HiSeq 2500	USA	2003	ear	SPAdes
SRR9847119	Evaluation	Haemophilus influenzae	Haemophilus influenzae	Unknown	NTHi	No cap locus	/	M36626	SAMN12374827	PRJNA512636	WGS (fastQ)	/	SRR9847119	Potts 2019	100.415	Illumina MiSeq	USA	2014	CSF	SPAdes
SRR9847120	Evaluation	Haemophilus influenzae	Haemophilus influenzae	Unknown	NTHi	No cap locus	/	M36621	SAMN12374828	PRJNA512636	WGS (fastQ)	/	SRR9847120	Potts 2019	123.933	Illumina MiSeq	USA	2015	eye	SPAdes
SRR9847121	Evaluation	Haemophilus influenzae	Haemophilus influenzae	Unknown	NTHi	No cap locus	/	M36616	SAMN12374829	PRJNA512636	WGS (fastQ)	/	SRR9847121	Potts 2019	542.958	Illumina MiSeq	USA	2015	blood	SPAdes
SRR9847122	Evaluation	Haemophilus influenzae	Haemophilus influenzae	Unknown	NTHi	No cap locus	/	M36615	SAMN12374830	PRJNA512636	WGS (fastQ)	/	SRR9847122	Potts 2019	355.596	Illumina HiSeq 2500	USA	2015	eye	SPAdes
SRR9847123	Evaluation	Haemophilus influenzae	Haemophilus influenzae	Unknown	NTHi	No cap locus	/	M10424	SAMN12375255	PRJNA512636	WGS (fastQ)	/	SRR9847123	Potts 2019	326.961	Illumina HiSeq 2500	USA	2003	blood	SPAdes
SRR9847124	Evaluation	Haemophilus influenzae	Haemophilus influenzae	Unknown	NTHi	No cap locus	/	M10409	SAMN12375256	PRJNA512636	WGS (fastQ)	/	SRR9847124	Potts 2019	355.542	Illumina HiSeq 2500	USA	2003	blood	SPAdes
SRR9847125	Evaluation	Haemophilus influenzae	Haemophilus influenzae	Unknown	NTHi	No cap locus	/	M36566	SAMN12374833	PRJNA512636	WGS (fastQ)	/	SRR9847125	Potts 2019	432.905	Illumina HiSeq 2500	USA	2014	blood	SPAdes
SRR9847126	Evaluation	Haemophilus influenzae	Haemophilus influenzae	Unknown	NTHi	No cap locus	/	M36551	SAMN12374834	PRJNA512636	WGS (fastQ)	/	SRR9847126	Potts 2019	119.313	Illumina MiSeq	USA	2014	blood	SPAdes
SRR9847127	Evaluation	Haemophilus influenzae	Haemophilus influenzae	Unknown	Serotype e	e	/	M13565	SAMN12375156	PRJNA512636	WGS (fastQ)	/	SRR9847127	Potts 2019	402.462	Illumina HiSeq 2500	USA	2005	blood	SPAdes
SRR9847128	Evaluation	Haemophilus influenzae	Haemophilus influenzae	Unknown	NTHi	No cap locus	/	M07813	SAMN12375320	PRJNA512636	WGS (fastQ)	/	SRR9847128	Potts 2019	348.983	Illumina HiSeq 2500	USA	2001	blood	SPAdes
SRR9847129	Evaluation	Haemophilus influenzae	Haemophilus influenzae	Unknown	NTHi	No cap locus	/	M15898	SAMN12375113	PRJNA512636	WGS (fastQ)	/	SRR9847129	Potts 2019	339.969	Illumina HiSeq 2500	USA	2007	CSF	SPAdes
SRR9847130	Evaluation	Haemophilus influenzae	Haemophilus influenzae	Unknown	Serotype b	b	/	M15894	SAMN12375114	PRJNA512636	WGS (fastQ)	/	SRR9847130	Potts 2019	442.852	Illumina HiSeq 2500	USA	2006	CSF	SPAdes
SRR9847131	Evaluation	Haemophilus influenzae	Haemophilus influenzae	Unknown	Serotype f	f	/	M15861	SAMN12375115	PRJNA512636	WGS (fastQ)	/	SRR9847131	Potts 2019	323.661	Illumina HiSeq 2500	USA	2007	blood	SPAdes
SRR9847132	Evaluation	Haemophilus influenzae	Haemophilus influenzae	Unknown	NTHi	No cap locus	/	M15860	SAMN12375116	PRJNA512636	WGS (fastQ)	/	SRR9847132	Potts 2019	479.711	Illumina HiSeq 2500	USA	2007	CSF	SPAdes
SRR9847133	Evaluation	Haemophilus influenzae	Haemophilus influenzae	Unknown	Serotype f	f	/	M11961	SAMN12375208	PRJNA512636	WGS (fastQ)	/	SRR9847133	Potts 2019	367.11	Illumina HiSeq 2500	USA	2004	blood	SPAdes
SRR9847134	Evaluation	Haemophilus influenzae	Haemophilus influenzae	Unknown	Serotype a	a	/	M11979	SAMN12375207	PRJNA512636	WGS (fastQ)	/	SRR9847134	Potts 2019	380.129	Illumina HiSeq 2500	USA	2004	blood	SPAdes
SRR9847135	Evaluation	Haemophilus influenzae	Haemophilus influenzae	Unknown	Serotype f	f	/	M11907	SAMN12375214	PRJNA512636	WGS (fastQ)	/	SRR9847135	Potts 2019	384.535	Illumina HiSeq 2500	USA	2004	blood	SPAdes
SRR9847136	Evaluation	Haemophilus influenzae	Haemophilus influenzae	Unknown	NTHi	No cap locus	/	M11908	SAMN12375213	PRJNA512636	WGS (fastQ)	/	SRR9847136	Potts 2019	322.409	Illumina HiSeq 2500	USA	2004	blood	SPAdes
SRR9847137	Evaluation	Haemophilus influenzae	Haemophilus influenzae	Unknown	Serotype e	e	/	M11919	SAMN12375212	PRJNA512636	WGS (fastQ)	/	SRR9847137	Potts 2019	383.647	Illumina HiSeq 2500	USA	2004	blood	SPAdes
SRR9847138	Evaluation	Haemophilus influenzae	Haemophilus influenzae	Unknown	Capsule-deficient	No cap locus	/	M11921	SAMN12375211	PRJNA512636	WGS (fastQ)	/	SRR9847138	Potts 2019	410.961	Illumina HiSeq 2500	USA	2004	blood	SPAdes
SRR9847139	Evaluation	Haemophilus influenzae	Haemophilus influenzae	Unknown	Serotype d	d	/	M06548	SAMN12375354	PRJNA512636	WGS (fastQ)	/	SRR9847139	Potts 2019	95.1844	Illumina MiSeq	USA	missing	missing	SPAdes
SRR9847140	Evaluation	Haemophilus influenzae	Haemophilus influenzae	Unknown	NTHi	No cap locus	/	M06609	SAMN12375353	PRJNA512636	WGS (fastQ)	/	SRR9847140	Potts 2019	458.599	Illumina HiSeq 2500	USA	2000	blood	SPAdes
SRR9847141	Evaluation	Haemophilus influenzae	Haemophilus influenzae	Unknown	Serotype f	f	/	M17985	SAMN12375067	PRJNA512636	WGS (fastQ)	/	SRR9847141	Potts 2019	378.642	Illumina HiSeq 2500	USA	2008	blood	SPAdes
SRR9847142	Evaluation	Haemophilus influenzae	Haemophilus influenzae	Unknown	Serotype f	f	/	M06610	SAMN12375352	PRJNA512636	WGS (fastQ)	/	SRR9847142	Potts 2019	299.958	Illumina HiSeq 2500	USA	2000	blood	SPAdes
SRR9847143	Evaluation	Haemophilus influenzae	Haemophilus influenzae	Unknown	Serotype e	e	/	M17979	SAMN12375068	PRJNA512636	WGS (fastQ)	/	SRR9847143	Potts 2019	481.048	Illumina HiSeq 2500	USA	2008	blood	SPAdes
SRR9847144	Evaluation	Haemophilus influenzae	Haemophilus influenzae	Unknown	NTHi	No cap locus	/	M06732	SAMN12375351	PRJNA512636	WGS (fastQ)	/	SRR9847144	Potts 2019	483.984	Illumina HiSeq 2500	USA	2000	blood	SPAdes
SRR9847145	Evaluation	Haemophilus influenzae	Haemophilus influenzae	Unknown	Serotype f	f	/	M09967	SAMN12375267	PRJNA512636	WGS (fastQ)	/	SRR9847145	Potts 2019	377.353	Illumina HiSeq 2500	USA	2002	blood	SPAdes
SRR9847146	Evaluation	Haemophilus influenzae	Haemophilus influenzae	Unknown	NTHi	No cap locus	/	M09965	SAMN12375268	PRJNA512636	WGS (fastQ)	/	SRR9847146	Potts 2019	327.218	Illumina HiSeq 2500	USA	2002	blood	SPAdes
SRR9847147	Evaluation	Haemophilus influenzae	Haemophilus influenzae	Unknown	Serotype c	c	/	M40972	SAMN12374766	PRJNA512636	WGS (fastQ)	/	SRR9847147	Potts 2019	115.551	Illumina MiSeq	USA	2016	blood	SPAdes
SRR9847148	Evaluation	Haemophilus influenzae	Haemophilus influenzae	Unknown	NTHi	No cap locus	/	M41127	SAMN12374765	PRJNA512636	WGS (fastQ)	/	SRR9847148	Potts 2019	154.925	Illumina MiSeq	USA	2016	blood	SPAdes
SRR9847149	Evaluation	Haemophilus influenzae	Haemophilus influenzae	Unknown	Serotype b	b	/	M41411	SAMN12374762	PRJNA512636	WGS (fastQ)	/	SRR9847149	Potts 2019	153.834	Illumina MiSeq	USA	2015	blood	SPAdes
SRR9847150	Evaluation	Haemophilus influenzae	Haemophilus influenzae	Unknown	Serotype b	b	/	M41412	SAMN12374761	PRJNA512636	WGS (fastQ)	/	SRR9847150	Potts 2019	166.958	Illumina MiSeq	USA	2016	blood	SPAdes
SRR9847151	Evaluation	Haemophilus influenzae	Haemophilus influenzae	Unknown	NTHi	No cap locus	/	M41140	SAMN12374764	PRJNA512636	WGS (fastQ)	/	SRR9847151	Potts 2019	157.601	Illumina MiSeq	USA	2016	blood	SPAdes
SRR9847152	Evaluation	Haemophilus influenzae	Haemophilus influenzae	Unknown	NTHi	No cap locus	/	M41160	SAMN12374763	PRJNA512636	WGS (fastQ)	/	SRR9847152	Potts 2019	151.66	Illumina MiSeq	USA	2016	blood	SPAdes
SRR9847153	Evaluation	Haemophilus influenzae	Haemophilus influenzae	Unknown	NTHi	No cap locus	/	M41419	SAMN12374758	PRJNA512636	WGS (fastQ)	/	SRR9847153	Potts 2019	133.016	Illumina MiSeq	USA	2017	blood	SPAdes
SRR9847154	Evaluation	Haemophilus influenzae	Haemophilus influenzae	Unknown	NTHi	No cap locus	/	M41490	SAMN12374757	PRJNA512636	WGS (fastQ)	/	SRR9847154	Potts 2019	137.844	Illumina MiSeq	USA	2017	blood	SPAdes
SRR9847155	Evaluation	Haemophilus influenzae	Haemophilus influenzae	Unknown	NTHi	No cap locus	/	M41416	SAMN12374760	PRJNA512636	WGS (fastQ)	/	SRR9847155	Potts 2019	150.011	Illumina MiSeq	USA	2017	blood	SPAdes
SRR9847156	Evaluation	Haemophilus influenzae	Haemophilus influenzae	Unknown	Serotype f	f	/	M41418	SAMN12374759	PRJNA512636	WGS (fastQ)	/	SRR9847156	Potts 2019	147.112	Illumina MiSeq	USA	2016	blood	SPAdes
SRR9847157	Evaluation	Haemophilus influenzae	Haemophilus influenzae	Unknown	NTHi	No cap locus	/	M06151	SAMN12375368	PRJNA512636	WGS (fastQ)	/	SRR9847157	Potts 2019	342.507	Illumina HiSeq 2500	USA	1999	CSF	SPAdes
SRR9847158	Evaluation	Haemophilus influenzae	Haemophilus influenzae	Unknown	NTHi	No cap locus	/	M21366	SAMN12375019	PRJNA512636	WGS (fastQ)	/	SRR9847158	Potts 2019	340.176	Illumina HiSeq 2500	USA	2010	blood	SPAdes
SRR9847159	Evaluation	Haemophilus influenzae	Haemophilus influenzae	Unknown	Serotype e	e	/	M21334	SAMN12375020	PRJNA512636	WGS (fastQ)	/	SRR9847159	Potts 2019	393.881	Illumina HiSeq 2500	USA	2010	blood	SPAdes
SRR9847160	Evaluation	Haemophilus influenzae	Haemophilus influenzae	Unknown	NTHi	No cap locus	/	M14582	SAMN12375145	PRJNA512636	WGS (fastQ)	/	SRR9847160	Potts 2019	521.49	Illumina HiSeq 2500	USA	2006	blood	SPAdes
SRR9847161	Evaluation	Haemophilus influenzae	Haemophilus influenzae	Unknown	NTHi	No cap locus	/	M28333	SAMN12374861	PRJNA512636	WGS (fastQ)	/	SRR9847161	Potts 2019	515.308	Illumina HiSeq 2500	USA	2014	blood	SPAdes
SRR9847162	Evaluation	Haemophilus influenzae	Haemophilus influenzae	Unknown	Serotype f	f	/	M28296	SAMN12374864	PRJNA512636	WGS (fastQ)	/	SRR9847162	Potts 2019	286.944	Illumina HiSeq 2500	USA	2014	blood	SPAdes
SRR9847163	Evaluation	Haemophilus influenzae	Haemophilus influenzae	Unknown	Serotype e	e	/	M28304	SAMN12374863	PRJNA512636	WGS (fastQ)	/	SRR9847163	Potts 2019	453.698	Illumina HiSeq 2500	USA	2014	blood	SPAdes
SRR9847164	Evaluation	Haemophilus influenzae	Haemophilus influenzae	Unknown	NTHi	No cap locus	/	M08981	SAMN12375289	PRJNA512636	WGS (fastQ)	/	SRR9847164	Potts 2019	339.774	Illumina HiSeq 2500	USA	2002	blood	SPAdes
SRR9847165	Evaluation	Haemophilus influenzae	Haemophilus influenzae	Unknown	NTHi	No cap locus	/	M08964	SAMN12375290	PRJNA512636	WGS (fastQ)	/	SRR9847165	Potts 2019	315.237	Illumina HiSeq 2500	USA	2002	blood	SPAdes
SRR9847166	Evaluation	Haemophilus influenzae	Haemophilus influenzae	Unknown	Serotype f	f	/	M08956	SAMN12375291	PRJNA512636	WGS (fastQ)	/	SRR9847166	Potts 2019	442.281	Illumina HiSeq 2500	USA	2002	blood	SPAdes
SRR9847167	Evaluation	Haemophilus influenzae	Haemophilus influenzae	Unknown	Serotype e	e	/	M08927	SAMN12375292	PRJNA512636	WGS (fastQ)	/	SRR9847167	Potts 2019	434.921	Illumina HiSeq 2500	USA	2001	blood	SPAdes
SRR9847168	Evaluation	Haemophilus influenzae	Haemophilus influenzae	Unknown	Serotype a	a	/	M08881	SAMN12375293	PRJNA512636	WGS (fastQ)	/	SRR9847168	Potts 2019	477.343	Illumina HiSeq 2500	USA	2001	blood	SPAdes
SRR9847169	Evaluation	Haemophilus influenzae	Haemophilus influenzae	Unknown	Serotype e	e	/	M08824	SAMN12375294	PRJNA512636	WGS (fastQ)	/	SRR9847169	Potts 2019	446.621	Illumina HiSeq 2500	USA	2001	blood	SPAdes
SRR9847170	Evaluation	Haemophilus influenzae	Haemophilus influenzae	Unknown	NTHi	No cap locus	/	M04780	SAMN12375390	PRJNA512636	WGS (fastQ)	/	SRR9847170	Potts 2019	336.802	Illumina HiSeq 2500	USA	1998	blood	SPAdes
SRR9847171	Evaluation	Haemophilus influenzae	Haemophilus influenzae	Unknown	NTHi	No cap locus	/	M04813	SAMN12375389	PRJNA512636	WGS (fastQ)	/	SRR9847171	Potts 2019	419.542	Illumina HiSeq 2500	USA	1998	blood	SPAdes
SRR9847172	Evaluation	Haemophilus influenzae	Haemophilus influenzae	Unknown	Serotype f	f	/	M04817	SAMN12375388	PRJNA512636	WGS (fastQ)	/	SRR9847172	Potts 2019	307.414	Illumina HiSeq 2500	USA	1997	blood	SPAdes
SRR9847173	Evaluation	Haemophilus influenzae	Haemophilus influenzae	Unknown	NTHi	No cap locus	/	M04818	SAMN12375387	PRJNA512636	WGS (fastQ)	/	SRR9847173	Potts 2019	371.674	Illumina HiSeq 2500	USA	1997	blood	SPAdes
SRR9847174	Evaluation	Haemophilus influenzae	Haemophilus influenzae	Unknown	NTHi	No cap locus	/	M04731	SAMN12375394	PRJNA512636	WGS (fastQ)	/	SRR9847174	Potts 2019	367.242	Illumina HiSeq 2500	USA	1996	blood	SPAdes
SRR9847175	Evaluation	Haemophilus influenzae	Haemophilus influenzae	Unknown	NTHi	No cap locus	/	M04733	SAMN12375393	PRJNA512636	WGS (fastQ)	/	SRR9847175	Potts 2019	403.42	Illumina HiSeq 2500	USA	1998	blood	SPAdes
SRR9847176	Evaluation	Haemophilus influenzae	Haemophilus influenzae	Unknown	Serotype f	f	/	M04737	SAMN12375392	PRJNA512636	WGS (fastQ)	/	SRR9847176	Potts 2019	299.753	Illumina HiSeq 2500	USA	1998	blood	SPAdes
SRR9847177	Evaluation	Haemophilus influenzae	Haemophilus influenzae	Unknown	Serotype e	e	/	M04744	SAMN12375391	PRJNA512636	WGS (fastQ)	/	SRR9847177	Potts 2019	436.471	Illumina HiSeq 2500	USA	1998	CSF	SPAdes
SRR9847178	Evaluation	Haemophilus influenzae	Haemophilus influenzae	Unknown	NTHi	No cap locus	/	M03842	SAMN12375396	PRJNA512636	WGS (fastQ)	/	SRR9847178	Potts 2019	500.249	Illumina HiSeq 2500	Mexico	1997	ear	SPAdes
SRR9847179	Evaluation	Haemophilus influenzae	Haemophilus influenzae	Unknown	NTHi	No cap locus	/	M03844	SAMN12375395	PRJNA512636	WGS (fastQ)	/	SRR9847179	Potts 2019	283.973	Illumina HiSeq 2500	Mexico	1997	ear	SPAdes
SRR9847180	Evaluation	Haemophilus influenzae	Haemophilus influenzae	Unknown	Serotype a	a	/	M27668	SAMN12374884	PRJNA512636	WGS (fastQ)	/	SRR9847180	Potts 2019	346.218	Illumina HiSeq 2500	USA	2013	CSF	SPAdes
SRR9847181	Evaluation	Haemophilus influenzae	Haemophilus influenzae	Unknown	NTHi	No cap locus	/	M27680	SAMN12374883	PRJNA512636	WGS (fastQ)	/	SRR9847181	Potts 2019	116.865	Illumina MiSeq	USA	2013	blood	SPAdes
SRR9847182	Evaluation	Haemophilus influenzae	Haemophilus influenzae	Unknown	NTHi	No cap locus	/	M27824	SAMN12374882	PRJNA512636	WGS (fastQ)	/	SRR9847182	Potts 2019	126.701	Illumina MiSeq	USA	2013	blood	SPAdes
SRR9847183	Evaluation	Haemophilus influenzae	Haemophilus influenzae	Unknown	NTHi	No cap locus	/	M27826	SAMN12374881	PRJNA512636	WGS (fastQ)	/	SRR9847183	Potts 2019	110.739	Illumina MiSeq	USA	2013	blood	SPAdes
SRR9847184	Evaluation	Haemophilus influenzae	Haemophilus influenzae	Unknown	NTHi	No cap locus	/	M42331	SAMN12374739	PRJNA512636	WGS (fastQ)	/	SRR9847184	Potts 2019	188.986	Illumina MiSeq	USA	2017	blood	SPAdes
SRR9847185	Evaluation	Haemophilus influenzae	Haemophilus influenzae	Unknown	Serotype e	e	/	M27351	SAMN12374886	PRJNA512636	WGS (fastQ)	/	SRR9847185	Potts 2019	339.691	Illumina HiSeq 2500	USA	2013	blood	SPAdes
SRR9847186	Evaluation	Haemophilus influenzae	Haemophilus influenzae	Unknown	NTHi	No cap locus	/	M27504	SAMN12374885	PRJNA512636	WGS (fastQ)	/	SRR9847186	Potts 2019	182.794	Illumina MiSeq	USA	2013	blood	SPAdes
SRR9847187	Evaluation	Haemophilus influenzae	Haemophilus influenzae	Unknown	Serotype f	f	/	M41997	SAMN12374740	PRJNA512636	WGS (fastQ)	/	SRR9847187	Potts 2019	189.572	Illumina MiSeq	USA	2017	blood	SPAdes
SRR9847188	Evaluation	Haemophilus influenzae	Haemophilus influenzae	Unknown	NTHi	No cap locus	/	M21128	SAMN12375028	PRJNA512636	WGS (fastQ)	/	SRR9847188	Potts 2019	349.019	Illumina HiSeq 2500	USA	2010	blood	SPAdes
SRR9847189	Evaluation	Haemophilus influenzae	Haemophilus influenzae	Unknown	Serotype f	f	/	M21208	SAMN12375027	PRJNA512636	WGS (fastQ)	/	SRR9847189	Potts 2019	343.828	Illumina HiSeq 2500	USA	2010	blood	SPAdes
SRR9847190	Evaluation	Haemophilus influenzae	Haemophilus influenzae	Unknown	NTHi	No cap locus	/	M12086	SAMN12375202	PRJNA512636	WGS (fastQ)	/	SRR9847190	Potts 2019	271.826	Illumina HiSeq 2500	USA	2004	ear	SPAdes
SRR9847191	Evaluation	Haemophilus influenzae	Haemophilus influenzae	Unknown	Serotype f	f	/	M18913	SAMN12375046	PRJNA512636	WGS (fastQ)	/	SRR9847191	Potts 2019	370.212	Illumina HiSeq 2500	USA	2009	blood	SPAdes
SRR9847192	Evaluation	Haemophilus influenzae	Haemophilus influenzae	Unknown	NTHi	No cap locus	/	M10768	SAMN12375240	PRJNA512636	WGS (fastQ)	/	SRR9847192	Potts 2019	390.141	Illumina HiSeq 2500	USA	2003	blood	SPAdes
SRR9847193	Evaluation	Haemophilus influenzae	Haemophilus influenzae	Unknown	Serotype e	e	/	M10800	SAMN12375239	PRJNA512636	WGS (fastQ)	/	SRR9847193	Potts 2019	233.171	Illumina HiSeq 2500	USA	2003	blood	SPAdes
SRR9847194	Evaluation	Haemophilus influenzae	Haemophilus influenzae	Unknown	Serotype e	e	/	M12237	SAMN12375198	PRJNA512636	WGS (fastQ)	/	SRR9847194	Potts 2019	424.376	Illumina HiSeq 2500	USA	2004	blood	SPAdes
SRR9847195	Evaluation	Haemophilus influenzae	Haemophilus influenzae	Unknown	Serotype e	e	/	M10846	SAMN12375237	PRJNA512636	WGS (fastQ)	/	SRR9847195	Potts 2019	117.448	Illumina HiSeq 2500	USA	2003	blood	SPAdes
SRR9847196	Evaluation	Haemophilus influenzae	Haemophilus influenzae	Unknown	Serotype e	e	/	M21409	SAMN12375017	PRJNA512636	WGS (fastQ)	/	SRR9847196	Potts 2019	370.781	Illumina HiSeq 2500	USA	2010	blood	SPAdes
SRR9847197	Evaluation	Haemophilus influenzae	Haemophilus influenzae	Unknown	NTHi	No cap locus	/	M21406	SAMN12375018	PRJNA512636	WGS (fastQ)	/	SRR9847197	Potts 2019	301.587	Illumina HiSeq 2500	USA	2010	blood	SPAdes
SRR9847198	Evaluation	Haemophilus influenzae	Haemophilus influenzae	Unknown	Serotype e	e	/	M16077	SAMN12375106	PRJNA512636	WGS (fastQ)	/	SRR9847198	Potts 2019	392.134	Illumina HiSeq 2500	USA	2007	blood	SPAdes
SRR9847199	Evaluation	Haemophilus influenzae	Haemophilus influenzae	Unknown	Serotype e	e	/	M16088	SAMN12375105	PRJNA512636	WGS (fastQ)	/	SRR9847199	Potts 2019	432.532	Illumina HiSeq 2500	USA	2007	blood	SPAdes
SRR9847200	Evaluation	Haemophilus influenzae	Haemophilus influenzae	Unknown	NTHi	No cap locus	/	M16110	SAMN12375104	PRJNA512636	WGS (fastQ)	/	SRR9847200	Potts 2019	352.135	Illumina HiSeq 2500	USA	2007	blood	SPAdes
SRR9847201	Evaluation	Haemophilus influenzae	Haemophilus influenzae	Unknown	Serotype b	b	/	M16125	SAMN12375103	PRJNA512636	WGS (fastQ)	/	SRR9847201	Potts 2019	516.435	Illumina HiSeq 2500	USA	2007	blood	SPAdes
SRR9847202	Evaluation	Haemophilus influenzae	Haemophilus influenzae	Unknown	Serotype e	e	/	M16192	SAMN12375102	PRJNA512636	WGS (fastQ)	/	SRR9847202	Potts 2019	378.256	Illumina HiSeq 2500	USA	2007	blood	SPAdes
SRR9847203	Evaluation	Haemophilus influenzae	Haemophilus influenzae	Unknown	NTHi	No cap locus	/	M16278	SAMN12375101	PRJNA512636	WGS (fastQ)	/	SRR9847203	Potts 2019	370.746	Illumina HiSeq 2500	USA	2007	blood	SPAdes
SRR9847204	Evaluation	Haemophilus influenzae	Haemophilus influenzae	Unknown	NTHi	No cap locus	/	M21257	SAMN12375025	PRJNA512636	WGS (fastQ)	/	SRR9847204	Potts 2019	376.213	Illumina HiSeq 2500	USA	2010	blood	SPAdes
SRR9847205	Evaluation	Haemophilus influenzae	Haemophilus influenzae	Unknown	Serotype b	b	/	M16394	SAMN12375099	PRJNA512636	WGS (fastQ)	/	SRR9847205	Potts 2019	392.348	Illumina HiSeq 2500	USA	2007	CSF	SPAdes
SRR9847206	Evaluation	Haemophilus influenzae	Haemophilus influenzae	Unknown	Serotype a	a	/	M16395	SAMN12375098	PRJNA512636	WGS (fastQ)	/	SRR9847206	Potts 2019	320.35	Illumina HiSeq 2500	USA	2007	blood	SPAdes
SRR9847207	Evaluation	Haemophilus influenzae	Haemophilus influenzae	Unknown	Serotype a	a	/	M16415	SAMN12375097	PRJNA512636	WGS (fastQ)	/	SRR9847207	Potts 2019	238.054	Illumina HiSeq 2500	USA	2007	blood	SPAdes
SRR9847208	Evaluation	Haemophilus influenzae	Haemophilus influenzae	Unknown	Serotype b	b	/	M13051	SAMN12375183	PRJNA512636	WGS (fastQ)	/	SRR9847208	Potts 2019	403.137	Illumina HiSeq 2500	USA	2004	blood	SPAdes
SRR9847209	Evaluation	Haemophilus influenzae	Haemophilus influenzae	Unknown	NTHi	No cap locus	/	M13002	SAMN12375184	PRJNA512636	WGS (fastQ)	/	SRR9847209	Potts 2019	371.16	Illumina HiSeq 2500	USA	2005	blood	SPAdes
SRR9847210	Evaluation	Haemophilus influenzae	Haemophilus influenzae	Unknown	NTHi	No cap locus	/	M13109	SAMN12375181	PRJNA512636	WGS (fastQ)	/	SRR9847210	Potts 2019	387.213	Illumina HiSeq 2500	USA	2005	blood	SPAdes
SRR9847211	Evaluation	Haemophilus influenzae	Haemophilus influenzae	Unknown	NTHi	No cap locus	/	M13081	SAMN12375182	PRJNA512636	WGS (fastQ)	/	SRR9847211	Potts 2019	360.418	Illumina HiSeq 2500	USA	2005	blood	SPAdes
SRR9847212	Evaluation	Haemophilus influenzae	Haemophilus influenzae	Unknown	Serotype f	f	/	M07613	SAMN12375334	PRJNA512636	WGS (fastQ)	/	SRR9847212	Potts 2019	403.376	Illumina HiSeq 2500	USA	2001	blood	SPAdes
SRR9847213	Evaluation	Haemophilus influenzae	Haemophilus influenzae	Unknown	NTHi	No cap locus	/	M12328	SAMN12375196	PRJNA512636	WGS (fastQ)	/	SRR9847213	Potts 2019	501.024	Illumina HiSeq 2500	USA	2004	tracheal aspirate	SPAdes
SRR9847214	Evaluation	Haemophilus influenzae	Haemophilus influenzae	Unknown	NTHi	No cap locus	/	M12352	SAMN12375195	PRJNA512636	WGS (fastQ)	/	SRR9847214	Potts 2019	497.991	Illumina HiSeq 2500	USA	2004	tracheal aspirate	SPAdes
SRR9847215	Evaluation	Haemophilus influenzae	Haemophilus influenzae	Unknown	Serotype f	f	/	M07657	SAMN12375329	PRJNA512636	WGS (fastQ)	/	SRR9847215	Potts 2019	374.109	Illumina HiSeq 2500	USA	2001	blood	SPAdes
SRR9847216	Evaluation	Haemophilus influenzae	Haemophilus influenzae	Unknown	Serotype d	d	/	M07634	SAMN12375330	PRJNA512636	WGS (fastQ)	/	SRR9847216	Potts 2019	88.3723	Illumina MiSeq	USA	2000	blood	SPAdes
SRR9847217	Evaluation	Haemophilus influenzae	Haemophilus influenzae	Unknown	NTHi	No cap locus	/	M41787	SAMN12374745	PRJNA512636	WGS (fastQ)	/	SRR9847217	Potts 2019	147.782	Illumina MiSeq	USA	2017	blood	SPAdes
SRR9847218	Evaluation	Haemophilus influenzae	Haemophilus influenzae	Unknown	Serotype a	a	/	M10149	SAMN12375266	PRJNA512636	WGS (fastQ)	/	SRR9847218	Potts 2019	367.396	Illumina HiSeq 2500	USA	2002	blood	SPAdes
SRR9847219	Evaluation	Haemophilus influenzae	Haemophilus influenzae	Unknown	Serotype f	f	/	M23626	SAMN12374963	PRJNA512636	WGS (fastQ)	/	SRR9847219	Potts 2019	395.147	Illumina HiSeq 2500	USA	2011	blood	SPAdes
SRR9847220	Evaluation	Haemophilus influenzae	Haemophilus influenzae	Unknown	Serotype f	f	/	M23586	SAMN12374964	PRJNA512636	WGS (fastQ)	/	SRR9847220	Potts 2019	382.285	Illumina HiSeq 2500	USA	2011	blood	SPAdes
SRR9847221	Evaluation	Haemophilus influenzae	Haemophilus influenzae	Unknown	Serotype f	f	/	M24156	SAMN12374961	PRJNA512636	WGS (fastQ)	/	SRR9847221	Potts 2019	364.276	Illumina HiSeq 2500	USA	2012	blood	SPAdes
SRR9847222	Evaluation	Haemophilus influenzae	Haemophilus influenzae	Unknown	NTHi	No cap locus	/	M23816	SAMN12374962	PRJNA512636	WGS (fastQ)	/	SRR9847222	Potts 2019	333.998	Illumina HiSeq 2500	USA	2011	wound	SPAdes
SRR9847223	Evaluation	Haemophilus influenzae	Haemophilus influenzae	Unknown	NTHi	No cap locus	/	M24167	SAMN12374959	PRJNA512636	WGS (fastQ)	/	SRR9847223	Potts 2019	339.933	Illumina HiSeq 2500	USA	2012	blood	SPAdes
SRR9847224	Evaluation	Haemophilus influenzae	Haemophilus influenzae	Unknown	Serotype f	f	/	M24165	SAMN12374960	PRJNA512636	WGS (fastQ)	/	SRR9847224	Potts 2019	365.353	Illumina HiSeq 2500	USA	2012	blood	SPAdes
SRR9847225	Evaluation	Haemophilus influenzae	Haemophilus influenzae	Unknown	Serotype f	f	/	M24233	SAMN12374957	PRJNA512636	WGS (fastQ)	/	SRR9847225	Potts 2019	338.324	Illumina HiSeq 2500	USA	2012	CSF	SPAdes
SRR9847226	Evaluation	Haemophilus influenzae	Haemophilus influenzae	Unknown	Serotype f	f	/	M24221	SAMN12374958	PRJNA512636	WGS (fastQ)	/	SRR9847226	Potts 2019	111.218	Illumina MiSeq	USA	2012	blood	SPAdes
SRR9847227	Evaluation	Haemophilus influenzae	Haemophilus influenzae	Unknown	NTHi	No cap locus	/	M36614	SAMN12374831	PRJNA512636	WGS (fastQ)	/	SRR9847227	Potts 2019	383.518	Illumina HiSeq 2500	USA	2015	eye	SPAdes
SRR9847228	Evaluation	Haemophilus influenzae	Haemophilus influenzae	Unknown	Serotype f	f	/	M28160	SAMN12374866	PRJNA512636	WGS (fastQ)	/	SRR9847228	Potts 2019	234.429	Illumina HiSeq 2500	USA	2013	blood	SPAdes
SRR9847229	Evaluation	Haemophilus influenzae	Haemophilus influenzae	Unknown	Serotype e	e	/	M28167	SAMN12374865	PRJNA512636	WGS (fastQ)	/	SRR9847229	Potts 2019	316.127	Illumina HiSeq 2500	USA	2013	blood	SPAdes
SRR9847230	Evaluation	Haemophilus influenzae	Haemophilus influenzae	Unknown	Serotype b	b	/	M40804	SAMN12374774	PRJNA512636	WGS (fastQ)	/	SRR9847230	Potts 2019	157.874	Illumina MiSeq	USA	2016	CSF	SPAdes
SRR9847231	Evaluation	Haemophilus influenzae	Haemophilus influenzae	Unknown	NTHi	No cap locus	/	M07054	SAMN12375348	PRJNA512636	WGS (fastQ)	/	SRR9847231	Potts 2019	356.722	Illumina HiSeq 2500	USA	2000	blood	SPAdes
SRR9847232	Evaluation	Haemophilus influenzae	Haemophilus influenzae	Unknown	Serotype f	f	/	M11923	SAMN12375210	PRJNA512636	WGS (fastQ)	/	SRR9847232	Potts 2019	444.089	Illumina HiSeq 2500	USA	2004	blood	SPAdes
SRR9847233	Evaluation	Haemophilus influenzae	Haemophilus influenzae	Unknown	NTHi	No cap locus	/	M11955	SAMN12375209	PRJNA512636	WGS (fastQ)	/	SRR9847233	Potts 2019	390.34	Illumina HiSeq 2500	USA	2004	blood	SPAdes
SRR9847234	Evaluation	Haemophilus influenzae	Haemophilus influenzae	Unknown	Serotype f	f	/	M12007	SAMN12375205	PRJNA512636	WGS (fastQ)	/	SRR9847234	Potts 2019	513.769	Illumina HiSeq 2500	USA	2004	blood	SPAdes
SRR9847235	Evaluation	Haemophilus influenzae	Haemophilus influenzae	Unknown	Serotype d	d	/	M08706	SAMN12375298	PRJNA512636	WGS (fastQ)	/	SRR9847235	Potts 2019	89.6061	Illumina MiSeq	USA	2001	blood	SPAdes
SRR9847236	Evaluation	Haemophilus influenzae	Haemophilus influenzae	Unknown	Serotype e	e	/	M08723	SAMN12375297	PRJNA512636	WGS (fastQ)	/	SRR9847236	Potts 2019	277.748	Illumina HiSeq 2500	USA	2001	blood	SPAdes
SRR9847237	Evaluation	Haemophilus influenzae	Haemophilus influenzae	Unknown	Serotype f	f	/	M08534	SAMN12375300	PRJNA512636	WGS (fastQ)	/	SRR9847237	Potts 2019	359.65	Illumina HiSeq 2500	USA	2001	blood	SPAdes
SRR9847238	Evaluation	Haemophilus influenzae	Haemophilus influenzae	Unknown	Serotype f	f	/	M08549	SAMN12375299	PRJNA512636	WGS (fastQ)	/	SRR9847238	Potts 2019	396.407	Illumina HiSeq 2500	USA	2001	blood	SPAdes
SRR9847239	Evaluation	Haemophilus influenzae	Haemophilus influenzae	Unknown	NTHi	No cap locus	/	M08526	SAMN12375302	PRJNA512636	WGS (fastQ)	/	SRR9847239	Potts 2019	372.06	Illumina HiSeq 2500	USA	2001	blood	SPAdes
SRR9847240	Evaluation	Haemophilus influenzae	Haemophilus influenzae	Unknown	Serotype e	e	/	M08528	SAMN12375301	PRJNA512636	WGS (fastQ)	/	SRR9847240	Potts 2019	418.506	Illumina HiSeq 2500	USA	2001	blood	SPAdes
SRR9847241	Evaluation	Haemophilus influenzae	Haemophilus influenzae	Unknown	NTHi	No cap locus	/	M08467	SAMN12375304	PRJNA512636	WGS (fastQ)	/	SRR9847241	Potts 2019	315.323	Illumina HiSeq 2500	USA	2001	blood	SPAdes
SRR9847242	Evaluation	Haemophilus influenzae	Haemophilus influenzae	Unknown	Serotype e	e	/	M08473	SAMN12375303	PRJNA512636	WGS (fastQ)	/	SRR9847242	Potts 2019	403.122	Illumina HiSeq 2500	USA	2001	blood	SPAdes
SRR9847243	Evaluation	Haemophilus influenzae	Haemophilus influenzae	Unknown	Serotype b	b	/	M08392	SAMN12375306	PRJNA512636	WGS (fastQ)	/	SRR9847243	Potts 2019	401.167	Illumina HiSeq 2500	USA	2001	blood	SPAdes
SRR9847244	Evaluation	Haemophilus influenzae	Haemophilus influenzae	Unknown	NTHi	No cap locus	/	M25261	SAMN12374926	PRJNA512636	WGS (fastQ)	/	SRR9847244	Potts 2019	313.598	Illumina HiSeq 2500	USA	2012	blood	SPAdes
SRR9847245	Evaluation	Haemophilus influenzae	Haemophilus influenzae	Unknown	Serotype b	b	/	M25325	SAMN12374925	PRJNA512636	WGS (fastQ)	/	SRR9847245	Potts 2019	119.905	Illumina MiSeq	USA	2012	blood	SPAdes
SRR9847246	Evaluation	Haemophilus influenzae	Haemophilus influenzae	Unknown	Serotype f	f	/	M25327	SAMN12374924	PRJNA512636	WGS (fastQ)	/	SRR9847246	Potts 2019	124.599	Illumina MiSeq	USA	2012	blood	SPAdes
SRR9847247	Evaluation	Haemophilus influenzae	Haemophilus influenzae	Unknown	Serotype b	b	/	M25480	SAMN12374923	PRJNA512636	WGS (fastQ)	/	SRR9847247	Potts 2019	455.849	Illumina HiSeq 2500	USA	2012	blood	SPAdes
SRR9847248	Evaluation	Haemophilus influenzae	Haemophilus influenzae	Unknown	Serotype a	a	/	M25657	SAMN12374922	PRJNA512636	WGS (fastQ)	/	SRR9847248	Potts 2019	333.066	Illumina HiSeq 2500	USA	2012	CSF	SPAdes
SRR9847249	Evaluation	Haemophilus influenzae	Haemophilus influenzae	Unknown	NTHi	No cap locus	/	M25693	SAMN12374921	PRJNA512636	WGS (fastQ)	/	SRR9847249	Potts 2019	305.578	Illumina HiSeq 2500	USA	2012	Lung tissue	SPAdes
SRR9847250	Evaluation	Haemophilus influenzae	Haemophilus influenzae	Unknown	Serotype f	f	/	M25697	SAMN12374920	PRJNA512636	WGS (fastQ)	/	SRR9847250	Potts 2019	359.757	Illumina HiSeq 2500	USA	2012	blood	SPAdes
SRR9847251	Evaluation	Haemophilus influenzae	Haemophilus influenzae	Unknown	Serotype e	e	/	M25751	SAMN12374919	PRJNA512636	WGS (fastQ)	/	SRR9847251	Potts 2019	484.391	Illumina HiSeq 2500	USA	2013	blood	SPAdes
SRR9847252	Evaluation	Haemophilus influenzae	Haemophilus influenzae	Unknown	NTHi	No cap locus	/	M25773	SAMN12374918	PRJNA512636	WGS (fastQ)	/	SRR9847252	Potts 2019	306.513	Illumina HiSeq 2500	USA	2013	blood	SPAdes
SRR9847253	Evaluation	Haemophilus influenzae	Haemophilus influenzae	Unknown	NTHi	No cap locus	/	M25800	SAMN12374917	PRJNA512636	WGS (fastQ)	/	SRR9847253	Potts 2019	316.841	Illumina HiSeq 2500	USA	2013	blood	SPAdes
SRR9847254	Evaluation	Haemophilus influenzae	Haemophilus influenzae	Unknown	Serotype a	a	/	M39546	SAMN12374786	PRJNA512636	WGS (fastQ)	/	SRR9847254	Potts 2019	172.261	Illumina MiSeq	USA	2016	blood	SPAdes
SRR9847255	Evaluation	Haemophilus influenzae	Haemophilus influenzae	Unknown	Serotype a	a	/	M39559	SAMN12374785	PRJNA512636	WGS (fastQ)	/	SRR9847255	Potts 2019	159.092	Illumina MiSeq	USA	2016	blood	SPAdes
SRR9847256	Evaluation	Haemophilus influenzae	Haemophilus influenzae	Unknown	Serotype a	a	/	M39587	SAMN12374780	PRJNA512636	WGS (fastQ)	/	SRR9847256	Potts 2019	200.169	Illumina MiSeq	USA	2016	CSF	SPAdes
SRR9847257	Evaluation	Haemophilus influenzae	Haemophilus influenzae	Unknown	NTHi	No cap locus	/	M39780	SAMN12374779	PRJNA512636	WGS (fastQ)	/	SRR9847257	Potts 2019	140.96	Illumina MiSeq	USA	2016	blood	SPAdes
SRR9847258	Evaluation	Haemophilus influenzae	Haemophilus influenzae	Unknown	Serotype d	d	/	M40128	SAMN12374778	PRJNA512636	WGS (fastQ)	/	SRR9847258	Potts 2019	117.113	Illumina MiSeq	USA	2016		SPAdes
SRR9847259	Evaluation	Haemophilus influenzae	Haemophilus influenzae	Unknown	Serotype a	a	/	M40381	SAMN12374777	PRJNA512636	WGS (fastQ)	/	SRR9847259	Potts 2019	118.467	Illumina MiSeq	USA	2016	blood	SPAdes
SRR9847260	Evaluation	Haemophilus influenzae	Haemophilus influenzae	Unknown	NTHi	No cap locus	/	M10622	SAMN12375244	PRJNA512636	WGS (fastQ)	/	SRR9847260	Potts 2019	482.31	Illumina HiSeq 2500	USA	2003	Conjunctiva	SPAdes
SRR9847261	Evaluation	Haemophilus influenzae	Haemophilus influenzae	Unknown	Serotype b	b	/	M10670	SAMN12375243	PRJNA512636	WGS (fastQ)	/	SRR9847261	Potts 2019	109.638	Illumina HiSeq 2500	USA	2003	blood	SPAdes
SRR9847262	Evaluation	Haemophilus influenzae	Haemophilus influenzae	Unknown	Serotype e	e	/	M10714	SAMN12375242	PRJNA512636	WGS (fastQ)	/	SRR9847262	Potts 2019	159.263	Illumina HiSeq 2500	USA	2003	blood	SPAdes
SRR9847263	Evaluation	Haemophilus influenzae	Haemophilus influenzae	Unknown	NTHi	No cap locus	/	M10766	SAMN12375241	PRJNA512636	WGS (fastQ)	/	SRR9847263	Potts 2019	471.749	Illumina HiSeq 2500	USA	2003	blood	SPAdes
SRR9847264	Evaluation	Haemophilus influenzae	Haemophilus influenzae	Unknown	NTHi	No cap locus	/	M10526	SAMN12375246	PRJNA512636	WGS (fastQ)	/	SRR9847264	Potts 2019	404.693	Illumina HiSeq 2500	USA	2003	blood	SPAdes
SRR9847265	Evaluation	Haemophilus influenzae	Haemophilus influenzae	Unknown	Serotype f	f	/	M10543	SAMN12375245	PRJNA512636	WGS (fastQ)	/	SRR9847265	Potts 2019	412.91	Illumina HiSeq 2500	USA	2003	CSF	SPAdes
SRR9847266	Evaluation	Haemophilus influenzae	Haemophilus influenzae	Unknown	NTHi	No cap locus	/	M17037	SAMN12375087	PRJNA512636	WGS (fastQ)	/	SRR9847266	Potts 2019	341.03	Illumina HiSeq 2500	USA	2008	blood	SPAdes
SRR9847267	Evaluation	Haemophilus influenzae	Haemophilus influenzae	Unknown	NTHi	No cap locus	/	M17017	SAMN12375088	PRJNA512636	WGS (fastQ)	/	SRR9847267	Potts 2019	454.403	Illumina HiSeq 2500	USA	2008	blood	SPAdes
SRR9847268	Evaluation	Haemophilus influenzae	Haemophilus influenzae	Unknown	NTHi	No cap locus	/	M07611	SAMN12375335	PRJNA512636	WGS (fastQ)	/	SRR9847268	Potts 2019	435.806	Illumina HiSeq 2500	USA	2001	blood	SPAdes
SRR9847269	Evaluation	Haemophilus influenzae	Haemophilus influenzae	Unknown	Serotype e	e	/	M13189	SAMN12375176	PRJNA512636	WGS (fastQ)	/	SRR9847269	Potts 2019	411.332	Illumina HiSeq 2500	USA	2005	blood	SPAdes
SRR9847270	Evaluation	Haemophilus influenzae	Haemophilus influenzae	Unknown	Serotype f	f	/	M13204	SAMN12375175	PRJNA512636	WGS (fastQ)	/	SRR9847270	Potts 2019	327.087	Illumina HiSeq 2500	USA	2005	blood	SPAdes
SRR9847271	Evaluation	Haemophilus influenzae	Haemophilus influenzae	Unknown	NTHi	No cap locus	/	M13272	SAMN12375174	PRJNA512636	WGS (fastQ)	/	SRR9847271	Potts 2019	358.373	Illumina HiSeq 2500	USA	2005	blood	SPAdes
SRR9847272	Evaluation	Haemophilus influenzae	Haemophilus influenzae	Unknown	Serotype f	f	/	M13274	SAMN12375173	PRJNA512636	WGS (fastQ)	/	SRR9847272	Potts 2019	349.571	Illumina HiSeq 2500	USA	2005	blood	SPAdes
SRR9847273	Evaluation	Haemophilus influenzae	Haemophilus influenzae	Unknown	Serotype a	a	/	M13276	SAMN12375172	PRJNA512636	WGS (fastQ)	/	SRR9847273	Potts 2019	274.55	Illumina HiSeq 2500	USA	2005	blood	SPAdes
SRR9847274	Evaluation	Haemophilus influenzae	Haemophilus influenzae	Unknown	Serotype e	e	/	M13279	SAMN12375171	PRJNA512636	WGS (fastQ)	/	SRR9847274	Potts 2019	371.883	Illumina HiSeq 2500	USA	2005	blood	SPAdes
SRR9847275	Evaluation	Haemophilus influenzae	Haemophilus influenzae	Unknown	NTHi	No cap locus	/	M13285	SAMN12375170	PRJNA512636	WGS (fastQ)	/	SRR9847275	Potts 2019	262.759	Illumina HiSeq 2500	USA	2005	wound	SPAdes
SRR9847276	Evaluation	Haemophilus influenzae	Haemophilus influenzae	Unknown	Serotype e	e	/	M13126	SAMN12375179	PRJNA512636	WGS (fastQ)	/	SRR9847276	Potts 2019	191.189	Illumina MiSeq	USA	2005	blood	SPAdes
SRR9847277	Evaluation	Haemophilus influenzae	Haemophilus influenzae	Unknown	NTHi	No cap locus	/	M13119	SAMN12375180	PRJNA512636	WGS (fastQ)	/	SRR9847277	Potts 2019	457.075	Illumina HiSeq 2500	USA	2005	blood	SPAdes
SRR9847278	Evaluation	Haemophilus influenzae	Haemophilus influenzae	Unknown	Serotype f	f	/	M13180	SAMN12375177	PRJNA512636	WGS (fastQ)	/	SRR9847278	Potts 2019	321.089	Illumina HiSeq 2500	USA	2005	blood	SPAdes
SRR9847279	Evaluation	Haemophilus influenzae	Haemophilus influenzae	Unknown	NTHi	No cap locus	/	M13136	SAMN12375178	PRJNA512636	WGS (fastQ)	/	SRR9847279	Potts 2019	366.108	Illumina HiSeq 2500	USA	2005	blood	SPAdes
SRR9847280	Evaluation	Haemophilus influenzae	Haemophilus influenzae	Unknown	Capsule-deficient	No cap locus	/	M12969	SAMN12375185	PRJNA512636	WGS (fastQ)	/	SRR9847280	Potts 2019	414.817	Illumina HiSeq 2500	USA	2004	tracheal aspirate	SPAdes
SRR9847281	Evaluation	Haemophilus influenzae	Haemophilus influenzae	Unknown	Serotype b	b	/	M12871	SAMN12375186	PRJNA512636	WGS (fastQ)	/	SRR9847281	Potts 2019	364.416	Illumina HiSeq 2500	USA	2004	CSF	SPAdes
SRR9847282	Evaluation	Haemophilus influenzae	Haemophilus influenzae	Unknown	Serotype f	f	/	M09037	SAMN12375287	PRJNA512636	WGS (fastQ)	/	SRR9847282	Potts 2019	397.17	Illumina HiSeq 2500	USA	2002	blood	SPAdes
SRR9847283	Evaluation	Haemophilus influenzae	Haemophilus influenzae	Unknown	Serotype f	f	/	M09000	SAMN12375288	PRJNA512636	WGS (fastQ)	/	SRR9847283	Potts 2019	448.989	Illumina HiSeq 2500	USA	2002	blood	SPAdes
SRR9847284	Evaluation	Haemophilus influenzae	Haemophilus influenzae	Unknown	NTHi	No cap locus	/	M24235	SAMN12374956	PRJNA512636	WGS (fastQ)	/	SRR9847284	Potts 2019	306.574	Illumina HiSeq 2500	USA	2012	CSF	SPAdes
SRR9847285	Evaluation	Haemophilus influenzae	Haemophilus influenzae	Unknown	NTHi	No cap locus	/	M24262	SAMN12374955	PRJNA512636	WGS (fastQ)	/	SRR9847285	Potts 2019	429.431	Illumina HiSeq 2500	USA	2012	blood	SPAdes
SRR9847286	Evaluation	Haemophilus influenzae	Haemophilus influenzae	Unknown	NTHi	No cap locus	/	M24280	SAMN12374950	PRJNA512636	WGS (fastQ)	/	SRR9847286	Potts 2019	343.195	Illumina HiSeq 2500	USA	2012	blood	SPAdes
SRR9847287	Evaluation	Haemophilus influenzae	Haemophilus influenzae	Unknown	Serotype e	e	/	M24311	SAMN12374949	PRJNA512636	WGS (fastQ)	/	SRR9847287	Potts 2019	317.979	Illumina HiSeq 2500	USA	2012	blood	SPAdes
SRR9847288	Evaluation	Haemophilus influenzae	Haemophilus influenzae	Unknown	Serotype e	e	/	M24313	SAMN12374948	PRJNA512636	WGS (fastQ)	/	SRR9847288	Potts 2019	108.517	Illumina MiSeq	USA	2012	blood	SPAdes
SRR9847289	Evaluation	Haemophilus influenzae	Haemophilus influenzae	Unknown	Serotype f	f	/	M24314	SAMN12374947	PRJNA512636	WGS (fastQ)	/	SRR9847289	Potts 2019	348.219	Illumina HiSeq 2500	USA	2012	blood	SPAdes
SRR9847290	Evaluation	Haemophilus influenzae	Haemophilus influenzae	Unknown	NTHi	No cap locus	/	M24263	SAMN12374954	PRJNA512636	WGS (fastQ)	/	SRR9847290	Potts 2019	152.189	Illumina MiSeq	USA	2012	blood	SPAdes
SRR9847291	Evaluation	Haemophilus influenzae	Haemophilus influenzae	Unknown	Serotype e	e	/	M24275	SAMN12374953	PRJNA512636	WGS (fastQ)	/	SRR9847291	Potts 2019	334.992	Illumina HiSeq 2500	USA	2012	blood	SPAdes
SRR9847292	Evaluation	Haemophilus influenzae	Haemophilus influenzae	Unknown	Serotype a	a	/	M23584	SAMN12374965	PRJNA512636	WGS (fastQ)	/	SRR9847292	Potts 2019	158.034	Illumina MiSeq	USA	2011	blood	SPAdes
SRR9847293	Evaluation	Haemophilus influenzae	Haemophilus influenzae	Unknown	Serotype e	e	/	M23513	SAMN12374966	PRJNA512636	WGS (fastQ)	/	SRR9847293	Potts 2019	349.274	Illumina HiSeq 2500	USA	2011	blood	SPAdes
SRR9847294	Evaluation	Haemophilus influenzae	Haemophilus influenzae	Unknown	NTHi	No cap locus	/	M36583	SAMN12374832	PRJNA512636	WGS (fastQ)	/	SRR9847294	Potts 2019	434.239	Illumina HiSeq 2500	USA	2014	blood	SPAdes
SRR9847295	Evaluation	Haemophilus influenzae	Haemophilus influenzae	Unknown	NTHi	No cap locus	/	M10178	SAMN12375264	PRJNA512636	WGS (fastQ)	/	SRR9847295	Potts 2019	336.171	Illumina HiSeq 2500	USA	2002	ear	SPAdes
SRR9847296	Evaluation	Haemophilus influenzae	Haemophilus influenzae	Unknown	Serotype e	e	/	M06155	SAMN12375367	PRJNA512636	WGS (fastQ)	/	SRR9847296	Potts 2019	408.929	Illumina HiSeq 2500	USA	1999	blood	SPAdes
SRR9847297	Evaluation	Haemophilus influenzae	Haemophilus influenzae	Unknown	Serotype f	f	/	M06067	SAMN12375370	PRJNA512636	WGS (fastQ)	/	SRR9847297	Potts 2019	252.894	Illumina HiSeq 2500	USA	1999	blood	SPAdes
SRR9847298	Evaluation	Haemophilus influenzae	Haemophilus influenzae	Unknown	Serotype e	e	/	M06075	SAMN12375369	PRJNA512636	WGS (fastQ)	/	SRR9847298	Potts 2019	343.284	Illumina HiSeq 2500	USA	1999	blood	SPAdes
SRR9847299	Evaluation	Haemophilus influenzae	Haemophilus influenzae	Unknown	Serotype f	f	/	M06065	SAMN12375372	PRJNA512636	WGS (fastQ)	/	SRR9847299	Potts 2019	308.466	Illumina HiSeq 2500	USA	1998	blood	SPAdes
SRR9847300	Evaluation	Haemophilus influenzae	Haemophilus influenzae	Unknown	NTHi	No cap locus	/	M06066	SAMN12375371	PRJNA512636	WGS (fastQ)	/	SRR9847300	Potts 2019	314.531	Illumina HiSeq 2500	USA	1999	blood	SPAdes
SRR9847301	Evaluation	Haemophilus influenzae	Haemophilus influenzae	Unknown	NTHi	No cap locus	/	M10210	SAMN12375263	PRJNA512636	WGS (fastQ)	/	SRR9847301	Potts 2019	242.749	Illumina HiSeq 2500	USA	2002	eye	SPAdes
SRR9847302	Evaluation	Haemophilus influenzae	Haemophilus influenzae	Unknown	NTHi	No cap locus	/	M06050	SAMN12375373	PRJNA512636	WGS (fastQ)	/	SRR9847302	Potts 2019	421.236	Illumina HiSeq 2500	USA	1999	blood	SPAdes
SRR9847303	Evaluation	Haemophilus influenzae	Haemophilus influenzae	Unknown	NTHi	No cap locus	/	M06022	SAMN12375376	PRJNA512636	WGS (fastQ)	/	SRR9847303	Potts 2019	686.689	Illumina HiSeq 2500	USA	1999	blood	SPAdes
SRR9847304	Evaluation	Haemophilus influenzae	Haemophilus influenzae	Unknown	Serotype f	f	/	M06023	SAMN12375375	PRJNA512636	WGS (fastQ)	/	SRR9847304	Potts 2019	237.515	Illumina HiSeq 2500	USA	1999	blood	SPAdes
SRR9847305	Evaluation	Haemophilus influenzae	Haemophilus influenzae	Unknown	Multiple serotypes	e	/	M25970	SAMN12374906	PRJNA512636	WGS (fastQ)	/	SRR9847305	Potts 2019	384.638	Illumina HiSeq 2500	USA	2012	blood	SPAdes
SRR9847306	Evaluation	Haemophilus influenzae	Haemophilus influenzae	Unknown	NTHi	No cap locus	/	M25992	SAMN12374905	PRJNA512636	WGS (fastQ)	/	SRR9847306	Potts 2019	421.817	Illumina HiSeq 2500	USA	2013	blood	SPAdes
SRR9847307	Evaluation	Haemophilus influenzae	Haemophilus influenzae	Unknown	Serotype a	a	/	M26029	SAMN12374902	PRJNA512636	WGS (fastQ)	/	SRR9847307	Potts 2019	323.422	Illumina HiSeq 2500	USA	2013	blood	SPAdes
SRR9847308	Evaluation	Haemophilus influenzae	Haemophilus influenzae	Unknown	NTHi	No cap locus	/	M08393	SAMN12375305	PRJNA512636	WGS (fastQ)	/	SRR9847308	Potts 2019	376.026	Illumina HiSeq 2500	USA	2001	blood	SPAdes
SRR9847309	Evaluation	Haemophilus influenzae	Haemophilus influenzae	Unknown	NTHi	No cap locus	/	M07487	SAMN12375339	PRJNA512636	WGS (fastQ)	/	SRR9847309	Potts 2019	439.605	Illumina HiSeq 2500	USA	2000	blood	SPAdes
SRR9847310	Evaluation	Haemophilus influenzae	Haemophilus influenzae	Unknown	Serotype e	e	/	M07470	SAMN12375340	PRJNA512636	WGS (fastQ)	/	SRR9847310	Potts 2019	306.792	Illumina HiSeq 2500	USA	2000	blood	SPAdes
SRR9847311	Evaluation	Haemophilus influenzae	Haemophilus influenzae	Unknown	Serotype f	f	/	M07371	SAMN12375341	PRJNA512636	WGS (fastQ)	/	SRR9847311	Potts 2019	405.019	Illumina HiSeq 2500	USA	2000	CSF	SPAdes
SRR9847312	Evaluation	Haemophilus influenzae	Haemophilus influenzae	Unknown	NTHi	No cap locus	/	M07346	SAMN12375342	PRJNA512636	WGS (fastQ)	/	SRR9847312	Potts 2019	387.04	Illumina HiSeq 2500	USA	2000	blood	SPAdes
SRR9847313	Evaluation	Haemophilus influenzae	Haemophilus influenzae	Unknown	NTHi	No cap locus	/	M07320	SAMN12375343	PRJNA512636	WGS (fastQ)	/	SRR9847313	Potts 2019	370.783	Illumina HiSeq 2500	USA	2000	blood	SPAdes
SRR9847314	Evaluation	Haemophilus influenzae	Haemophilus influenzae	Unknown	Serotype e	e	/	M07278	SAMN12375344	PRJNA512636	WGS (fastQ)	/	SRR9847314	Potts 2019	365.483	Illumina HiSeq 2500	USA	2000	blood	SPAdes
SRR9847315	Evaluation	Haemophilus influenzae	Haemophilus influenzae	Unknown	Serotype f	f	/	M07066	SAMN12375347	PRJNA512636	WGS (fastQ)	/	SRR9847315	Potts 2019	408.882	Illumina HiSeq 2500	USA	2000	blood	SPAdes
SRR9847316	Evaluation	Haemophilus influenzae	Haemophilus influenzae	Unknown	Serotype f	f	/	M26339	SAMN12374891	PRJNA512636	WGS (fastQ)	/	SRR9847316	Potts 2019	362.863	Illumina HiSeq 2500	USA	2013	blood	SPAdes
SRR9847317	Evaluation	Haemophilus influenzae	Haemophilus influenzae	Unknown	Serotype e	e	/	M26333	SAMN12374892	PRJNA512636	WGS (fastQ)	/	SRR9847317	Potts 2019	437.871	Illumina HiSeq 2500	USA	2013	blood	SPAdes
SRR9847318	Evaluation	Haemophilus influenzae	Haemophilus influenzae	Unknown	Serotype e	e	/	M26323	SAMN12374893	PRJNA512636	WGS (fastQ)	/	SRR9847318	Potts 2019	458.749	Illumina HiSeq 2500	USA	2013	blood	SPAdes
SRR9847319	Evaluation	Haemophilus influenzae	Haemophilus influenzae	Unknown	NTHi	No cap locus	/	M26317	SAMN12374894	PRJNA512636	WGS (fastQ)	/	SRR9847319	Potts 2019	441.495	Illumina HiSeq 2500	USA	2013	blood	SPAdes
SRR9847320	Evaluation	Haemophilus influenzae	Haemophilus influenzae	Unknown	Serotype a	a	/	M27300	SAMN12374887	PRJNA512636	WGS (fastQ)	/	SRR9847320	Potts 2019	383.398	Illumina HiSeq 2500	USA	2013	blood	SPAdes
SRR9847321	Evaluation	Haemophilus influenzae	Haemophilus influenzae	Unknown	Serotype e	e	/	M27299	SAMN12374888	PRJNA512636	WGS (fastQ)	/	SRR9847321	Potts 2019	312.554	Illumina HiSeq 2500	USA	2013	blood	SPAdes
SRR9847322	Evaluation	Haemophilus influenzae	Haemophilus influenzae	Unknown	Serotype a	a	/	M27283	SAMN12374889	PRJNA512636	WGS (fastQ)	/	SRR9847322	Potts 2019	406.555	Illumina HiSeq 2500	USA	2013	blood	SPAdes
SRR9847323	Evaluation	Haemophilus influenzae	Haemophilus influenzae	Unknown	Serotype e	e	/	M26439	SAMN12374890	PRJNA512636	WGS (fastQ)	/	SRR9847323	Potts 2019	377.973	Illumina HiSeq 2500	USA	2013	blood	SPAdes
SRR9847324	Evaluation	Haemophilus influenzae	Haemophilus influenzae	Unknown	Serotype a	a	/	M39562	SAMN12374784	PRJNA512636	WGS (fastQ)	/	SRR9847324	Potts 2019	159.356	Illumina MiSeq	USA	2016	blood	SPAdes
SRR9847325	Evaluation	Haemophilus influenzae	Haemophilus influenzae	Unknown	Serotype a	a	/	M39572	SAMN12374783	PRJNA512636	WGS (fastQ)	/	SRR9847325	Potts 2019	117.419	Illumina MiSeq	USA	2016	CSF	SPAdes
SRR9847326	Evaluation	Haemophilus influenzae	Haemophilus influenzae	Unknown	Serotype a	a	/	M39576	SAMN12374782	PRJNA512636	WGS (fastQ)	/	SRR9847326	Potts 2019	171.469	Illumina MiSeq	USA	2016	blood	SPAdes
SRR9847327	Evaluation	Haemophilus influenzae	Haemophilus influenzae	Unknown	Serotype a	a	/	M39577	SAMN12374781	PRJNA512636	WGS (fastQ)	/	SRR9847327	Potts 2019	174.117	Illumina MiSeq	USA	2016	CSF	SPAdes
SRR9847328	Evaluation	Haemophilus influenzae	Haemophilus influenzae	Unknown	Serotype b	b	/	M15095	SAMN12375126	PRJNA512636	WGS (fastQ)	/	SRR9847328	Potts 2019	406.918	Illumina HiSeq 2500	USA	2006	blood	SPAdes
SRR9847329	Evaluation	Haemophilus influenzae	Haemophilus influenzae	Unknown	NTHi	No cap locus	/	M15104	SAMN12375125	PRJNA512636	WGS (fastQ)	/	SRR9847329	Potts 2019	294.954	Illumina HiSeq 2500	USA	1996	blood	SPAdes
SRR9847330	Evaluation	Haemophilus influenzae	Haemophilus influenzae	Unknown	Serotype e	e	/	M15245	SAMN12375122	PRJNA512636	WGS (fastQ)	/	SRR9847330	Potts 2019	442.306	Illumina HiSeq 2500	USA	2006	blood	SPAdes
SRR9847331	Evaluation	Haemophilus influenzae	Haemophilus influenzae	Unknown	Serotype a	a	/	M15405	SAMN12375121	PRJNA512636	WGS (fastQ)	/	SRR9847331	Potts 2019	323.313	Illumina HiSeq 2500	USA	2006	blood	SPAdes
SRR9847332	Evaluation	Haemophilus influenzae	Haemophilus influenzae	Unknown	Serotype e	e	/	M15182	SAMN12375124	PRJNA512636	WGS (fastQ)	/	SRR9847332	Potts 2019	408.809	Illumina HiSeq 2500	USA	2006	blood	SPAdes
SRR9847333	Evaluation	Haemophilus influenzae	Haemophilus influenzae	Unknown	NTHi	No cap locus	/	M18277	SAMN12375063	PRJNA512636	WGS (fastQ)	/	SRR9847333	Potts 2019	159.596	Illumina MiSeq	USA	2008	blood	SPAdes
SRR9847334	Evaluation	Haemophilus influenzae	Haemophilus influenzae	Unknown	Serotype b	b	/	M18372	SAMN12375062	PRJNA512636	WGS (fastQ)	/	SRR9847334	Potts 2019	323.198	Illumina HiSeq 2500	USA	2008	CSF	SPAdes
SRR9847335	Evaluation	Haemophilus influenzae	Haemophilus influenzae	Unknown	Serotype b	b	/	M18379	SAMN12375061	PRJNA512636	WGS (fastQ)	/	SRR9847335	Potts 2019	337.248	Illumina HiSeq 2500	USA	2008	blood	SPAdes
SRR9847336	Evaluation	Haemophilus influenzae	Haemophilus influenzae	Unknown	NTHi	No cap locus	/	M29268	SAMN12374844	PRJNA512636	WGS (fastQ)	/	SRR9847336	Potts 2019	366	Illumina HiSeq 2500	USA	2014	Cyst	SPAdes
SRR9847337	Evaluation	Haemophilus influenzae	Haemophilus influenzae	Unknown	NTHi	No cap locus	/	M29298	SAMN12374843	PRJNA512636	WGS (fastQ)	/	SRR9847337	Potts 2019	113.124	Illumina MiSeq	USA	2014	blood	SPAdes
SRR9847338	Evaluation	Haemophilus influenzae	Haemophilus influenzae	Unknown	NTHi	No cap locus	/	M29388	SAMN12374842	PRJNA512636	WGS (fastQ)	/	SRR9847338	Potts 2019	420.162	Illumina HiSeq 2500	USA	2015	blood	SPAdes
SRR9847339	Evaluation	Haemophilus influenzae	Haemophilus influenzae	Unknown	Serotype f	f	/	M29392	SAMN12374841	PRJNA512636	WGS (fastQ)	/	SRR9847339	Potts 2019	408.625	Illumina HiSeq 2500	USA	2015	blood	SPAdes
SRR9847340	Evaluation	Haemophilus influenzae	Haemophilus influenzae	Unknown	Serotype a	a	/	M29395	SAMN12374840	PRJNA512636	WGS (fastQ)	/	SRR9847340	Potts 2019	326.065	Illumina HiSeq 2500	USA	2015	blood	SPAdes
SRR9847341	Evaluation	Haemophilus influenzae	Haemophilus influenzae	Unknown	Serotype a	a	/	M29403	SAMN12374839	PRJNA512636	WGS (fastQ)	/	SRR9847341	Potts 2019	467.928	Illumina HiSeq 2500	USA	2014	blood	SPAdes
SRR9847342	Evaluation	Haemophilus influenzae	Haemophilus influenzae	Unknown	NTHi	No cap locus	/	M29628	SAMN12374838	PRJNA512636	WGS (fastQ)	/	SRR9847342	Potts 2019	548.249	Illumina HiSeq 2500	USA	2015	blood	SPAdes
SRR9847343	Evaluation	Haemophilus influenzae	Haemophilus influenzae	Unknown	NTHi	No cap locus	/	M29660	SAMN12374837	PRJNA512636	WGS (fastQ)	/	SRR9847343	Potts 2019	388.587	Illumina HiSeq 2500	USA	2015	blood	SPAdes
SRR9847344	Evaluation	Haemophilus influenzae	Haemophilus influenzae	Unknown	Serotype b	b	/	M28841	SAMN12374846	PRJNA512636	WGS (fastQ)	/	SRR9847344	Potts 2019	395.189	Illumina HiSeq 2500	USA	2014	CSF	SPAdes
SRR9847345	Evaluation	Haemophilus influenzae	Haemophilus influenzae	Unknown	Serotype b	b	/	M29161	SAMN12374845	PRJNA512636	WGS (fastQ)	/	SRR9847345	Potts 2019	343.827	Illumina HiSeq 2500	USA	2014	CSF	SPAdes
SRR9847346	Evaluation	Haemophilus influenzae	Haemophilus influenzae	Unknown	Serotype a	a	/	M36705	SAMN12374821	PRJNA512636	WGS (fastQ)	/	SRR9847346	Potts 2019	322.201	Illumina HiSeq 2500	USA	2015	CSF	SPAdes
SRR9847347	Evaluation	Haemophilus influenzae	Haemophilus influenzae	Unknown	Serotype e	e	/	M37198	SAMN12374820	PRJNA512636	WGS (fastQ)	/	SRR9847347	Potts 2019	360.302	Illumina HiSeq 2500	USA	2015	blood	SPAdes
SRR9847348	Evaluation	Haemophilus influenzae	Haemophilus influenzae	Unknown	NTHi	No cap locus	/	M37232	SAMN12374819	PRJNA512636	WGS (fastQ)	/	SRR9847348	Potts 2019	136.19	Illumina MiSeq	USA	2015	blood	SPAdes
SRR9847349	Evaluation	Haemophilus influenzae	Haemophilus influenzae	Unknown	Serotype d	d	/	M37246	SAMN12374818	PRJNA512636	WGS (fastQ)	/	SRR9847349	Potts 2019	115.535	Illumina MiSeq	USA	2015	blood	SPAdes
SRR9847350	Evaluation	Haemophilus influenzae	Haemophilus influenzae	Unknown	NTHi	No cap locus	/	M37248	SAMN12374817	PRJNA512636	WGS (fastQ)	/	SRR9847350	Potts 2019	321.359	Illumina HiSeq 2500	USA	2015	Eye secretion	SPAdes
SRR9847351	Evaluation	Haemophilus influenzae	Haemophilus influenzae	Unknown	Serotype b	b	/	M20200	SAMN12375030	PRJNA512636	WGS (fastQ)	/	SRR9847351	Potts 2019	502.618	Illumina HiSeq 2500	USA	2009	blood	SPAdes
SRR9847352	Evaluation	Haemophilus influenzae	Haemophilus influenzae	Unknown	Serotype e	e	/	M20952	SAMN12375029	PRJNA512636	WGS (fastQ)	/	SRR9847352	Potts 2019	358.344	Illumina HiSeq 2500	USA	2009	blood	SPAdes
SRR9847353	Evaluation	Haemophilus influenzae	Haemophilus influenzae	Unknown	Serotype e	e	/	M16541	SAMN12375095	PRJNA512636	WGS (fastQ)	/	SRR9847353	Potts 2019	381.898	Illumina HiSeq 2500	USA	2007	blood	SPAdes
SRR9847354	Evaluation	Haemophilus influenzae	Haemophilus influenzae	Unknown	Serotype e	e	/	M16485	SAMN12375096	PRJNA512636	WGS (fastQ)	/	SRR9847354	Potts 2019	462.618	Illumina HiSeq 2500	USA	2007	blood	SPAdes
SRR9847355	Evaluation	Haemophilus influenzae	Haemophilus influenzae	Unknown	Serotype f	f	/	M19666	SAMN12375034	PRJNA512636	WGS (fastQ)	/	SRR9847355	Potts 2019	366.737	Illumina HiSeq 2500	USA	2009	blood	SPAdes
SRR9847356	Evaluation	Haemophilus influenzae	Haemophilus influenzae	Unknown	Serotype e	e	/	M19678	SAMN12375033	PRJNA512636	WGS (fastQ)	/	SRR9847356	Potts 2019	434.982	Illumina HiSeq 2500	USA	2009	blood	SPAdes
SRR9847357	Evaluation	Haemophilus influenzae	Haemophilus influenzae	Unknown	Serotype f	f	/	M19689	SAMN12375032	PRJNA512636	WGS (fastQ)	/	SRR9847357	Potts 2019	368.814	Illumina HiSeq 2500	USA	2009	blood	SPAdes
SRR9847358	Evaluation	Haemophilus influenzae	Haemophilus influenzae	Unknown	NTHi	No cap locus	/	M20163	SAMN12375031	PRJNA512636	WGS (fastQ)	/	SRR9847358	Potts 2019	293.208	Illumina HiSeq 2500	USA	2009	blood	SPAdes
SRR9847359	Evaluation	Haemophilus influenzae	Haemophilus influenzae	Unknown	NTHi	No cap locus	/	M16975	SAMN12375089	PRJNA512636	WGS (fastQ)	/	SRR9847359	Potts 2019	306.922	Illumina HiSeq 2500	USA	2008	blood	SPAdes
SRR9847360	Evaluation	Haemophilus influenzae	Haemophilus influenzae	Unknown	Serotype e	e	/	M16974	SAMN12375090	PRJNA512636	WGS (fastQ)	/	SRR9847360	Potts 2019	312.726	Illumina HiSeq 2500	USA	2008	blood	SPAdes
SRR9847361	Evaluation	Haemophilus influenzae	Haemophilus influenzae	Unknown	Serotype a	a	/	M19547	SAMN12375036	PRJNA512636	WGS (fastQ)	/	SRR9847361	Potts 2019	341.548	Illumina HiSeq 2500	USA	2009	blood	SPAdes
SRR9847362	Evaluation	Haemophilus influenzae	Haemophilus influenzae	Unknown	NTHi	No cap locus	/	M14444	SAMN12375147	PRJNA512636	WGS (fastQ)	/	SRR9847362	Potts 2019	351.504	Illumina HiSeq 2500	USA	2005	Ear aspirate	SPAdes
SRR9847363	Evaluation	Haemophilus influenzae	Haemophilus influenzae	Unknown	Serotype e	e	/	M14315	SAMN12375150	PRJNA512636	WGS (fastQ)	/	SRR9847363	Potts 2019	312.159	Illumina HiSeq 2500	USA	2005	CSF	SPAdes
SRR9847364	Evaluation	Haemophilus influenzae	Haemophilus influenzae	Unknown	NTHi	No cap locus	/	M14396	SAMN12375149	PRJNA512636	WGS (fastQ)	/	SRR9847364	Potts 2019	488.709	Illumina HiSeq 2500	USA	2005	ear	SPAdes
SRR9847365	Evaluation	Haemophilus influenzae	Haemophilus influenzae	Unknown	Serotype c	c	/	M14216	SAMN12375152	PRJNA512636	WGS (fastQ)	/	SRR9847365	Potts 2019	96.5284	Illumina MiSeq	USA	missing	CSF	SPAdes
SRR9847366	Evaluation	Haemophilus influenzae	Haemophilus influenzae	Unknown	NTHi	No cap locus	/	M14307	SAMN12375151	PRJNA512636	WGS (fastQ)	/	SRR9847366	Potts 2019	463.797	Illumina HiSeq 2500	USA	2005	blood	SPAdes
SRR9847367	Evaluation	Haemophilus influenzae	Haemophilus influenzae	Unknown	Capsule-deficient	No cap locus	/	M14079	SAMN12375154	PRJNA512636	WGS (fastQ)	/	SRR9847367	Potts 2019	350.048	Illumina HiSeq 2500	USA	2005	Mouth	SPAdes
SRR9847368	Evaluation	Haemophilus influenzae	Haemophilus influenzae	Unknown	Serotype b	b	/	M14147	SAMN12375153	PRJNA512636	WGS (fastQ)	/	SRR9847368	Potts 2019	356.917	Illumina HiSeq 2500	USA	2005	blood	SPAdes
SRR9847369	Evaluation	Haemophilus influenzae	Haemophilus influenzae	Unknown	Serotype f	f	/	M22937	SAMN12374985	PRJNA512636	WGS (fastQ)	/	SRR9847369	Potts 2019	327.448	Illumina HiSeq 2500	USA	2011	blood	SPAdes
SRR9847370	Evaluation	Haemophilus influenzae	Haemophilus influenzae	Unknown	Serotype e	e	/	M22930	SAMN12374986	PRJNA512636	WGS (fastQ)	/	SRR9847370	Potts 2019	438.71	Illumina HiSeq 2500	USA	2011	blood	SPAdes
SRR9847371	Evaluation	Haemophilus influenzae	Haemophilus influenzae	Unknown	NTHi	No cap locus	/	M17611	SAMN12375076	PRJNA512636	WGS (fastQ)	/	SRR9847371	Potts 2019	395.434	Illumina HiSeq 2500	USA	2008	blood	SPAdes
SRR9847372	Evaluation	Haemophilus influenzae	Haemophilus influenzae	Unknown	Serotype e	e	/	M21660	SAMN12375005	PRJNA512636	WGS (fastQ)	/	SRR9847372	Potts 2019	372.215	Illumina HiSeq 2500	USA	2010	blood	SPAdes
SRR9847373	Evaluation	Haemophilus influenzae	Haemophilus influenzae	Unknown	Serotype f	f	/	M21625	SAMN12375006	PRJNA512636	WGS (fastQ)	/	SRR9847373	Potts 2019	341.265	Illumina HiSeq 2500	USA	2010	blood	SPAdes
SRR9847374	Evaluation	Haemophilus influenzae	Haemophilus influenzae	Unknown	Serotype e	e	/	M22021	SAMN12374999	PRJNA512636	WGS (fastQ)	/	SRR9847374	Potts 2019	387.345	Illumina HiSeq 2500	USA	2010	blood	SPAdes
SRR9847375	Evaluation	Haemophilus influenzae	Haemophilus influenzae	Unknown	Serotype f	f	/	M21756	SAMN12375000	PRJNA512636	WGS (fastQ)	/	SRR9847375	Potts 2019	334.503	Illumina HiSeq 2500	USA	2010	blood	SPAdes
SRR9847376	Evaluation	Haemophilus influenzae	Haemophilus influenzae	Unknown	NTHi	No cap locus	/	M22116	SAMN12374997	PRJNA512636	WGS (fastQ)	/	SRR9847376	Potts 2019	432.123	Illumina HiSeq 2500	USA	2010	urine	SPAdes
SRR9847377	Evaluation	Haemophilus influenzae	Haemophilus influenzae	Unknown	NTHi	No cap locus	/	M22073	SAMN12374998	PRJNA512636	WGS (fastQ)	/	SRR9847377	Potts 2019	381.346	Illumina HiSeq 2500	USA	2010	urine	SPAdes
SRR9847378	Evaluation	Haemophilus influenzae	Haemophilus influenzae	Unknown	Serotype b	b	/	M17645	SAMN12375075	PRJNA512636	WGS (fastQ)	/	SRR9847378	Potts 2019	453.037	Illumina HiSeq 2500	USA	2007	blood	SPAdes
SRR9847379	Evaluation	Haemophilus influenzae	Haemophilus influenzae	Unknown	Serotype e	e	/	M23496	SAMN12374967	PRJNA512636	WGS (fastQ)	/	SRR9847379	Potts 2019	358.069	Illumina HiSeq 2500	USA	2011	blood	SPAdes
SRR9847380	Evaluation	Haemophilus influenzae	Haemophilus influenzae	Unknown	Serotype e	e	/	M23366	SAMN12374970	PRJNA512636	WGS (fastQ)	/	SRR9847380	Potts 2019	322.97	Illumina HiSeq 2500	USA	2011	blood	SPAdes
SRR9847381	Evaluation	Haemophilus influenzae	Haemophilus influenzae	Unknown	Serotype b	b	/	M23484	SAMN12374969	PRJNA512636	WGS (fastQ)	/	SRR9847381	Potts 2019	419.181	Illumina HiSeq 2500	USA	2011	CSF	SPAdes
SRR9847382	Evaluation	Haemophilus influenzae	Haemophilus influenzae	Unknown	Serotype f	f	/	M17698	SAMN12375071	PRJNA512636	WGS (fastQ)	/	SRR9847382	Potts 2019	300.058	Illumina HiSeq 2500	USA	2008	CSF	SPAdes
SRR9847383	Evaluation	Haemophilus influenzae	Haemophilus influenzae	Unknown	Serotype e	e	/	M17695	SAMN12375072	PRJNA512636	WGS (fastQ)	/	SRR9847383	Potts 2019	347.94	Illumina HiSeq 2500	USA	2008	blood	SPAdes
SRR9847384	Evaluation	Haemophilus influenzae	Haemophilus influenzae	Unknown	Serotype f	f	/	M17681	SAMN12375073	PRJNA512636	WGS (fastQ)	/	SRR9847384	Potts 2019	341.544	Illumina HiSeq 2500	USA	2008	blood	SPAdes
SRR9847385	Evaluation	Haemophilus influenzae	Haemophilus influenzae	Unknown	NTHi	No cap locus	/	M17677	SAMN12375074	PRJNA512636	WGS (fastQ)	/	SRR9847385	Potts 2019	332.193	Illumina HiSeq 2500	USA	2008	blood	SPAdes
SRR9847386	Evaluation	Haemophilus influenzae	Haemophilus influenzae	Unknown	Serotype f	f	/	M23193	SAMN12374976	PRJNA512636	WGS (fastQ)	/	SRR9847386	Potts 2019	429.993	Illumina HiSeq 2500	USA	2011	blood	SPAdes
SRR9847387	Evaluation	Haemophilus influenzae	Haemophilus influenzae	Unknown	NTHi	No cap locus	/	M23254	SAMN12374975	PRJNA512636	WGS (fastQ)	/	SRR9847387	Potts 2019	358.207	Illumina HiSeq 2500	USA	2011	blood	SPAdes
SRR9847388	Evaluation	Haemophilus influenzae	Haemophilus influenzae	Unknown	Serotype a	a	/	M17915	SAMN12375069	PRJNA512636	WGS (fastQ)	/	SRR9847388	Potts 2019	299.186	Illumina HiSeq 2500	USA	2008	blood	SPAdes
SRR9847389	Evaluation	Haemophilus influenzae	Haemophilus influenzae	Unknown	Serotype f	f	/	M17909	SAMN12375070	PRJNA512636	WGS (fastQ)	/	SRR9847389	Potts 2019	383.451	Illumina HiSeq 2500	USA	2008	blood	SPAdes
SRR9847390	Evaluation	Haemophilus influenzae	Haemophilus influenzae	Unknown	Serotype f	f	/	M28396	SAMN12374855	PRJNA512636	WGS (fastQ)	/	SRR9847390	Potts 2019	305.473	Illumina HiSeq 2500	USA	2014	blood	SPAdes
SRR9847391	Evaluation	Haemophilus influenzae	Haemophilus influenzae	Unknown	NTHi	No cap locus	/	M28389	SAMN12374856	PRJNA512636	WGS (fastQ)	/	SRR9847391	Potts 2019	451.702	Illumina HiSeq 2500	USA	2014	blood	SPAdes
SRR9847392	Evaluation	Haemophilus influenzae	Haemophilus influenzae	Unknown	NTHi	No cap locus	/	M28660	SAMN12374847	PRJNA512636	WGS (fastQ)	/	SRR9847392	Potts 2019	103.533	Illumina MiSeq	USA	2014	blood	SPAdes
SRR9847393	Evaluation	Haemophilus influenzae	Haemophilus influenzae	Unknown	Serotype e	e	/	M28615	SAMN12374848	PRJNA512636	WGS (fastQ)	/	SRR9847393	Potts 2019	335.882	Illumina HiSeq 2500	USA	2014	blood	SPAdes
SRR9847394	Evaluation	Haemophilus influenzae	Haemophilus influenzae	Unknown	Serotype f	f	/	M41739	SAMN12374746	PRJNA512636	WGS (fastQ)	/	SRR9847394	Potts 2019	110.172	Illumina MiSeq	USA	2017	blood	SPAdes
SRR9847395	Evaluation	Haemophilus influenzae	Haemophilus influenzae	Unknown	NTHi	No cap locus	/	M10153	SAMN12375265	PRJNA512636	WGS (fastQ)	/	SRR9847395	Potts 2019	557.62	Illumina HiSeq 2500	USA	2002	tracheal aspirate	SPAdes
SRR9847396	Evaluation	Haemophilus influenzae	Haemophilus influenzae	Unknown	Serotype f	f	/	M09074	SAMN12375284	PRJNA512636	WGS (fastQ)	/	SRR9847396	Potts 2019	478.668	Illumina HiSeq 2500	USA	2002	blood	SPAdes
SRR9847397	Evaluation	Haemophilus influenzae	Haemophilus influenzae	Unknown	Serotype e	e	/	M09091	SAMN12375283	PRJNA512636	WGS (fastQ)	/	SRR9847397	Potts 2019	259.397	Illumina HiSeq 2500	USA	2002	blood	SPAdes
SRR9847398	Evaluation	Haemophilus influenzae	Haemophilus influenzae	Unknown	Serotype e	e	/	M09117	SAMN12375282	PRJNA512636	WGS (fastQ)	/	SRR9847398	Potts 2019	254.276	Illumina HiSeq 2500	USA	2002	blood	SPAdes
SRR9847399	Evaluation	Haemophilus influenzae	Haemophilus influenzae	Unknown	Serotype f	f	/	M09119	SAMN12375281	PRJNA512636	WGS (fastQ)	/	SRR9847399	Potts 2019	398.744	Illumina HiSeq 2500	USA	2002	blood	SPAdes
SRR9847400	Evaluation	Haemophilus influenzae	Haemophilus influenzae	Unknown	NTHi	No cap locus	/	M09121	SAMN12375280	PRJNA512636	WGS (fastQ)	/	SRR9847400	Potts 2019	333.981	Illumina HiSeq 2500	USA	2002	blood	SPAdes
SRR9847401	Evaluation	Haemophilus influenzae	Haemophilus influenzae	Unknown	NTHi	No cap locus	/	M09190	SAMN12375279	PRJNA512636	WGS (fastQ)	/	SRR9847401	Potts 2019	327.212	Illumina HiSeq 2500	USA	2002	blood	SPAdes
SRR9847402	Evaluation	Haemophilus influenzae	Haemophilus influenzae	Unknown	Serotype a	a	/	M09197	SAMN12375278	PRJNA512636	WGS (fastQ)	/	SRR9847402	Potts 2019	381.169	Illumina HiSeq 2500	USA	2002	blood	SPAdes
SRR9847403	Evaluation	Haemophilus influenzae	Haemophilus influenzae	Unknown	Serotype f	f	/	M09199	SAMN12375277	PRJNA512636	WGS (fastQ)	/	SRR9847403	Potts 2019	526.672	Illumina HiSeq 2500	USA	2002	blood	SPAdes
SRR9847404	Evaluation	Haemophilus influenzae	Haemophilus influenzae	Unknown	NTHi	No cap locus	/	M03823	SAMN12375399	PRJNA512636	WGS (fastQ)	/	SRR9847404	Potts 2019	368.438	Illumina HiSeq 2500	Mexico	1997	bronchoalveolar lavage	SPAdes
SRR9847405	Evaluation	Haemophilus influenzae	Haemophilus influenzae	Unknown	Serotype e	e	/	M09038	SAMN12375286	PRJNA512636	WGS (fastQ)	/	SRR9847405	Potts 2019	141.118	Illumina HiSeq 2500	USA	2002	blood	SPAdes
SRR9847406	Evaluation	Haemophilus influenzae	Haemophilus influenzae	Unknown	Serotype e	e	/	M09073	SAMN12375285	PRJNA512636	WGS (fastQ)	/	SRR9847406	Potts 2019	212.89	Illumina HiSeq 2500	USA	2002	blood	SPAdes
SRR9847407	Evaluation	Haemophilus influenzae	Haemophilus influenzae	Unknown	NTHi	No cap locus	/	M39485	SAMN12374791	PRJNA512636	WGS (fastQ)	/	SRR9847407	Potts 2019	136.278	Illumina MiSeq	USA	2016	blood	SPAdes
SRR9847408	Evaluation	Haemophilus influenzae	Haemophilus influenzae	Unknown	Serotype e	e	/	M39484	SAMN12374792	PRJNA512636	WGS (fastQ)	/	SRR9847408	Potts 2019	115.739	Illumina MiSeq	USA	2016	blood	SPAdes
SRR9847409	Evaluation	Haemophilus influenzae	Haemophilus influenzae	Unknown	Serotype a	a	/	M39483	SAMN12374793	PRJNA512636	WGS (fastQ)	/	SRR9847409	Potts 2019	116.354	Illumina MiSeq	USA	2016	blood	SPAdes
SRR9847410	Evaluation	Haemophilus influenzae	Haemophilus influenzae	Unknown	NTHi	No cap locus	/	M21723	SAMN12375003	PRJNA512636	WGS (fastQ)	/	SRR9847410	Potts 2019	328.092	Illumina HiSeq 2500	USA	2010	blood	SPAdes
SRR9847411	Evaluation	Haemophilus influenzae	Haemophilus influenzae	Unknown	Serotype e	e	/	M21722	SAMN12375004	PRJNA512636	WGS (fastQ)	/	SRR9847411	Potts 2019	453.256	Illumina HiSeq 2500	USA	2010	blood	SPAdes
SRR9847412	Evaluation	Haemophilus influenzae	Haemophilus influenzae	Unknown	Multiple serotypes	a	/	M21746	SAMN12375001	PRJNA512636	WGS (fastQ)	/	SRR9847412	Potts 2019	404.072	Illumina HiSeq 2500	USA	2010	blood	SPAdes
SRR9847413	Evaluation	Haemophilus influenzae	Haemophilus influenzae	Unknown	Serotype f	f	/	M21725	SAMN12375002	PRJNA512636	WGS (fastQ)	/	SRR9847413	Potts 2019	304.82	Illumina HiSeq 2500	USA	2010	blood	SPAdes
SRR9847414	Evaluation	Haemophilus influenzae	Haemophilus influenzae	Unknown	Serotype a	a	/	M41991	SAMN12374741	PRJNA512636	WGS (fastQ)	/	SRR9847414	Potts 2019	218.411	Illumina MiSeq	USA	2016	blood	SPAdes
SRR9847415	Evaluation	Haemophilus influenzae	Haemophilus influenzae	Unknown	Serotype e	e	/	M18970	SAMN12375041	PRJNA512636	WGS (fastQ)	/	SRR9847415	Potts 2019	375.159	Illumina HiSeq 2500	USA	2009	blood	SPAdes
SRR9847416	Evaluation	Haemophilus influenzae	Haemophilus influenzae	Unknown	NTHi	No cap locus	/	M18947	SAMN12375044	PRJNA512636	WGS (fastQ)	/	SRR9847416	Potts 2019	349.223	Illumina HiSeq 2500	USA	2009	blood	SPAdes
SRR9847417	Evaluation	Haemophilus influenzae	Haemophilus influenzae	Unknown	Serotype f	f	/	M18949	SAMN12375043	PRJNA512636	WGS (fastQ)	/	SRR9847417	Potts 2019	337.624	Illumina HiSeq 2500	USA	2009	blood	SPAdes
SRR9847418	Evaluation	Haemophilus influenzae	Haemophilus influenzae	Unknown	Serotype e	e	/	M19325	SAMN12375038	PRJNA512636	WGS (fastQ)	/	SRR9847418	Potts 2019	395.459	Illumina HiSeq 2500	USA	2009	blood	SPAdes
SRR9847419	Evaluation	Haemophilus influenzae	Haemophilus influenzae	Unknown	Serotype f	f	/	M19425	SAMN12375037	PRJNA512636	WGS (fastQ)	/	SRR9847419	Potts 2019	390	Illumina HiSeq 2500	USA	2009	blood	SPAdes
SRR9847420	Evaluation	Haemophilus influenzae	Haemophilus influenzae	Unknown	NTHi	No cap locus	/	M18975	SAMN12375040	PRJNA512636	WGS (fastQ)	/	SRR9847420	Potts 2019	277.568	Illumina HiSeq 2500	USA	2009	blood	SPAdes
SRR9847421	Evaluation	Haemophilus influenzae	Haemophilus influenzae	Unknown	Serotype e	e	/	M19151	SAMN12375039	PRJNA512636	WGS (fastQ)	/	SRR9847421	Potts 2019	405.512	Illumina HiSeq 2500	USA	2009	blood	SPAdes
SRR9847422	Evaluation	Haemophilus influenzae	Haemophilus influenzae	Unknown	Serotype e	e	/	M12095	SAMN12375201	PRJNA512636	WGS (fastQ)	/	SRR9847422	Potts 2019	390.478	Illumina HiSeq 2500	USA	2004	blood	SPAdes
SRR9847423	Evaluation	Haemophilus influenzae	Haemophilus influenzae	Unknown	Serotype f	f	/	M18968	SAMN12375042	PRJNA512636	WGS (fastQ)	/	SRR9847423	Potts 2019	335.259	Illumina HiSeq 2500	USA	2009	blood	SPAdes
SRR9847424	Evaluation	Haemophilus influenzae	Haemophilus influenzae	Unknown	NTHi	No cap locus	/	M12084	SAMN12375203	PRJNA512636	WGS (fastQ)	/	SRR9847424	Potts 2019	338.85	Illumina HiSeq 2500	USA	2004	Respiratory secretion	SPAdes
SRR9847425	Evaluation	Haemophilus influenzae	Haemophilus influenzae	Unknown	NTHi	No cap locus	/	M12066	SAMN12375204	PRJNA512636	WGS (fastQ)	/	SRR9847425	Potts 2019	253.578	Illumina HiSeq 2500	USA	2004	tracheal aspirate	SPAdes
SRR9847426	Evaluation	Haemophilus influenzae	Haemophilus influenzae	Unknown	Serotype a	a	/	M28610	SAMN12374849	PRJNA512636	WGS (fastQ)	/	SRR9847426	Potts 2019	341.974	Illumina HiSeq 2500	USA	2014	CSF	SPAdes
SRR9847427	Evaluation	Haemophilus influenzae	Haemophilus influenzae	Unknown	Serotype f	f	/	M28590	SAMN12374850	PRJNA512636	WGS (fastQ)	/	SRR9847427	Potts 2019	327.754	Illumina HiSeq 2500	USA	2014	blood	SPAdes
SRR9847428	Evaluation	Haemophilus influenzae	Haemophilus influenzae	Unknown	Serotype f	f	/	M28489	SAMN12374851	PRJNA512636	WGS (fastQ)	/	SRR9847428	Potts 2019	346.231	Illumina HiSeq 2500	USA	2014	blood	SPAdes
SRR9847429	Evaluation	Haemophilus influenzae	Haemophilus influenzae	Unknown	Serotype e	e	/	M28485	SAMN12374852	PRJNA512636	WGS (fastQ)	/	SRR9847429	Potts 2019	283.652	Illumina HiSeq 2500	USA	2014	blood	SPAdes
SRR9847430	Evaluation	Haemophilus influenzae	Haemophilus influenzae	Unknown	NTHi	No cap locus	/	M28483	SAMN12374853	PRJNA512636	WGS (fastQ)	/	SRR9847430	Potts 2019	400.524	Illumina HiSeq 2500	USA	2014	blood	SPAdes
SRR9847431	Evaluation	Haemophilus influenzae	Haemophilus influenzae	Unknown	NTHi	No cap locus	/	M28482	SAMN12374854	PRJNA512636	WGS (fastQ)	/	SRR9847431	Potts 2019	111.761	Illumina MiSeq	USA	2013	blood	SPAdes
SRR9847432	Evaluation	Haemophilus influenzae	Haemophilus influenzae	Unknown	NTHi	No cap locus	/	M11311	SAMN12375228	PRJNA512636	WGS (fastQ)	/	SRR9847432	Potts 2019	284.317	Illumina HiSeq 2500	USA	2003	tracheal aspirate	SPAdes
SRR9847433	Evaluation	Haemophilus influenzae	Haemophilus influenzae	Unknown	NTHi	No cap locus	/	M11600	SAMN12375227	PRJNA512636	WGS (fastQ)	/	SRR9847433	Potts 2019	247.391	Illumina HiSeq 2500	USA	2003	lung	SPAdes
SRR9847434	Evaluation	Haemophilus influenzae	Haemophilus influenzae	Unknown	NTHi	No cap locus	/	M11038	SAMN12375230	PRJNA512636	WGS (fastQ)	/	SRR9847434	Potts 2019	446.14	Illumina HiSeq 2500	USA	missing	Vaginal	SPAdes
SRR9847435	Evaluation	Haemophilus influenzae	Haemophilus influenzae	Unknown	Serotype e	e	/	M11105	SAMN12375229	PRJNA512636	WGS (fastQ)	/	SRR9847435	Potts 2019	416.222	Illumina HiSeq 2500	USA	2003	blood	SPAdes
SRR9847436	Evaluation	Haemophilus influenzae	Haemophilus influenzae	Unknown	Serotype a	a	/	M10986	SAMN12375232	PRJNA512636	WGS (fastQ)	/	SRR9847436	Potts 2019	373.112	Illumina HiSeq 2500	USA	2003	blood	SPAdes
SRR9847437	Evaluation	Haemophilus influenzae	Haemophilus influenzae	Unknown	Serotype e	e	/	M10989	SAMN12375231	PRJNA512636	WGS (fastQ)	/	SRR9847437	Potts 2019	126.972	Illumina HiSeq 2500	USA	2003	blood	SPAdes
SRR9847441	Evaluation	Haemophilus influenzae	Haemophilus influenzae	Unknown	Serotype e	e	/	M10910	SAMN12375235	PRJNA512636	WGS (fastQ)	/	SRR9847441	Potts 2019	208.68	Illumina HiSeq 2500	USA	2003	blood	SPAdes
SRR9847442	Evaluation	Haemophilus influenzae	Haemophilus influenzae	Unknown	NTHi	No cap locus	/	M22865	SAMN12374992	PRJNA512636	WGS (fastQ)	/	SRR9847442	Potts 2019	428.208	Illumina HiSeq 2500	USA	2011	blood	SPAdes
SRR9847443	Evaluation	Haemophilus influenzae	Haemophilus influenzae	Unknown	NTHi	No cap locus	/	M22888	SAMN12374991	PRJNA512636	WGS (fastQ)	/	SRR9847443	Potts 2019	472.65	Illumina HiSeq 2500	USA	2011	blood	SPAdes
SRR9847444	Evaluation	Haemophilus influenzae	Haemophilus influenzae	Unknown	Serotype f	f	/	M22909	SAMN12374990	PRJNA512636	WGS (fastQ)	/	SRR9847444	Potts 2019	356.489	Illumina HiSeq 2500	USA	2011	CSF	SPAdes
SRR9847445	Evaluation	Haemophilus influenzae	Haemophilus influenzae	Unknown	NTHi	No cap locus	/	M22910	SAMN12374989	PRJNA512636	WGS (fastQ)	/	SRR9847445	Potts 2019	398.706	Illumina HiSeq 2500	USA	2011	blood	SPAdes
SRR9847446	Evaluation	Haemophilus influenzae	Haemophilus influenzae	Unknown	Serotype a	a	/	M22924	SAMN12374988	PRJNA512636	WGS (fastQ)	/	SRR9847446	Potts 2019	327.016	Illumina HiSeq 2500	USA	2011	CSF	SPAdes
SRR9847447	Evaluation	Haemophilus influenzae	Haemophilus influenzae	Unknown	NTHi	No cap locus	/	M22925	SAMN12374987	PRJNA512636	WGS (fastQ)	/	SRR9847447	Potts 2019	273.165	Illumina HiSeq 2500	USA	2011	blood	SPAdes
SRR9847448	Evaluation	Haemophilus influenzae	Haemophilus influenzae	Unknown	NTHi	No cap locus	/	M18722	SAMN12375053	PRJNA512636	WGS (fastQ)	/	SRR9847448	Potts 2019	335.719	Illumina HiSeq 2500	USA	2009	blood	SPAdes
SRR9847449	Evaluation	Haemophilus influenzae	Haemophilus influenzae	Unknown	Serotype f	f	/	M18643	SAMN12375054	PRJNA512636	WGS (fastQ)	/	SRR9847449	Potts 2019	326.912	Illumina HiSeq 2500	USA	2009	blood	SPAdes
SRR9847450	Evaluation	Haemophilus influenzae	Haemophilus influenzae	Unknown	NTHi	No cap locus	/	M18770	SAMN12375051	PRJNA512636	WGS (fastQ)	/	SRR9847450	Potts 2019	359.737	Illumina HiSeq 2500	USA	2009	blood	SPAdes
SRR9847451	Evaluation	Haemophilus influenzae	Haemophilus influenzae	Unknown	NTHi	No cap locus	/	M18747	SAMN12375052	PRJNA512636	WGS (fastQ)	/	SRR9847451	Potts 2019	357.037	Illumina HiSeq 2500	USA	2009	blood	SPAdes
SRR9847452	Evaluation	Haemophilus influenzae	Haemophilus influenzae	Unknown	Serotype f	f	/	M18825	SAMN12375049	PRJNA512636	WGS (fastQ)	/	SRR9847452	Potts 2019	298.996	Illumina HiSeq 2500	USA	2009	blood	SPAdes
SRR9847453	Evaluation	Haemophilus influenzae	Haemophilus influenzae	Unknown	Serotype e	e	/	M18823	SAMN12375050	PRJNA512636	WGS (fastQ)	/	SRR9847453	Potts 2019	402.544	Illumina HiSeq 2500	USA	2009	blood	SPAdes
SRR9847454	Evaluation	Haemophilus influenzae	Haemophilus influenzae	Unknown	NTHi	No cap locus	/	M18856	SAMN12375047	PRJNA512636	WGS (fastQ)	/	SRR9847454	Potts 2019	432.38	Illumina HiSeq 2500	USA	2009	blood	SPAdes
SRR9847455	Evaluation	Haemophilus influenzae	Haemophilus influenzae	Unknown	NTHi	No cap locus	/	M18826	SAMN12375048	PRJNA512636	WGS (fastQ)	/	SRR9847455	Potts 2019	351.196	Illumina HiSeq 2500	USA	2009	blood	SPAdes
SRR9847456	Evaluation	Haemophilus influenzae	Haemophilus influenzae	Unknown	NTHi	No cap locus	/	M18642	SAMN12375055	PRJNA512636	WGS (fastQ)	/	SRR9847456	Potts 2019	313.801	Illumina HiSeq 2500	USA	2009	blood	SPAdes
SRR9847457	Evaluation	Haemophilus influenzae	Haemophilus influenzae	Unknown	NTHi	No cap locus	/	M18630	SAMN12375056	PRJNA512636	WGS (fastQ)	/	SRR9847457	Potts 2019	329.229	Illumina HiSeq 2500	USA	2009	blood	SPAdes
SRR9847458	Evaluation	Haemophilus influenzae	Haemophilus influenzae	Unknown	Serotype f	f	/	M39482	SAMN12374794	PRJNA512636	WGS (fastQ)	/	SRR9847458	Potts 2019	88.4071	Illumina MiSeq	USA	2016	blood	SPAdes
SRR9847459	Evaluation	Haemophilus influenzae	Haemophilus influenzae	Unknown	Serotype a	a	/	M39540	SAMN12374787	PRJNA512636	WGS (fastQ)	/	SRR9847459	Potts 2019	140.486	Illumina MiSeq	USA	2016	blood	SPAdes
SRR9847460	Evaluation	Haemophilus influenzae	Haemophilus influenzae	Unknown	NTHi	No cap locus	/	M39494	SAMN12374788	PRJNA512636	WGS (fastQ)	/	SRR9847460	Potts 2019	84.7206	Illumina MiSeq	USA	2016	blood	SPAdes
SRR9847461	Evaluation	Haemophilus influenzae	Haemophilus influenzae	Unknown	Serotype a	a	/	M39491	SAMN12374789	PRJNA512636	WGS (fastQ)	/	SRR9847461	Potts 2019	142.452	Illumina MiSeq	USA	2016	blood	SPAdes
SRR9847462	Evaluation	Haemophilus influenzae	Haemophilus influenzae	Unknown	Serotype f	f	/	M39488	SAMN12374790	PRJNA512636	WGS (fastQ)	/	SRR9847462	Potts 2019	121.073	Illumina MiSeq	USA	2016	blood	SPAdes
SRR9847463	Evaluation	Haemophilus influenzae	Haemophilus influenzae	Unknown	Serotype b	b	/	M39476	SAMN12374795	PRJNA512636	WGS (fastQ)	/	SRR9847463	Potts 2019	153.517	Illumina MiSeq	USA	2016	blood	SPAdes
SRR9847464	Evaluation	Haemophilus influenzae	Haemophilus influenzae	Unknown	Serotype b	b	/	M39474	SAMN12374796	PRJNA512636	WGS (fastQ)	/	SRR9847464	Potts 2019	96.9853	Illumina MiSeq	USA	2016	Bone specimen	SPAdes
SRR9847465	Evaluation	Haemophilus influenzae	Haemophilus influenzae	Unknown	NTHi	No cap locus	/	M29698	SAMN12374835	PRJNA512636	WGS (fastQ)	/	SRR9847465	Potts 2019	252.914	Illumina HiSeq 2500	USA	2014	blood	SPAdes
SRR9847466	Evaluation	Haemophilus influenzae	Haemophilus influenzae	Unknown	Serotype f	f	/	M29690	SAMN12374836	PRJNA512636	WGS (fastQ)	/	SRR9847466	Potts 2019	278.521	Illumina HiSeq 2500	USA	2015	blood	SPAdes
SRR9847467	Evaluation	Haemophilus influenzae	Haemophilus influenzae	Unknown	Serotype b	b	/	M10810	SAMN12375238	PRJNA512636	WGS (fastQ)	/	SRR9847467	Potts 2019	95.8248	Illumina HiSeq 2500	USA	2003	CSF	SPAdes
SRR9847468	Evaluation	Haemophilus influenzae	Haemophilus influenzae	Unknown	Serotype a	a	/	M08787	SAMN12375295	PRJNA512636	WGS (fastQ)	/	SRR9847468	Potts 2019	486.818	Illumina HiSeq 2500	USA	2001	blood	SPAdes
SRR9847469	Evaluation	Haemophilus influenzae	Haemophilus influenzae	Unknown	Serotype e	e	/	M08769	SAMN12375296	PRJNA512636	WGS (fastQ)	/	SRR9847469	Potts 2019	482.018	Illumina HiSeq 2500	USA	2001	blood	SPAdes
SRR9847470	Evaluation	Haemophilus influenzae	Haemophilus influenzae	Unknown	Serotype b	b	/	M21328	SAMN12375021	PRJNA512636	WGS (fastQ)	/	SRR9847470	Potts 2019	396.879	Illumina HiSeq 2500	USA	2010	CSF	SPAdes
SRR9847471	Evaluation	Haemophilus influenzae	Haemophilus influenzae	Unknown	NTHi	No cap locus	/	M21289	SAMN12375022	PRJNA512636	WGS (fastQ)	/	SRR9847471	Potts 2019	422.592	Illumina HiSeq 2500	USA	2010	blood	SPAdes
SRR9847472	Evaluation	Haemophilus influenzae	Haemophilus influenzae	Unknown	NTHi	No cap locus	/	M21269	SAMN12375023	PRJNA512636	WGS (fastQ)	/	SRR9847472	Potts 2019	402.573	Illumina HiSeq 2500	USA	2010	blood	SPAdes
SRR9847473	Evaluation	Haemophilus influenzae	Haemophilus influenzae	Unknown	Serotype f	f	/	M21267	SAMN12375024	PRJNA512636	WGS (fastQ)	/	SRR9847473	Potts 2019	377.743	Illumina HiSeq 2500	USA	2010	blood	SPAdes
SRR9847474	Evaluation	Haemophilus influenzae	Haemophilus influenzae	Unknown	Serotype e	e	/	M14691	SAMN12375138	PRJNA512636	WGS (fastQ)	/	SRR9847474	Potts 2019	299.09	Illumina HiSeq 2500	USA	2006	blood	SPAdes
SRR9847475	Evaluation	Haemophilus influenzae	Haemophilus influenzae	Unknown	NTHi	No cap locus	/	M14626	SAMN12375143	PRJNA512636	WGS (fastQ)	/	SRR9847475	Potts 2019	282.097	Illumina HiSeq 2500	USA	2006	eye	SPAdes
SRR9847476	Evaluation	Haemophilus influenzae	Haemophilus influenzae	Unknown	NTHi	No cap locus	/	M19612	SAMN12375035	PRJNA512636	WGS (fastQ)	/	SRR9847476	Potts 2019	159.315	Illumina MiSeq	USA	2009	blood	SPAdes
SRR9847477	Evaluation	Haemophilus influenzae	Haemophilus influenzae	Unknown	Serotype e	e	/	M16672	SAMN12375093	PRJNA512636	WGS (fastQ)	/	SRR9847477	Potts 2019	456.242	Illumina HiSeq 2500	USA	2007	blood	SPAdes
SRR9847478	Evaluation	Haemophilus influenzae	Haemophilus influenzae	Unknown	NTHi	No cap locus	/	M16583	SAMN12375094	PRJNA512636	WGS (fastQ)	/	SRR9847478	Potts 2019	154.701	Illumina MiSeq	USA	2007	blood	SPAdes
SRR9847479	Evaluation	Haemophilus influenzae	Haemophilus influenzae	Unknown	NTHi	No cap locus	/	M16963	SAMN12375091	PRJNA512636	WGS (fastQ)	/	SRR9847479	Potts 2019	73.0433	Illumina HiSeq 2500	USA	2008	blood	SPAdes
SRR9847480	Evaluation	Haemophilus influenzae	Haemophilus influenzae	Unknown	NTHi	No cap locus	/	M16860	SAMN12375092	PRJNA512636	WGS (fastQ)	/	SRR9847480	Potts 2019	330.429	Illumina HiSeq 2500	USA	2007	tracheal aspirate	SPAdes
SRR9847481	Evaluation	Haemophilus influenzae	Haemophilus influenzae	Unknown	Serotype e	e	/	M12452	SAMN12375192	PRJNA512636	WGS (fastQ)	/	SRR9847481	Potts 2019	387.861	Illumina HiSeq 2500	USA	2004	blood	SPAdes
SRR9847482	Evaluation	Haemophilus influenzae	Haemophilus influenzae	Unknown	Serotype c	c	/	M12469	SAMN12375191	PRJNA512636	WGS (fastQ)	/	SRR9847482	Potts 2019	180.81	Illumina MiSeq	USA	2004	blood	SPAdes
SRR9847483	Evaluation	Haemophilus influenzae	Haemophilus influenzae	Unknown	NTHi	No cap locus	/	M12353	SAMN12375194	PRJNA512636	WGS (fastQ)	/	SRR9847483	Potts 2019	292.604	Illumina HiSeq 2500	USA	2004	tracheal aspirate	SPAdes
SRR9847484	Evaluation	Haemophilus influenzae	Haemophilus influenzae	Unknown	NTHi	No cap locus	/	M12373	SAMN12375193	PRJNA512636	WGS (fastQ)	/	SRR9847484	Potts 2019	334.679	Illumina HiSeq 2500	USA	2004	bronchoalveolar lavage	SPAdes
SRR9847485	Evaluation	Haemophilus influenzae	Haemophilus influenzae	Unknown	Serotype e	e	/	M12666	SAMN12375188	PRJNA512636	WGS (fastQ)	/	SRR9847485	Potts 2019	424.114	Illumina HiSeq 2500	USA	2004	blood	SPAdes
SRR9847486	Evaluation	Haemophilus influenzae	Haemophilus influenzae	Unknown	Serotype a	a	/	M12669	SAMN12375187	PRJNA512636	WGS (fastQ)	/	SRR9847486	Potts 2019	298.494	Illumina HiSeq 2500	USA	2004	blood	SPAdes
SRR9847487	Evaluation	Haemophilus influenzae	Haemophilus influenzae	Unknown	Serotype d	d	/	M12522	SAMN12375190	PRJNA512636	WGS (fastQ)	/	SRR9847487	Potts 2019	92.6619	Illumina MiSeq	USA	2004	blood	SPAdes
SRR9847488	Evaluation	Haemophilus influenzae	Haemophilus influenzae	Unknown	Serotype e	e	/	M12570	SAMN12375189	PRJNA512636	WGS (fastQ)	/	SRR9847488	Potts 2019	411.292	Illumina HiSeq 2500	USA	2004	blood	SPAdes
SRR9847489	Evaluation	Haemophilus influenzae	Haemophilus influenzae	Unknown	Serotype f	f	/	M07633	SAMN12375331	PRJNA512636	WGS (fastQ)	/	SRR9847489	Potts 2019	346.62	Illumina HiSeq 2500	USA	2000	blood	SPAdes
SRR9847490	Evaluation	Haemophilus influenzae	Haemophilus influenzae	Unknown	NTHi	No cap locus	/	M07616	SAMN12375332	PRJNA512636	WGS (fastQ)	/	SRR9847490	Potts 2019	414.735	Illumina HiSeq 2500	USA	2000	lung	SPAdes
SRR9847491	Evaluation	Haemophilus influenzae	Haemophilus influenzae	Unknown	NTHi	No cap locus	/	M07614	SAMN12375333	PRJNA512636	WGS (fastQ)	/	SRR9847491	Potts 2019	383.123	Illumina HiSeq 2500	USA	2001	blood	SPAdes
SRR9847492	Evaluation	Haemophilus influenzae	Haemophilus influenzae	Unknown	Serotype f	f	/	M21507	SAMN12375012	PRJNA512636	WGS (fastQ)	/	SRR9847492	Potts 2019	360.266	Illumina HiSeq 2500	USA	2010	blood	SPAdes
SRR9847493	Evaluation	Haemophilus influenzae	Haemophilus influenzae	Unknown	Serotype f	f	/	M18924	SAMN12375045	PRJNA512636	WGS (fastQ)	/	SRR9847493	Potts 2019	343.866	Illumina HiSeq 2500	USA	2009	blood	SPAdes
SRR9847494	Evaluation	Haemophilus influenzae	Haemophilus influenzae	Unknown	Capsule-deficient	No cap locus	/	M12178	SAMN12375199	PRJNA512636	WGS (fastQ)	/	SRR9847494	Potts 2019	390.114	Illumina HiSeq 2500	USA	2004	CSF	SPAdes
SRR9847495	Evaluation	Haemophilus influenzae	Haemophilus influenzae	Unknown	Serotype c	c	/	M12125	SAMN12375200	PRJNA512636	WGS (fastQ)	/	SRR9847495	Potts 2019	90.9606	Illumina MiSeq	USA	2004	blood	SPAdes
SRR9847496	Evaluation	Haemophilus influenzae	Haemophilus influenzae	Unknown	Serotype b	b	/	M40885	SAMN12374773	PRJNA512636	WGS (fastQ)	/	SRR9847496	Potts 2019	76.5093	Illumina MiSeq	USA	2015	blood	SPAdes
SRR9847497	Evaluation	Haemophilus influenzae	Haemophilus influenzae	Unknown	Serotype f	f	/	M06186	SAMN12375365	PRJNA512636	WGS (fastQ)	/	SRR9847497	Potts 2019	336.826	Illumina HiSeq 2500	USA	1999	blood	SPAdes
SRR9847498	Evaluation	Haemophilus influenzae	Haemophilus influenzae	Unknown	Serotype e	e	/	M24613	SAMN12374933	PRJNA512636	WGS (fastQ)	/	SRR9847498	Potts 2019	200.593	Illumina HiSeq 2500	USA	2012	blood	SPAdes
SRR9847499	Evaluation	Haemophilus influenzae	Haemophilus influenzae	Unknown	Serotype b	b	/	M40802	SAMN12374776	PRJNA512636	WGS (fastQ)	/	SRR9847499	Potts 2019	116.843	Illumina MiSeq	USA	2016	CSF	SPAdes
SRR9847500	Evaluation	Haemophilus influenzae	Haemophilus influenzae	Unknown	Serotype e	e	/	M28354	SAMN12374858	PRJNA512636	WGS (fastQ)	/	SRR9847500	Potts 2019	378.962	Illumina HiSeq 2500	USA	2014	blood	SPAdes
SRR9847501	Evaluation	Haemophilus influenzae	Haemophilus influenzae	Unknown	NTHi	No cap locus	/	M28360	SAMN12374857	PRJNA512636	WGS (fastQ)	/	SRR9847501	Potts 2019	446.135	Illumina HiSeq 2500	USA	2014	eye	SPAdes
SRR9847502	Evaluation	Haemophilus influenzae	Haemophilus influenzae	Unknown	NTHi	No cap locus	/	M28345	SAMN12374860	PRJNA512636	WGS (fastQ)	/	SRR9847502	Potts 2019	384.295	Illumina HiSeq 2500	USA	2014	blood	SPAdes
SRR9847503	Evaluation	Haemophilus influenzae	Haemophilus influenzae	Unknown	Serotype f	f	/	M28353	SAMN12374859	PRJNA512636	WGS (fastQ)	/	SRR9847503	Potts 2019	349.001	Illumina HiSeq 2500	USA	2014	CSF	SPAdes
SRR9847504	Evaluation	Haemophilus influenzae	Haemophilus influenzae	Unknown	Serotype e	e	/	M28324	SAMN12374862	PRJNA512636	WGS (fastQ)	/	SRR9847504	Potts 2019	338.614	Illumina HiSeq 2500	USA	2014	blood	SPAdes
SRR9847505	Evaluation	Haemophilus influenzae	Haemophilus influenzae	Unknown	NTHi	No cap locus	/	M28044	SAMN12374874	PRJNA512636	WGS (fastQ)	/	SRR9847505	Potts 2019	498.691	Illumina HiSeq 2500	USA	2014	blood	SPAdes
SRR9847506	Evaluation	Haemophilus influenzae	Haemophilus influenzae	Unknown	Serotype f	f	/	M28139	SAMN12374871	PRJNA512636	WGS (fastQ)	/	SRR9847506	Potts 2019	308.083	Illumina HiSeq 2500	USA	2014	CSF	SPAdes
SRR9847507	Evaluation	Haemophilus influenzae	Haemophilus influenzae	Unknown	Serotype e	e	/	M28099	SAMN12374872	PRJNA512636	WGS (fastQ)	/	SRR9847507	Potts 2019	116.442	Illumina MiSeq	USA	2013	Cyst	SPAdes
SRR9847508	Evaluation	Haemophilus influenzae	Haemophilus influenzae	Unknown	NTHi	No cap locus	/	M28037	SAMN12374875	PRJNA512636	WGS (fastQ)	/	SRR9847508	Potts 2019	448.053	Illumina HiSeq 2500	USA	2014	blood	SPAdes
SRR9847509	Evaluation	Haemophilus influenzae	Haemophilus influenzae	Unknown	Serotype a	a	/	M28017	SAMN12374876	PRJNA512636	WGS (fastQ)	/	SRR9847509	Potts 2019	307.728	Illumina HiSeq 2500	USA	2014	blood	SPAdes
SRR9847510	Evaluation	Haemophilus influenzae	Haemophilus influenzae	Unknown	NTHi	No cap locus	/	M42375	SAMN12374738	PRJNA512636	WGS (fastQ)	/	SRR9847510	Potts 2019	215.413	Illumina MiSeq	USA	2017	blood	SPAdes
SRR9847511	Evaluation	Haemophilus influenzae	Haemophilus influenzae	Unknown	Serotype b	b	/	M08217	SAMN12375309	PRJNA512636	WGS (fastQ)	/	SRR9847511	Potts 2019	356.175	Illumina HiSeq 2500	USA	2001	CSF	SPAdes
SRR9847512	Evaluation	Haemophilus influenzae	Haemophilus influenzae	Unknown	Serotype e	e	/	M08213	SAMN12375310	PRJNA512636	WGS (fastQ)	/	SRR9847512	Potts 2019	502.085	Illumina HiSeq 2500	USA	2001	blood	SPAdes
SRR9847513	Evaluation	Haemophilus influenzae	Haemophilus influenzae	Unknown	NTHi	No cap locus	/	M08351	SAMN12375307	PRJNA512636	WGS (fastQ)	/	SRR9847513	Potts 2019	282.458	Illumina HiSeq 2500	USA	2001	eye	SPAdes
SRR9847514	Evaluation	Haemophilus influenzae	Haemophilus influenzae	Unknown	Serotype f	f	/	M08267	SAMN12375308	PRJNA512636	WGS (fastQ)	/	SRR9847514	Potts 2019	444.897	Illumina HiSeq 2500	USA	2001	blood	SPAdes
SRR9847515	Evaluation	Haemophilus influenzae	Haemophilus influenzae	Unknown	Serotype f	f	/	M08119	SAMN12375313	PRJNA512636	WGS (fastQ)	/	SRR9847515	Potts 2019	465.642	Illumina HiSeq 2500	USA	2001	blood	SPAdes
SRR9847516	Evaluation	Haemophilus influenzae	Haemophilus influenzae	Unknown	Serotype f	f	/	M08004	SAMN12375314	PRJNA512636	WGS (fastQ)	/	SRR9847516	Potts 2019	406.624	Illumina HiSeq 2500	USA	2002	blood	SPAdes
SRR9847517	Evaluation	Haemophilus influenzae	Haemophilus influenzae	Unknown	Serotype f	f	/	M08139	SAMN12375311	PRJNA512636	WGS (fastQ)	/	SRR9847517	Potts 2019	408.036	Illumina HiSeq 2500	USA	2001	blood	SPAdes
SRR9847518	Evaluation	Haemophilus influenzae	Haemophilus influenzae	Unknown	NTHi	No cap locus	/	M08136	SAMN12375312	PRJNA512636	WGS (fastQ)	/	SRR9847518	Potts 2019	350.376	Illumina HiSeq 2500	USA	2001	blood	SPAdes
SRR9847519	Evaluation	Haemophilus influenzae	Haemophilus influenzae	Unknown	Serotype f	f	/	M07950	SAMN12375315	PRJNA512636	WGS (fastQ)	/	SRR9847519	Potts 2019	320.295	Illumina HiSeq 2500	USA	2001	blood	SPAdes
SRR9847520	Evaluation	Haemophilus influenzae	Haemophilus influenzae	Unknown	Serotype e	e	/	M07949	SAMN12375316	PRJNA512636	WGS (fastQ)	/	SRR9847520	Potts 2019	457.914	Illumina HiSeq 2500	USA	2000	blood	SPAdes
SRR9847521	Evaluation	Haemophilus influenzae	Haemophilus influenzae	Unknown	Serotype f	f	/	M04824	SAMN12375386	PRJNA512636	WGS (fastQ)	/	SRR9847521	Potts 2019	230.676	Illumina HiSeq 2500	USA	1998	blood	SPAdes
SRR9847522	Evaluation	Haemophilus influenzae	Haemophilus influenzae	Unknown	NTHi	No cap locus	/	M07697	SAMN12375326	PRJNA512636	WGS (fastQ)	/	SRR9847522	Potts 2019	350.855	Illumina HiSeq 2500	USA	2001	blood	SPAdes
SRR9847523	Evaluation	Haemophilus influenzae	Haemophilus influenzae	Unknown	Serotype e	e	/	M25258	SAMN12374927	PRJNA512636	WGS (fastQ)	/	SRR9847523	Potts 2019	116.445	Illumina MiSeq	USA	2012	blood	SPAdes
SRR9847524	Evaluation	Haemophilus influenzae	Haemophilus influenzae	Unknown	NTHi	No cap locus	/	M25147	SAMN12374928	PRJNA512636	WGS (fastQ)	/	SRR9847524	Potts 2019	325.407	Illumina HiSeq 2500	USA	2012	lung	SPAdes
SRR9847525	Evaluation	Haemophilus influenzae	Haemophilus influenzae	Unknown	Serotype a	a	/	M25141	SAMN12374929	PRJNA512636	WGS (fastQ)	/	SRR9847525	Potts 2019	128.768	Illumina MiSeq	USA	2012	blood	SPAdes
SRR9847526	Evaluation	Haemophilus influenzae	Haemophilus influenzae	Unknown	NTHi	No cap locus	/	M25123	SAMN12374930	PRJNA512636	WGS (fastQ)	/	SRR9847526	Potts 2019	112.847	Illumina MiSeq	USA	2012	blood	SPAdes
SRR9847527	Evaluation	Haemophilus influenzae	Haemophilus influenzae	Unknown	Serotype e	e	/	M25053	SAMN12374931	PRJNA512636	WGS (fastQ)	/	SRR9847527	Potts 2019	323.684	Illumina HiSeq 2500	USA	2012	blood	SPAdes
SRR9847528	Evaluation	Haemophilus influenzae	Haemophilus influenzae	Unknown	Serotype a	a	/	M24645	SAMN12374932	PRJNA512636	WGS (fastQ)	/	SRR9847528	Potts 2019	264.988	Illumina HiSeq 2500	USA	2012	blood	SPAdes
SRR9847529	Evaluation	Haemophilus influenzae	Haemophilus influenzae	Unknown	Serotype b	b	/	M40803	SAMN12374775	PRJNA512636	WGS (fastQ)	/	SRR9847529	Potts 2019	153.52	Illumina MiSeq	USA	2016	CSF	SPAdes
SRR9847530	Evaluation	Haemophilus influenzae	Haemophilus influenzae	Unknown	Serotype f	f	/	M24598	SAMN12374934	PRJNA512636	WGS (fastQ)	/	SRR9847530	Potts 2019	349.876	Illumina HiSeq 2500	USA	2012	blood	SPAdes
SRR9847531	Evaluation	Haemophilus influenzae	Haemophilus influenzae	Unknown	NTHi	No cap locus	/	M24593	SAMN12374935	PRJNA512636	WGS (fastQ)	/	SRR9847531	Potts 2019	342.555	Illumina HiSeq 2500	USA	2012	blood	SPAdes
SRR9847532	Evaluation	Haemophilus influenzae	Haemophilus influenzae	Unknown	Serotype e	e	/	M24553	SAMN12374936	PRJNA512636	WGS (fastQ)	/	SRR9847532	Potts 2019	334.558	Illumina HiSeq 2500	USA	2012	blood	SPAdes
SRR9847533	Evaluation	Haemophilus influenzae	Haemophilus influenzae	Unknown	Serotype b	b	/	M40887	SAMN12374771	PRJNA512636	WGS (fastQ)	/	SRR9847533	Potts 2019	101.547	Illumina MiSeq	USA	2016	blood	SPAdes
SRR9847534	Evaluation	Haemophilus influenzae	Haemophilus influenzae	Unknown	Serotype b	b	/	M40886	SAMN12374772	PRJNA512636	WGS (fastQ)	/	SRR9847534	Potts 2019	97.7922	Illumina MiSeq	USA	2016	CSF	SPAdes
SRR9847535	Evaluation	Haemophilus influenzae	Haemophilus influenzae	Unknown	NTHi	No cap locus	/	M40916	SAMN12374769	PRJNA512636	WGS (fastQ)	/	SRR9847535	Potts 2019	130.94	Illumina MiSeq	USA	2016	blood	SPAdes
SRR9847536	Evaluation	Haemophilus influenzae	Haemophilus influenzae	Unknown	Serotype b	b	/	M40888	SAMN12374770	PRJNA512636	WGS (fastQ)	/	SRR9847536	Potts 2019	107.463	Illumina MiSeq	USA	2016	blood	SPAdes
SRR9847537	Evaluation	Haemophilus influenzae	Haemophilus influenzae	Unknown	Serotype f	f	/	M07873	SAMN12375319	PRJNA512636	WGS (fastQ)	/	SRR9847537	Potts 2019	381.29	Illumina HiSeq 2500	USA	2001	blood	SPAdes
SRR9847538	Evaluation	Haemophilus influenzae	Haemophilus influenzae	Unknown	NTHi	No cap locus	/	M17128	SAMN12375086	PRJNA512636	WGS (fastQ)	/	SRR9847538	Potts 2019	373.792	Illumina HiSeq 2500	USA	2008	blood	SPAdes
SRR9847539	Evaluation	Haemophilus influenzae	Haemophilus influenzae	Unknown	Serotype e	e	/	M17129	SAMN12375085	PRJNA512636	WGS (fastQ)	/	SRR9847539	Potts 2019	384.03	Illumina HiSeq 2500	USA	2008	blood	SPAdes
SRR9847540	Evaluation	Haemophilus influenzae	Haemophilus influenzae	Unknown	Serotype b	b	/	M17527	SAMN12375078	PRJNA512636	WGS (fastQ)	/	SRR9847540	Potts 2019	364.704	Illumina HiSeq 2500	USA	2008	blood	SPAdes
SRR9847541	Evaluation	Haemophilus influenzae	Haemophilus influenzae	Unknown	Capsule-deficient	No cap locus	/	M17586	SAMN12375077	PRJNA512636	WGS (fastQ)	/	SRR9847541	Potts 2019	460.861	Illumina HiSeq 2500	USA	2008	blood	SPAdes
SRR9847542	Evaluation	Haemophilus influenzae	Haemophilus influenzae	Unknown	Serotype a	a	/	M17454	SAMN12375080	PRJNA512636	WGS (fastQ)	/	SRR9847542	Potts 2019	232.49	Illumina HiSeq 2500	USA	2008	blood	SPAdes
SRR9847543	Evaluation	Haemophilus influenzae	Haemophilus influenzae	Unknown	NTHi	No cap locus	/	M17524	SAMN12375079	PRJNA512636	WGS (fastQ)	/	SRR9847543	Potts 2019	389.009	Illumina HiSeq 2500	USA	2008	blood	SPAdes
SRR9847544	Evaluation	Haemophilus influenzae	Haemophilus influenzae	Unknown	NTHi	No cap locus	/	M17214	SAMN12375082	PRJNA512636	WGS (fastQ)	/	SRR9847544	Potts 2019	336.739	Illumina HiSeq 2500	USA	2008	blood	SPAdes
SRR9847545	Evaluation	Haemophilus influenzae	Haemophilus influenzae	Unknown	Serotype e	e	/	M17247	SAMN12375081	PRJNA512636	WGS (fastQ)	/	SRR9847545	Potts 2019	96.1147	Illumina HiSeq 2500	USA	2008	blood	SPAdes
SRR9847546	Evaluation	Haemophilus influenzae	Haemophilus influenzae	Unknown	Serotype e	e	/	M17181	SAMN12375084	PRJNA512636	WGS (fastQ)	/	SRR9847546	Potts 2019	435.109	Illumina HiSeq 2500	USA	2008	blood	SPAdes
SRR9847547	Evaluation	Haemophilus influenzae	Haemophilus influenzae	Unknown	NTHi	No cap locus	/	M17209	SAMN12375083	PRJNA512636	WGS (fastQ)	/	SRR9847547	Potts 2019	183.165	Illumina MiSeq	USA	2007	Joint fluid	SPAdes
SRR9847548	Evaluation	Haemophilus influenzae	Haemophilus influenzae	Unknown	NTHi	No cap locus	/	M13539	SAMN12375157	PRJNA512636	WGS (fastQ)	/	SRR9847548	Potts 2019	349.031	Illumina HiSeq 2500	USA	2005	Lung tissue	SPAdes
SRR9847549	Evaluation	Haemophilus influenzae	Haemophilus influenzae	Unknown	Serotype a	a	/	M13527	SAMN12375158	PRJNA512636	WGS (fastQ)	/	SRR9847549	Potts 2019	512.438	Illumina HiSeq 2500	USA	2005	blood	SPAdes
SRR9847550	Evaluation	Haemophilus influenzae	Haemophilus influenzae	Unknown	Serotype f	f	/	M13525	SAMN12375159	PRJNA512636	WGS (fastQ)	/	SRR9847550	Potts 2019	433.731	Illumina HiSeq 2500	USA	2005	blood	SPAdes
SRR9847551	Evaluation	Haemophilus influenzae	Haemophilus influenzae	Unknown	Serotype e	e	/	M13430	SAMN12375160	PRJNA512636	WGS (fastQ)	/	SRR9847551	Potts 2019	387.832	Illumina HiSeq 2500	USA	2005	blood	SPAdes
SRR9847552	Evaluation	Haemophilus influenzae	Haemophilus influenzae	Unknown	Serotype a	a	/	M13422	SAMN12375161	PRJNA512636	WGS (fastQ)	/	SRR9847552	Potts 2019	269.75	Illumina HiSeq 2500	USA	2005	blood	SPAdes
SRR9847553	Evaluation	Haemophilus influenzae	Haemophilus influenzae	Unknown	Serotype e	e	/	M07026	SAMN12375350	PRJNA512636	WGS (fastQ)	/	SRR9847553	Potts 2019	291.296	Illumina HiSeq 2500	USA	2000	blood	SPAdes
SRR9847554	Evaluation	Haemophilus influenzae	Haemophilus influenzae	Unknown	NTHi	No cap locus	/	M07052	SAMN12375349	PRJNA512636	WGS (fastQ)	/	SRR9847554	Potts 2019	114.137	Illumina HiSeq 2500	USA	2000	blood	SPAdes
SRR9847555	Evaluation	Haemophilus influenzae	Haemophilus influenzae	Unknown	Serotype f	f	/	M24320	SAMN12374945	PRJNA512636	WGS (fastQ)	/	SRR9847555	Potts 2019	335.205	Illumina HiSeq 2500	USA	2012	blood	SPAdes
SRR9847557	Evaluation	Haemophilus influenzae	Haemophilus influenzae	Unknown	Serotype f	f	/	M24459	SAMN12374941	PRJNA512636	WGS (fastQ)	/	SRR9847557	Potts 2019	374.79	Illumina HiSeq 2500	USA	2012	blood	SPAdes
SRR9847558	Evaluation	Haemophilus influenzae	Haemophilus influenzae	Unknown	NTHi	No cap locus	/	M24327	SAMN12374942	PRJNA512636	WGS (fastQ)	/	SRR9847558	Potts 2019	323.233	Illumina HiSeq 2500	USA	2012	blood	SPAdes
SRR9847559	Evaluation	Haemophilus influenzae	Haemophilus influenzae	Unknown	Serotype a	a	/	M24325	SAMN12374943	PRJNA512636	WGS (fastQ)	/	SRR9847559	Potts 2019	358.164	Illumina HiSeq 2500	USA	2012	blood	SPAdes
SRR9847560	Evaluation	Haemophilus influenzae	Haemophilus influenzae	Unknown	Serotype e	e	/	M24321	SAMN12374944	PRJNA512636	WGS (fastQ)	/	SRR9847560	Potts 2019	409.971	Illumina HiSeq 2500	USA	2012	blood	SPAdes
SRR9847561	Evaluation	Haemophilus influenzae	Haemophilus influenzae	Unknown	NTHi	No cap locus	/	M24543	SAMN12374937	PRJNA512636	WGS (fastQ)	/	SRR9847561	Potts 2019	198.707	Illumina HiSeq 2500	USA	2012	blood	SPAdes
SRR9847562	Evaluation	Haemophilus influenzae	Haemophilus influenzae	Unknown	Serotype f	f	/	M24542	SAMN12374938	PRJNA512636	WGS (fastQ)	/	SRR9847562	Potts 2019	421.353	Illumina HiSeq 2500	USA	2012	blood	SPAdes
SRR9847563	Evaluation	Haemophilus influenzae	Haemophilus influenzae	Unknown	NTHi	No cap locus	/	M24471	SAMN12374939	PRJNA512636	WGS (fastQ)	/	SRR9847563	Potts 2019	249.379	Illumina HiSeq 2500	USA	2012	lung	SPAdes
SRR9847564	Evaluation	Haemophilus influenzae	Haemophilus influenzae	Unknown	NTHi	No cap locus	/	M24470	SAMN12374940	PRJNA512636	WGS (fastQ)	/	SRR9847564	Potts 2019	353.191	Illumina HiSeq 2500	USA	2012	blood	SPAdes
SRR9847565	Evaluation	Haemophilus influenzae	Haemophilus influenzae	Unknown	NTHi	No cap locus	/	M41708	SAMN12374747	PRJNA512636	WGS (fastQ)	/	SRR9847565	Potts 2019	90.7909	Illumina MiSeq	USA	2017	blood	SPAdes
SRR9847566	Evaluation	Haemophilus influenzae	Haemophilus influenzae	Unknown	NTHi	No cap locus	/	M41706	SAMN12374748	PRJNA512636	WGS (fastQ)	/	SRR9847566	Potts 2019	73.8147	Illumina MiSeq	USA	2017	blood	SPAdes
SRR9847567	Evaluation	Haemophilus influenzae	Haemophilus influenzae	Unknown	NTHi	No cap locus	/	M41705	SAMN12374749	PRJNA512636	WGS (fastQ)	/	SRR9847567	Potts 2019	127.2	Illumina MiSeq	USA	2017	blood	SPAdes
SRR9847568	Evaluation	Haemophilus influenzae	Haemophilus influenzae	Unknown	NTHi	No cap locus	/	M41704	SAMN12374750	PRJNA512636	WGS (fastQ)	/	SRR9847568	Potts 2019	100.134	Illumina MiSeq	USA	2017	blood	SPAdes
SRR9847569	Evaluation	Haemophilus influenzae	Haemophilus influenzae	Unknown	Serotype f	f	/	M39466	SAMN12374798	PRJNA512636	WGS (fastQ)	/	SRR9847569	Potts 2019	95.4788	Illumina MiSeq	USA	2016	blood	SPAdes
SRR9847570	Evaluation	Haemophilus influenzae	Haemophilus influenzae	Unknown	Serotype b	b	/	M39467	SAMN12374797	PRJNA512636	WGS (fastQ)	/	SRR9847570	Potts 2019	90.016	Illumina MiSeq	USA	2016	blood	SPAdes
SRR9847571	Evaluation	Haemophilus influenzae	Haemophilus influenzae	Unknown	Serotype a	a	/	M39451	SAMN12374800	PRJNA512636	WGS (fastQ)	/	SRR9847571	Potts 2019	173.018	Illumina MiSeq	USA	2016	blood	SPAdes
SRR9847572	Evaluation	Haemophilus influenzae	Haemophilus influenzae	Unknown	NTHi	No cap locus	/	M39465	SAMN12374799	PRJNA512636	WGS (fastQ)	/	SRR9847572	Potts 2019	114.499	Illumina MiSeq	USA	2016	blood	SPAdes
SRR9847573	Evaluation	Haemophilus influenzae	Haemophilus influenzae	Unknown	Serotype a	a	/	M39243	SAMN12374802	PRJNA512636	WGS (fastQ)	/	SRR9847573	Potts 2019	151.198	Illumina MiSeq	USA	2016	blood	SPAdes
SRR9847574	Evaluation	Haemophilus influenzae	Haemophilus influenzae	Unknown	Serotype a	a	/	M39244	SAMN12374801	PRJNA512636	WGS (fastQ)	/	SRR9847574	Potts 2019	79.7071	Illumina MiSeq	USA	2016	blood	SPAdes
SRR9847575	Evaluation	Haemophilus influenzae	Haemophilus influenzae	Unknown	NTHi	No cap locus	/	M38975	SAMN12374804	PRJNA512636	WGS (fastQ)	/	SRR9847575	Potts 2019	89.5855	Illumina MiSeq	USA	2016	blood	SPAdes
SRR9847576	Evaluation	Haemophilus influenzae	Haemophilus influenzae	Unknown	NTHi	No cap locus	/	M11879	SAMN12375216	PRJNA512636	WGS (fastQ)	/	SRR9847576	Potts 2019	431.955	Illumina HiSeq 2500	USA	2004	blood	SPAdes
SRR9847577	Evaluation	Haemophilus influenzae	Haemophilus influenzae	Unknown	Serotype a	a	/	M38888	SAMN12374806	PRJNA512636	WGS (fastQ)	/	SRR9847577	Potts 2019	161.157	Illumina MiSeq	USA	2015	blood	SPAdes
SRR9847578	Evaluation	Haemophilus influenzae	Haemophilus influenzae	Unknown	Serotype f	f	/	M38973	SAMN12374805	PRJNA512636	WGS (fastQ)	/	SRR9847578	Potts 2019	74.5473	Illumina MiSeq	USA	2016	blood	SPAdes
SRR9847579	Evaluation	Haemophilus influenzae	Haemophilus influenzae	Unknown	NTHi	No cap locus	/	M11900	SAMN12375215	PRJNA512636	WGS (fastQ)	/	SRR9847579	Potts 2019	431.619	Illumina HiSeq 2500	USA	2004	blood	SPAdes
SRR9847580	Evaluation	Haemophilus influenzae	Haemophilus influenzae	Unknown	NTHi	No cap locus	/	M36645	SAMN12374826	PRJNA512636	WGS (fastQ)	/	SRR9847580	Potts 2019	478.223	Illumina HiSeq 2500	USA	2015	blood	SPAdes
SRR9847581	Evaluation	Haemophilus influenzae	Haemophilus influenzae	Unknown	Serotype a	a	/	M36676	SAMN12374825	PRJNA512636	WGS (fastQ)	/	SRR9847581	Potts 2019	105.303	Illumina MiSeq	USA	2015	blood	SPAdes
SRR9847582	Evaluation	Haemophilus influenzae	Haemophilus influenzae	Unknown	NTHi	No cap locus	/	M36677	SAMN12374824	PRJNA512636	WGS (fastQ)	/	SRR9847582	Potts 2019	104.54	Illumina MiSeq	USA	2015	blood	SPAdes
SRR9847583	Evaluation	Haemophilus influenzae	Haemophilus influenzae	Unknown	NTHi	No cap locus	/	M36688	SAMN12374823	PRJNA512636	WGS (fastQ)	/	SRR9847583	Potts 2019	165.141	Illumina MiSeq	USA	2015	CSF	SPAdes
SRR9847584	Evaluation	Haemophilus influenzae	Haemophilus influenzae	Unknown	Serotype f	f	/	M36692	SAMN12374822	PRJNA512636	WGS (fastQ)	/	SRR9847584	Potts 2019	384.047	Illumina HiSeq 2500	USA	2015	blood	SPAdes
SRR9847585	Evaluation	Haemophilus influenzae	Haemophilus influenzae	Unknown	NTHi	No cap locus	/	M40961	SAMN12374767	PRJNA512636	WGS (fastQ)	/	SRR9847585	Potts 2019	140.339	Illumina MiSeq	USA	2016	blood	SPAdes
SRR9847586	Evaluation	Haemophilus influenzae	Haemophilus influenzae	Unknown	NTHi	No cap locus	/	M40935	SAMN12374768	PRJNA512636	WGS (fastQ)	/	SRR9847586	Potts 2019	141.08	Illumina MiSeq	USA	2016	blood	SPAdes
SRR9847587	Evaluation	Haemophilus influenzae	Haemophilus influenzae	Unknown	Serotype a	a	/	M14785	SAMN12375135	PRJNA512636	WGS (fastQ)	/	SRR9847587	Potts 2019	354.126	Illumina HiSeq 2500	USA	2006	blood	SPAdes
SRR9847588	Evaluation	Haemophilus influenzae	Haemophilus influenzae	Unknown	Serotype f	f	/	M14722	SAMN12375136	PRJNA512636	WGS (fastQ)	/	SRR9847588	Potts 2019	482.768	Illumina HiSeq 2500	USA	2006	blood	SPAdes
SRR9847589	Evaluation	Haemophilus influenzae	Haemophilus influenzae	Unknown	Serotype e	e	/	M14793	SAMN12375133	PRJNA512636	WGS (fastQ)	/	SRR9847589	Potts 2019	401.853	Illumina HiSeq 2500	USA	2006	blood	SPAdes
SRR9847590	Evaluation	Haemophilus influenzae	Haemophilus influenzae	Unknown	NTHi	No cap locus	/	M14791	SAMN12375134	PRJNA512636	WGS (fastQ)	/	SRR9847590	Potts 2019	373.073	Illumina HiSeq 2500	USA	2006	blood	SPAdes
SRR9847591	Evaluation	Haemophilus influenzae	Haemophilus influenzae	Unknown	NTHi	No cap locus	/	M14886	SAMN12375131	PRJNA512636	WGS (fastQ)	/	SRR9847591	Potts 2019	330.54	Illumina HiSeq 2500	USA	2006	blood	SPAdes
SRR9847592	Evaluation	Haemophilus influenzae	Haemophilus influenzae	Unknown	Serotype e	e	/	M14822	SAMN12375132	PRJNA512636	WGS (fastQ)	/	SRR9847592	Potts 2019	378.133	Illumina HiSeq 2500	USA	2006	blood	SPAdes
SRR9847593	Evaluation	Haemophilus influenzae	Haemophilus influenzae	Unknown	Serotype a	a	/	M14916	SAMN12375129	PRJNA512636	WGS (fastQ)	/	SRR9847593	Potts 2019	174.091	Illumina MiSeq	USA	2006	blood	SPAdes
SRR9847594	Evaluation	Haemophilus influenzae	Haemophilus influenzae	Unknown	NTHi	No cap locus	/	M14910	SAMN12375130	PRJNA512636	WGS (fastQ)	/	SRR9847594	Potts 2019	442.65	Illumina HiSeq 2500	USA	2006	blood	SPAdes
SRR9847595	Evaluation	Haemophilus influenzae	Haemophilus influenzae	Unknown	Serotype b	b	/	M14979	SAMN12375127	PRJNA512636	WGS (fastQ)	/	SRR9847595	Potts 2019	448.323	Illumina HiSeq 2500	USA	2006	CSF	SPAdes
SRR9847596	Evaluation	Haemophilus influenzae	Haemophilus influenzae	Unknown	Serotype e	e	/	M14928	SAMN12375128	PRJNA512636	WGS (fastQ)	/	SRR9847596	Potts 2019	456.815	Illumina HiSeq 2500	USA	2006	blood	SPAdes
SRR9847597	Evaluation	Haemophilus influenzae	Haemophilus influenzae	Unknown	NTHi	No cap locus	/	M18093	SAMN12375066	PRJNA512636	WGS (fastQ)	/	SRR9847597	Potts 2019	141.599	Illumina MiSeq	USA	2008	blood	SPAdes
SRR9847598	Evaluation	Haemophilus influenzae	Haemophilus influenzae	Unknown	Capsule-deficient	No cap locus	/	M14002	SAMN12375155	PRJNA512636	WGS (fastQ)	/	SRR9847598	Potts 2019	358.97	Illumina HiSeq 2500	USA	2005	bronchoalveolar lavage	SPAdes
SRR9847599	Evaluation	Haemophilus influenzae	Haemophilus influenzae	Unknown	Serotype e	e	/	M18174	SAMN12375065	PRJNA512636	WGS (fastQ)	/	SRR9847599	Potts 2019	315.108	Illumina HiSeq 2500	USA	2008	blood	SPAdes
SRR9847600	Evaluation	Haemophilus influenzae	Haemophilus influenzae	Unknown	Capsule-deficient	No cap locus	/	M14416	SAMN12375148	PRJNA512636	WGS (fastQ)	/	SRR9847600	Potts 2019	337.97	Illumina HiSeq 2500	USA	2005	tracheal aspirate	SPAdes
SRR9847601	Evaluation	Haemophilus influenzae	Haemophilus influenzae	Unknown	Serotype a	a	/	M13387	SAMN12375162	PRJNA512636	WGS (fastQ)	/	SRR9847601	Potts 2019	279.034	Illumina HiSeq 2500	USA	2005	CSF	SPAdes
SRR9847602	Evaluation	Haemophilus influenzae	Haemophilus influenzae	Unknown	Serotype f	f	/	M13382	SAMN12375163	PRJNA512636	WGS (fastQ)	/	SRR9847602	Potts 2019	330.696	Illumina HiSeq 2500	USA	2005	blood	SPAdes
SRR9847603	Evaluation	Haemophilus influenzae	Haemophilus influenzae	Unknown	Serotype e	e	/	M13368	SAMN12375164	PRJNA512636	WGS (fastQ)	/	SRR9847603	Potts 2019	368.956	Illumina HiSeq 2500	USA	2005	blood	SPAdes
SRR9847604	Evaluation	Haemophilus influenzae	Haemophilus influenzae	Unknown	Serotype f	f	/	M13367	SAMN12375165	PRJNA512636	WGS (fastQ)	/	SRR9847604	Potts 2019	316.741	Illumina HiSeq 2500	USA	2005	blood	SPAdes
SRR9847605	Evaluation	Haemophilus influenzae	Haemophilus influenzae	Unknown	NTHi	No cap locus	/	M13364	SAMN12375166	PRJNA512636	WGS (fastQ)	/	SRR9847605	Potts 2019	359.743	Illumina HiSeq 2500	USA	2005	blood	SPAdes
SRR9847606	Evaluation	Haemophilus influenzae	Haemophilus influenzae	Unknown	Serotype c	c	/	M07878	SAMN12375318	PRJNA512636	WGS (fastQ)	/	SRR9847606	Potts 2019	87.4803	Illumina MiSeq	USA	2000	blood	SPAdes
SRR9847607	Evaluation	Haemophilus influenzae	Haemophilus influenzae	Unknown	NTHi	No cap locus	/	M07939	SAMN12375317	PRJNA512636	WGS (fastQ)	/	SRR9847607	Potts 2019	336.273	Illumina HiSeq 2500	USA	2001	ear	SPAdes
SRR9847608	Evaluation	Haemophilus influenzae	Haemophilus influenzae	Unknown	Serotype f	f	/	M07757	SAMN12375324	PRJNA512636	WGS (fastQ)	/	SRR9847608	Potts 2019	355.804	Illumina HiSeq 2500	USA	2000	blood	SPAdes
SRR9847609	Evaluation	Haemophilus influenzae	Haemophilus influenzae	Unknown	Serotype e	e	/	M07758	SAMN12375323	PRJNA512636	WGS (fastQ)	/	SRR9847609	Potts 2019	393.94	Illumina HiSeq 2500	USA	2000	blood	SPAdes
SRR9847610	Evaluation	Haemophilus influenzae	Haemophilus influenzae	Unknown	NTHi	No cap locus	/	M07763	SAMN12375322	PRJNA512636	WGS (fastQ)	/	SRR9847610	Potts 2019	374.611	Illumina HiSeq 2500	USA	2001	blood	SPAdes
SRR9847611	Evaluation	Haemophilus influenzae	Haemophilus influenzae	Unknown	Serotype e	e	/	M07804	SAMN12375321	PRJNA512636	WGS (fastQ)	/	SRR9847611	Potts 2019	448.56	Illumina HiSeq 2500	USA	2000	blood	SPAdes
SRR9847612	Evaluation	Haemophilus influenzae	Haemophilus influenzae	Unknown	Serotype e	e	/	M12003	SAMN12375206	PRJNA512636	WGS (fastQ)	/	SRR9847612	Potts 2019	428.579	Illumina HiSeq 2500	USA	2004	CSF	SPAdes
SRR9847613	Evaluation	Haemophilus influenzae	Haemophilus influenzae	Unknown	Serotype f	f	/	M23296	SAMN12374972	PRJNA512636	WGS (fastQ)	/	SRR9847613	Potts 2019	376.247	Illumina HiSeq 2500	USA	2011	blood	SPAdes
SRR9847614	Evaluation	Haemophilus influenzae	Haemophilus influenzae	Unknown	NTHi	No cap locus	/	M23357	SAMN12374971	PRJNA512636	WGS (fastQ)	/	SRR9847614	Potts 2019	345.463	Illumina HiSeq 2500	USA	2011	blood	SPAdes
SRR9847615	Evaluation	Haemophilus influenzae	Haemophilus influenzae	Unknown	Serotype f	f	/	M23255	SAMN12374974	PRJNA512636	WGS (fastQ)	/	SRR9847615	Potts 2019	411.84	Illumina HiSeq 2500	USA	2011	blood	SPAdes
SRR9847616	Evaluation	Haemophilus influenzae	Haemophilus influenzae	Unknown	Serotype e	e	/	M23267	SAMN12374973	PRJNA512636	WGS (fastQ)	/	SRR9847616	Potts 2019	356.363	Illumina HiSeq 2500	USA	2011	blood	SPAdes
SRR9847617	Evaluation	Haemophilus influenzae	Haemophilus influenzae	Unknown	NTHi	No cap locus	/	M14545	SAMN12375146	PRJNA512636	WGS (fastQ)	/	SRR9847617	Potts 2019	400.609	Illumina HiSeq 2500	USA	2006	blood	SPAdes
SRR9847618	Evaluation	Haemophilus influenzae	Haemophilus influenzae	Unknown	NTHi	No cap locus	/	M14666	SAMN12375139	PRJNA512636	WGS (fastQ)	/	SRR9847618	Potts 2019	411.542	Illumina HiSeq 2500	USA	2006	CSF	SPAdes
SRR9847619	Evaluation	Haemophilus influenzae	Haemophilus influenzae	Unknown	Serotype e	e	/	M14661	SAMN12375140	PRJNA512636	WGS (fastQ)	/	SRR9847619	Potts 2019	382.347	Illumina HiSeq 2500	USA	2006	blood	SPAdes
SRR9847620	Evaluation	Haemophilus influenzae	Haemophilus influenzae	Unknown	NTHi	No cap locus	/	M14705	SAMN12375137	PRJNA512636	WGS (fastQ)	/	SRR9847620	Potts 2019	401.58	Illumina HiSeq 2500	USA	2006	blood	SPAdes
SRR9847621	Evaluation	Haemophilus influenzae	Haemophilus influenzae	Unknown	NTHi	No cap locus	/	M14623	SAMN12375144	PRJNA512636	WGS (fastQ)	/	SRR9847621	Potts 2019	410.957	Illumina HiSeq 2500	USA	2006	blood	SPAdes
SRR9847622	Evaluation	Haemophilus influenzae	Haemophilus influenzae	Unknown	NTHi	No cap locus	/	M14647	SAMN12375141	PRJNA512636	WGS (fastQ)	/	SRR9847622	Potts 2019	500.464	Illumina HiSeq 2500	USA	2006	blood	SPAdes
SRR9847623	Evaluation	Haemophilus influenzae	Haemophilus influenzae	Unknown	NTHi	No cap locus	/	M14634	SAMN12375142	PRJNA512636	WGS (fastQ)	/	SRR9847623	Potts 2019	413.93	Illumina HiSeq 2500	USA	2006	blood	SPAdes
SRR9847624	Evaluation	Haemophilus influenzae	Haemophilus influenzae	Unknown	Serotype f	f	/	M06042	SAMN12375374	PRJNA512636	WGS (fastQ)	/	SRR9847624	Potts 2019	320.493	Illumina HiSeq 2500	USA	1999	blood	SPAdes
SRR9847625	Evaluation	Haemophilus influenzae	Haemophilus influenzae	Unknown	NTHi	No cap locus	/	M16359	SAMN12375100	PRJNA512636	WGS (fastQ)	/	SRR9847625	Potts 2019	391.346	Illumina HiSeq 2500	USA	2007	blood	SPAdes
SRR9847626	Evaluation	Haemophilus influenzae	Haemophilus influenzae	Unknown	Serotype e	e	/	M21240	SAMN12375026	PRJNA512636	WGS (fastQ)	/	SRR9847626	Potts 2019	320.028	Illumina HiSeq 2500	USA	2009	blood	SPAdes
SRR9847627	Evaluation	Haemophilus influenzae	Haemophilus influenzae	Unknown	NTHi	No cap locus	/	M03835	SAMN12375397	PRJNA512636	WGS (fastQ)	/	SRR9847627	Potts 2019	303.445	Illumina HiSeq 2500	Mexico	1997	bronchoalveolar lavage	SPAdes
SRR9847628	Evaluation	Haemophilus influenzae	Haemophilus influenzae	Unknown	Serotype e	e	/	M06216	SAMN12375363	PRJNA512636	WGS (fastQ)	/	SRR9847628	Potts 2019	330.814	Illumina HiSeq 2500	USA	1999	blood	SPAdes
SRR9847629	Evaluation	Haemophilus influenzae	Haemophilus influenzae	Unknown	Serotype b	b	/	M22533	SAMN12374996	PRJNA512636	WGS (fastQ)	/	SRR9847629	Potts 2019	317.637	Illumina HiSeq 2500	USA	2010	blood	SPAdes
SRR9847630	Evaluation	Haemophilus influenzae	Haemophilus influenzae	Unknown	Serotype e	e	/	M22596	SAMN12374995	PRJNA512636	WGS (fastQ)	/	SRR9847630	Potts 2019	439.785	Illumina HiSeq 2500	USA	2010	blood	SPAdes
SRR9847631	Evaluation	Haemophilus influenzae	Haemophilus influenzae	Unknown	Serotype b	b	/	M22639	SAMN12374994	PRJNA512636	WGS (fastQ)	/	SRR9847631	Potts 2019	487.886	Illumina HiSeq 2500	USA	2010	blood	SPAdes
SRR9847632	Evaluation	Haemophilus influenzae	Haemophilus influenzae	Unknown	Serotype f	f	/	M22861	SAMN12374993	PRJNA512636	WGS (fastQ)	/	SRR9847632	Potts 2019	356.663	Illumina HiSeq 2500	USA	2011	blood	SPAdes
SRR9847633	Evaluation	Haemophilus influenzae	Haemophilus influenzae	Unknown	NTHi	No cap locus	/	M41695	SAMN12374751	PRJNA512636	WGS (fastQ)	/	SRR9847633	Potts 2019	150.431	Illumina MiSeq	USA	2016	blood	SPAdes
SRR9847634	Evaluation	Haemophilus influenzae	Haemophilus influenzae	Unknown	NTHi	No cap locus	/	M41653	SAMN12374752	PRJNA512636	WGS (fastQ)	/	SRR9847634	Potts 2019	112.751	Illumina MiSeq	USA	2016	blood	SPAdes
SRR9847635	Evaluation	Haemophilus influenzae	Haemophilus influenzae	Unknown	NTHi	No cap locus	/	M41652	SAMN12374753	PRJNA512636	WGS (fastQ)	/	SRR9847635	Potts 2019	98.7697	Illumina MiSeq	USA	2016	CSF	SPAdes
SRR9847636	Evaluation	Haemophilus influenzae	Haemophilus influenzae	Unknown	NTHi	No cap locus	/	M41535	SAMN12374754	PRJNA512636	WGS (fastQ)	/	SRR9847636	Potts 2019	179.047	Illumina MiSeq	USA	2017	CSF	SPAdes
SRR9847637	Evaluation	Haemophilus influenzae	Haemophilus influenzae	Unknown	NTHi	No cap locus	/	M41514	SAMN12374755	PRJNA512636	WGS (fastQ)	/	SRR9847637	Potts 2019	106.961	Illumina MiSeq	USA	2017	blood	SPAdes
SRR9847638	Evaluation	Haemophilus influenzae	Haemophilus influenzae	Unknown	NTHi	No cap locus	/	M41491	SAMN12374756	PRJNA512636	WGS (fastQ)	/	SRR9847638	Potts 2019	155.917	Illumina MiSeq	USA	2017	blood	SPAdes
SRR9847639	Evaluation	Haemophilus influenzae	Haemophilus influenzae	Unknown	NTHi	No cap locus	/	M41974	SAMN12374742	PRJNA512636	WGS (fastQ)	/	SRR9847639	Potts 2019	182.5	Illumina MiSeq	USA	2017	blood	SPAdes
SRR9847640	Evaluation	Haemophilus influenzae	Haemophilus influenzae	Unknown	NTHi	No cap locus	/	M06491	SAMN12375356	PRJNA512636	WGS (fastQ)	/	SRR9847640	Potts 2019	362.854	Illumina HiSeq 2500	USA	1999	blood	SPAdes
SRR9847641	Evaluation	Haemophilus influenzae	Haemophilus influenzae	Unknown	Serotype c	c	/	M06542	SAMN12375355	PRJNA512636	WGS (fastQ)	/	SRR9847641	Potts 2019	91.3207	Illumina MiSeq	USA	missing	missing	SPAdes
SRR9847642	Evaluation	Haemophilus influenzae	Haemophilus influenzae	Unknown	Serotype a	a	/	M41813	SAMN12374743	PRJNA512636	WGS (fastQ)	/	SRR9847642	Potts 2019	114.913	Illumina MiSeq	USA	2017	CSF	SPAdes
SRR9847643	Evaluation	Haemophilus influenzae	Haemophilus influenzae	Unknown	NTHi	No cap locus	/	M41797	SAMN12374744	PRJNA512636	WGS (fastQ)	/	SRR9847643	Potts 2019	118.595	Illumina MiSeq	USA	2017	blood	SPAdes
SRR9847644	Evaluation	Haemophilus influenzae	Haemophilus influenzae	Unknown	NTHi	No cap locus	/	M43168	SAMN12374737	PRJNA512636	WGS (fastQ)	/	SRR9847644	Potts 2019	141.467	Illumina MiSeq	USA	2017	blood	SPAdes
SRR9847645	Evaluation	Haemophilus influenzae	Haemophilus influenzae	Unknown	NTHi	No cap locus	/	M27911	SAMN12374880	PRJNA512636	WGS (fastQ)	/	SRR9847645	Potts 2019	446.099	Illumina HiSeq 2500	USA	2013	Cyst	SPAdes
SRR9847646	Evaluation	Haemophilus influenzae	Haemophilus influenzae	Unknown	Serotype f	f	/	M27968	SAMN12374879	PRJNA512636	WGS (fastQ)	/	SRR9847646	Potts 2019	313.344	Illumina HiSeq 2500	USA	2014	blood	SPAdes
SRR9847647	Evaluation	Haemophilus influenzae	Haemophilus influenzae	Unknown	NTHi	No cap locus	/	M27970	SAMN12374878	PRJNA512636	WGS (fastQ)	/	SRR9847647	Potts 2019	357.562	Illumina HiSeq 2500	USA	2014	blood	SPAdes
SRR9847648	Evaluation	Haemophilus influenzae	Haemophilus influenzae	Unknown	NTHi	No cap locus	/	M28011	SAMN12374877	PRJNA512636	WGS (fastQ)	/	SRR9847648	Potts 2019	461.304	Illumina HiSeq 2500	USA	2014	blood	SPAdes
SRR9847649	Evaluation	Haemophilus influenzae	Haemophilus influenzae	Unknown	Serotype f	f	/	M18543	SAMN12375058	PRJNA512636	WGS (fastQ)	/	SRR9847649	Potts 2019	369.663	Illumina HiSeq 2500	USA	2009	blood	SPAdes
SRR9847650	Evaluation	Haemophilus influenzae	Haemophilus influenzae	Unknown	Capsule-deficient	No cap locus	/	M18545	SAMN12375057	PRJNA512636	WGS (fastQ)	/	SRR9847650	Potts 2019	294.683	Illumina HiSeq 2500	USA	2009	blood	SPAdes
SRR9847651	Evaluation	Haemophilus influenzae	Haemophilus influenzae	Unknown	Serotype e	e	/	M18230	SAMN12375064	PRJNA512636	WGS (fastQ)	/	SRR9847651	Potts 2019	298.935	Illumina HiSeq 2500	USA	2008	blood	SPAdes
SRR1655582	Evaluation	Haemophilus influenzae	Haemophilus parainfluenzae	Unknown	No cap locus	No cap locus	/	159_HINF	SAMN03197350	PRJNA267549	WGS (fastQ)	/	SRR1655582	Roach 2015	37.6064	Illumina HiSeq 2000	USA	missing	missing	SPAdes
SRR1655590	Evaluation	Haemophilus influenzae	Haemophilus parainfluenzae	Unknown	No cap locus	No cap locus	/	167_HINF	SAMN03197358	PRJNA267549	WGS (fastQ)	/	SRR1655590	Roach 2015	43.5449	Illumina HiSeq 2000	USA	missing	missing	SPAdes
SRR1656278	Evaluation	Haemophilus influenzae	Haemophilus haemolyticus subsp. intermedius	Unknown	No cap locus	No cap locus	/	839_HINF	SAMN03198046	PRJNA267549	WGS (fastQ)	/	SRR1656278	Roach 2015	44.1488	Illumina HiSeq 2000	USA	missing	missing	SPAdes
SRR1656224	Evaluation	Haemophilus influenzae	Haemophilus parainfluenzae	Unknown	No cap locus	No cap locus	/	781_HINF	SAMN03197992	PRJNA267549	WGS (fastQ)	/	SRR1656224	Roach 2015	29.9499	Illumina HiSeq 2000	USA	missing	missing	SPAdes
SRR1656281	Evaluation	Haemophilus influenzae	Haemophilus parainfluenzae	Unknown	No cap locus	No cap locus	/	841_HINF	SAMN03198049	PRJNA267549	WGS (fastQ)	/	SRR1656281	Roach 2015	25.5966	Illumina HiSeq 2000	USA	missing	missing	SPAdes
SRR7692423	Evaluation	Haemophilus influenzae	Haemophilus influenzae	NTHi	NTHi	No cap locus	/	8794	SAMN07421878	PRJNA282520	WGS (fastQ)	/	SRR7692423	Moleres 2018/Fernandez-Calvet 2021	217.133	NextSeq 500	Spain	41374	sputum	SPAdes
SRR7692424	Evaluation	Haemophilus influenzae	Haemophilus influenzae	NTHi	NTHi	No cap locus	/	8643	SAMN07421877	PRJNA282520	WGS (fastQ)	/	SRR7692424	Moleres 2018/Fernandez-Calvet 2022	207.233	NextSeq 500	Spain	41311	sputum	SPAdes
SRR7692425	Evaluation	Haemophilus influenzae	Haemophilus influenzae	NTHi	NTHi	No cap locus	/	7629	SAMN07421881	PRJNA282520	WGS (fastQ)	/	SRR7692425	Moleres 2018/Fernandez-Calvet 2023	205.554	NextSeq 500	Spain	40644	sputum	SPAdes
SRR7692426	Evaluation	Haemophilus influenzae	Haemophilus influenzae	NTHi	NTHi	No cap locus	/	4482	SAMN07421880	PRJNA282520	WGS (fastQ)	/	SRR7692426	Moleres 2018/Fernandez-Calvet 2024	197.767	NextSeq 500	Spain	40231	sputum	SPAdes
SRR7692427	Evaluation	Haemophilus influenzae	Haemophilus influenzae	NTHi	NTHi	No cap locus	/	8879	SAMN07421874	PRJNA282520	WGS (fastQ)	/	SRR7692427	Moleres 2018/Fernandez-Calvet 2025	274.563	NextSeq 500	Spain	41411	sputum	SPAdes
SRR7692428	Evaluation	Haemophilus influenzae	Haemophilus influenzae	NTHi	NTHi	No cap locus	/	8591	SAMN07421873	PRJNA282520	WGS (fastQ)	/	SRR7692428	Moleres 2018/Fernandez-Calvet 2026	277.433	NextSeq 500	Spain	41285	sputum	SPAdes
SRR7692429	Evaluation	Haemophilus influenzae	Haemophilus influenzae	NTHi	NTHi	No cap locus	/	8624	SAMN07421876	PRJNA282520	WGS (fastQ)	/	SRR7692429	Moleres 2018/Fernandez-Calvet 2027	217.539	NextSeq 500	Spain	41302	sputum	SPAdes
SRR7692430	Evaluation	Haemophilus influenzae	Haemophilus influenzae	NTHi	NTHi	No cap locus	/	8560	SAMN07421875	PRJNA282520	WGS (fastQ)	/	SRR7692430	Moleres 2018/Fernandez-Calvet 2028	296.182	NextSeq 500	Spain	41265	sputum	SPAdes
SRR7692431	Evaluation	Haemophilus influenzae	Haemophilus influenzae	NTHi	NTHi	No cap locus	/	8650	SAMN07421883	PRJNA282520	WGS (fastQ)	/	SRR7692431	Moleres 2018/Fernandez-Calvet 2029	218.628	NextSeq 500	Spain	41312	sputum	SPAdes
SRR7692432	Evaluation	Haemophilus influenzae	Haemophilus influenzae	NTHi	NTHi	No cap locus	/	7719	SAMN07421882	PRJNA282520	WGS (fastQ)	/	SRR7692432	Moleres 2018/Fernandez-Calvet 2030	172.105	NextSeq 500	Spain	40702	sputum	SPAdes
SRR7692433	Evaluation	Haemophilus influenzae	Haemophilus influenzae	NTHi	NTHi	No cap locus	/	8486	SAMN07421910	PRJNA282520	WGS (fastQ)	/	SRR7692433	Moleres 2018/Fernandez-Calvet 2031	223.489	NextSeq 500	Spain	41208	sputum	SPAdes
SRR7692434	Evaluation	Haemophilus influenzae	Haemophilus influenzae	NTHi	NTHi	No cap locus	/	2713	SAMN07421954	PRJNA282520	WGS (fastQ)	/	SRR7692434	Moleres 2018/Fernandez-Calvet 2032	202.182	NextSeq 500	Spain	37703	sputum	SPAdes
SRR7692435	Evaluation	Haemophilus influenzae	Haemophilus influenzae	NTHi	NTHi	No cap locus	/	2792	SAMN07421956	PRJNA282520	WGS (fastQ)	/	SRR7692435	Moleres 2018/Fernandez-Calvet 2033	213.876	NextSeq 500	Spain	37750	sputum	SPAdes
SRR7692436	Evaluation	Haemophilus influenzae	Haemophilus influenzae	NTHi	NTHi	No cap locus	/	9724	SAMN07421886	PRJNA282520	WGS (fastQ)	/	SRR7692436	Moleres 2018/Fernandez-Calvet 2034	196.883	NextSeq 500	Spain	41737	sputum	SPAdes
SRR7692437	Evaluation	Haemophilus influenzae	Haemophilus influenzae	NTHi	NTHi	No cap locus	/	7974	SAMN07421870	PRJNA282520	WGS (fastQ)	/	SRR7692437	Moleres 2018/Fernandez-Calvet 2035	213.339	NextSeq 500	Spain	40910	sputum	SPAdes
SRR7692438	Evaluation	Haemophilus influenzae	Haemophilus influenzae	NTHi	NTHi	No cap locus	/	9590	SAMN07421896	PRJNA282520	WGS (fastQ)	/	SRR7692438	Moleres 2018/Fernandez-Calvet 2036	215.843	NextSeq 500	Spain	41729	sputum	SPAdes
SRR7692439	Evaluation	Haemophilus influenzae	Haemophilus influenzae	NTHi	NTHi	No cap locus	/	7680	SAMN07421888	PRJNA282520	WGS (fastQ)	/	SRR7692439	Moleres 2018/Fernandez-Calvet 2037	208.28	NextSeq 500	Spain	40683	sputum	SPAdes
SRR7692440	Evaluation	Haemophilus influenzae	Haemophilus influenzae	NTHi	NTHi	No cap locus	/	4460	SAMN07421936	PRJNA282520	WGS (fastQ)	/	SRR7692440	Moleres 2018/Fernandez-Calvet 2038	164.234	NextSeq 500	Spain	40219	sputum	SPAdes
SRR7692441	Evaluation	Haemophilus influenzae	Haemophilus influenzae	NTHi	NTHi	No cap locus	/	8193	SAMN07421922	PRJNA282520	WGS (fastQ)	/	SRR7692441	Moleres 2018/Fernandez-Calvet 2039	225.327	NextSeq 500	Spain	40995	sputum	SPAdes
SRR7692442	Evaluation	Haemophilus influenzae	Haemophilus influenzae	NTHi	NTHi	No cap locus	/	8647	SAMN07421893	PRJNA282520	WGS (fastQ)	/	SRR7692442	Moleres 2018/Fernandez-Calvet 2040	171.095	NextSeq 500	Spain	41316	sputum	SPAdes
SRR7692443	Evaluation	Haemophilus influenzae	Haemophilus influenzae	NTHi	NTHi	No cap locus	/	9380	SAMN07421895	PRJNA282520	WGS (fastQ)	/	SRR7692443	Moleres 2018/Fernandez-Calvet 2041	226.204	NextSeq 500	Spain	41652	sputum	SPAdes
SRR7692444	Evaluation	Haemophilus influenzae	Haemophilus influenzae	NTHi	NTHi	No cap locus	/	8456	SAMN07421890	PRJNA282520	WGS (fastQ)	/	SRR7692444	Moleres 2018/Fernandez-Calvet 2042	173.127	NextSeq 500	Spain	41180	sputum	SPAdes
SRR7692445	Evaluation	Haemophilus influenzae	Haemophilus influenzae	NTHi	NTHi	No cap locus	/	8522	SAMN07421891	PRJNA282520	WGS (fastQ)	/	SRR7692445	Moleres 2018/Fernandez-Calvet 2043	187.093	NextSeq 500	Spain	41239	sputum	SPAdes
SRR7692446	Evaluation	Haemophilus influenzae	Haemophilus influenzae	NTHi	NTHi	No cap locus	/	7579	SAMN07421887	PRJNA282520	WGS (fastQ)	/	SRR7692446	Moleres 2018/Fernandez-Calvet 2044	192.737	NextSeq 500	Spain	40623	sputum	SPAdes
SRR7692447	Evaluation	Haemophilus influenzae	Haemophilus influenzae	NTHi	NTHi	No cap locus	/	8066	SAMN07421889	PRJNA282520	WGS (fastQ)	/	SRR7692447	Moleres 2018/Fernandez-Calvet 2045	207.555	NextSeq 500	Spain	40946	sputum	SPAdes
SRR7692448	Evaluation	Haemophilus influenzae	Haemophilus influenzae	NTHi	NTHi	No cap locus	/	8844	SAMN07421884	PRJNA282520	WGS (fastQ)	/	SRR7692448	Moleres 2018/Fernandez-Calvet 2046	361.254	NextSeq 500	Spain	41397	sputum	SPAdes
SRR7692449	Evaluation	Haemophilus influenzae	Haemophilus influenzae	NTHi	NTHi	No cap locus	/	8895	SAMN07421885	PRJNA282520	WGS (fastQ)	/	SRR7692449	Moleres 2018/Fernandez-Calvet 2047	203.354	NextSeq 500	Spain	41418	sputum	SPAdes
SRR7692450	Evaluation	Haemophilus influenzae	Haemophilus influenzae	NTHi	NTHi	No cap locus	/	6998	SAMN07421897	PRJNA282520	WGS (fastQ)	/	SRR7692450	Moleres 2018/Fernandez-Calvet 2048	286.27	NextSeq 500	Spain	40429	sputum	SPAdes
SRR7692451	Evaluation	Haemophilus influenzae	Haemophilus influenzae	NTHi	NTHi	No cap locus	/	7806	SAMN07421899	PRJNA282520	WGS (fastQ)	/	SRR7692451	Moleres 2018/Fernandez-Calvet 2049	188.358	NextSeq 500	Spain	40780	sputum	SPAdes
SRR7692472	Evaluation	Haemophilus influenzae	Haemophilus influenzae	NTHi	NTHi	No cap locus	/	9166	SAMN07421869	PRJNA282520	WGS (fastQ)	/	SRR7692472	Moleres 2018/Fernandez-Calvet 2050	198.283	NextSeq 500	Spain	41565	sputum	SPAdes
SRR7692473	Evaluation	Haemophilus influenzae	Haemophilus influenzae	NTHi	NTHi	No cap locus	/	8239	SAMN07421871	PRJNA282520	WGS (fastQ)	/	SRR7692473	Moleres 2018/Fernandez-Calvet 2051	221.816	NextSeq 500	Spain	41031	sputum	SPAdes
SRR7692474	Evaluation	Haemophilus influenzae	Haemophilus influenzae	NTHi	NTHi	No cap locus	/	8079	SAMN07421865	PRJNA282520	WGS (fastQ)	/	SRR7692474	Moleres 2018/Fernandez-Calvet 2052	176.907	NextSeq 500	Spain	40952	sputum	SPAdes
SRR7692475	Evaluation	Haemophilus influenzae	Haemophilus influenzae	NTHi	Serotype e	e	/	8275	SAMN07421866	PRJNA282520	WGS (fastQ)	/	SRR7692475	Moleres 2018/Fernandez-Calvet 2053	104.676	NextSeq 500	Spain	41051	sputum	SPAdes
SRR7692476	Evaluation	Haemophilus influenzae	Haemophilus influenzae	NTHi	NTHi	No cap locus	/	8360	SAMN07421867	PRJNA282520	WGS (fastQ)	/	SRR7692476	Moleres 2018/Fernandez-Calvet 2054	160.871	NextSeq 500	Spain	41100	sputum	SPAdes
SRR7692477	Evaluation	Haemophilus influenzae	Haemophilus influenzae	NTHi	NTHi	No cap locus	/	8654	SAMN07421868	PRJNA282520	WGS (fastQ)	/	SRR7692477	Moleres 2018/Fernandez-Calvet 2055	185.901	NextSeq 500	Spain	41317	sputum	SPAdes
SRR7692480	Evaluation	Haemophilus influenzae	Haemophilus influenzae	NTHi	NTHi	No cap locus	/	8883	SAMN07421879	PRJNA282520	WGS (fastQ)	/	SRR7692480	Moleres 2018/Fernandez-Calvet 2056	272.566	NextSeq 500	Spain	41410	sputum	SPAdes
SRR7692481	Evaluation	Haemophilus influenzae	Haemophilus influenzae	NTHi	NTHi	No cap locus	/	8759	SAMN07421933	PRJNA282520	WGS (fastQ)	/	SRR7692481	Moleres 2018/Fernandez-Calvet 2057	156.705	NextSeq 500	Spain	41359	sputum	SPAdes
SRR7692482	Evaluation	Haemophilus influenzae	Haemophilus influenzae	NTHi	NTHi	No cap locus	/	8561	SAMN07421926	PRJNA282520	WGS (fastQ)	/	SRR7692482	Moleres 2018/Fernandez-Calvet 2058	208.56	NextSeq 500	Spain	41267	sputum	SPAdes
SRR7692483	Evaluation	Haemophilus influenzae	Haemophilus influenzae	NTHi	NTHi	No cap locus	/	8526	SAMN07421925	PRJNA282520	WGS (fastQ)	/	SRR7692483	Moleres 2018/Fernandez-Calvet 2059	203.58	NextSeq 500	Spain	41242	sputum	SPAdes
SRR7692484	Evaluation	Haemophilus influenzae	Haemophilus influenzae	NTHi	NTHi	No cap locus	/	8956	SAMN07421930	PRJNA282520	WGS (fastQ)	/	SRR7692484	Moleres 2018/Fernandez-Calvet 2060	180.544	NextSeq 500	Spain	41445	sputum	SPAdes
SRR7692485	Evaluation	Haemophilus influenzae	Haemophilus influenzae	NTHi	NTHi	No cap locus	/	8849	SAMN07421928	PRJNA282520	WGS (fastQ)	/	SRR7692485	Moleres 2018/Fernandez-Calvet 2061	197.211	NextSeq 500	Spain	41400	sputum	SPAdes
SRR7692486	Evaluation	Haemophilus influenzae	Haemophilus influenzae	NTHi	NTHi	No cap locus	/	8020	SAMN07421932	PRJNA282520	WGS (fastQ)	/	SRR7692486	Moleres 2018/Fernandez-Calvet 2062	174.401	NextSeq 500	Spain	40928	sputum	SPAdes
SRR7692487	Evaluation	Haemophilus influenzae	Haemophilus influenzae	NTHi	NTHi	No cap locus	/	8983	SAMN07421931	PRJNA282520	WGS (fastQ)	/	SRR7692487	Moleres 2018/Fernandez-Calvet 2063	186.068	NextSeq 500	Spain	41460	sputum	SPAdes
SRR7692488	Evaluation	Haemophilus influenzae	Haemophilus influenzae	NTHi	NTHi	No cap locus	/	9367	SAMN07421935	PRJNA282520	WGS (fastQ)	/	SRR7692488	Moleres 2018/Fernandez-Calvet 2064	200.516	NextSeq 500	Spain	41647	sputum	SPAdes
SRR7692489	Evaluation	Haemophilus influenzae	Haemophilus influenzae	NTHi	NTHi	No cap locus	/	8889	SAMN07421934	PRJNA282520	WGS (fastQ)	/	SRR7692489	Moleres 2018/Fernandez-Calvet 2065	140.88	NextSeq 500	Spain	41416	sputum	SPAdes
SRR7692490	Evaluation	Haemophilus influenzae	Haemophilus influenzae	NTHi	NTHi	No cap locus	/	7614	SAMN07421939	PRJNA282520	WGS (fastQ)	/	SRR7692490	Moleres 2018/Fernandez-Calvet 2066	177.182	NextSeq 500	Spain	40637	sputum	SPAdes
SRR7692491	Evaluation	Haemophilus influenzae	Haemophilus influenzae	NTHi	NTHi	No cap locus	/	7216	SAMN07421938	PRJNA282520	WGS (fastQ)	/	SRR7692491	Moleres 2018/Fernandez-Calvet 2067	169.851	NextSeq 500	Spain	40560	sputum	SPAdes
SRR7692492	Evaluation	Haemophilus influenzae	Haemophilus influenzae	NTHi	NTHi	No cap locus	/	6062	SAMN07421943	PRJNA282520	WGS (fastQ)	/	SRR7692492	Moleres 2018/Fernandez-Calvet 2068	167.844	NextSeq 500	Spain	40322	sputum	SPAdes
SRR7692493	Evaluation	Haemophilus influenzae	Haemophilus influenzae	NTHi	NTHi	No cap locus	/	7113	SAMN07421945	PRJNA282520	WGS (fastQ)	/	SRR7692493	Moleres 2018/Fernandez-Calvet 2069	174.699	NextSeq 500	Spain	40510	sputum	SPAdes
SRR7692494	Evaluation	Haemophilus influenzae	Haemophilus influenzae	NTHi	NTHi	No cap locus	/	8053	SAMN07421941	PRJNA282520	WGS (fastQ)	/	SRR7692494	Moleres 2018/Fernandez-Calvet 2070	166.623	NextSeq 500	Spain	40940	sputum	SPAdes
SRR7692495	Evaluation	Haemophilus influenzae	Haemophilus influenzae	NTHi	NTHi	No cap locus	/	4462	SAMN07421942	PRJNA282520	WGS (fastQ)	/	SRR7692495	Moleres 2018/Fernandez-Calvet 2071	187.583	NextSeq 500	Spain	40222	sputum	SPAdes
SRR7692496	Evaluation	Haemophilus influenzae	Haemophilus influenzae	NTHi	NTHi	No cap locus	/	1509	SAMN07421949	PRJNA282520	WGS (fastQ)	/	SRR7692496	Moleres 2018/Fernandez-Calvet 2072	158.751	NextSeq 500	Spain	36557	sputum	SPAdes
SRR7692497	Evaluation	Haemophilus influenzae	Haemophilus influenzae	NTHi	NTHi	No cap locus	/	1755	SAMN07421950	PRJNA282520	WGS (fastQ)	/	SRR7692497	Moleres 2018/Fernandez-Calvet 2073	158.658	NextSeq 500	Spain	36873	sputum	SPAdes
SRR7692498	Evaluation	Haemophilus influenzae	Haemophilus influenzae	NTHi	NTHi	No cap locus	/	7552	SAMN07421946	PRJNA282520	WGS (fastQ)	/	SRR7692498	Moleres 2018/Fernandez-Calvet 2074	190.044	NextSeq 500	Spain	40612	sputum	SPAdes
SRR7692499	Evaluation	Haemophilus influenzae	Haemophilus influenzae	NTHi	NTHi	No cap locus	/	8639	SAMN07421948	PRJNA282520	WGS (fastQ)	/	SRR7692499	Moleres 2018/Fernandez-Calvet 2075	254.541	NextSeq 500	Spain	41310	sputum	SPAdes
SRR7692500	Evaluation	Haemophilus influenzae	Haemophilus influenzae	NTHi	NTHi	No cap locus	/	2580	SAMN07421952	PRJNA282520	WGS (fastQ)	/	SRR7692500	Moleres 2018/Fernandez-Calvet 2076	148.159	NextSeq 500	Spain	37619	sputum	SPAdes
SRR7692501	Evaluation	Haemophilus influenzae	Haemophilus influenzae	NTHi	NTHi	No cap locus	/	2720	SAMN07421953	PRJNA282520	WGS (fastQ)	/	SRR7692501	Moleres 2018/Fernandez-Calvet 2077	172.155	NextSeq 500	Spain	37703	sputum	SPAdes
SRR7692512	Evaluation	Haemophilus influenzae	Haemophilus influenzae	NTHi	NTHi	No cap locus	/	8384	SAMN07421909	PRJNA282520	WGS (fastQ)	/	SRR7692512	Moleres 2018/Fernandez-Calvet 2078	181.086	NextSeq 500	Spain	41117	sputum	SPAdes
SRR7692513	Evaluation	Haemophilus influenzae	Haemophilus influenzae	NTHi	NTHi	No cap locus	/	8237	SAMN07421908	PRJNA282520	WGS (fastQ)	/	SRR7692513	Moleres 2018/Fernandez-Calvet 2079	235.486	NextSeq 500	Spain	41030	sputum	SPAdes
SRR7692514	Evaluation	Haemophilus influenzae	Haemophilus influenzae	NTHi	NTHi	No cap locus	/	7232	SAMN07421907	PRJNA282520	WGS (fastQ)	/	SRR7692514	Moleres 2018/Fernandez-Calvet 2080	190.498	NextSeq 500	Spain	40564	sputum	SPAdes
SRR7692515	Evaluation	Haemophilus influenzae	Haemophilus influenzae	NTHi	NTHi	No cap locus	/	7106	SAMN07421906	PRJNA282520	WGS (fastQ)	/	SRR7692515	Moleres 2018/Fernandez-Calvet 2081	192.609	NextSeq 500	Spain	40506	sputum	SPAdes
SRR7692516	Evaluation	Haemophilus influenzae	Haemophilus influenzae	NTHi	NTHi	No cap locus	/	3847	SAMN07421905	PRJNA282520	WGS (fastQ)	/	SRR7692516	Moleres 2018/Fernandez-Calvet 2082	353.499	NextSeq 500	Spain	39864	sputum	SPAdes
SRR7692517	Evaluation	Haemophilus influenzae	Haemophilus influenzae	NTHi	NTHi	No cap locus	/	3766	SAMN07421904	PRJNA282520	WGS (fastQ)	/	SRR7692517	Moleres 2018/Fernandez-Calvet 2083	191.227	NextSeq 500	Spain	39832	sputum	SPAdes
SRR7692518	Evaluation	Haemophilus influenzae	Haemophilus influenzae	NTHi	NTHi	No cap locus	/	9221	SAMN07421903	PRJNA282520	WGS (fastQ)	/	SRR7692518	Moleres 2018/Fernandez-Calvet 2084	190.811	NextSeq 500	Spain	41593	sputum	SPAdes
SRR7692519	Evaluation	Haemophilus influenzae	Haemophilus influenzae	NTHi	NTHi	No cap locus	/	8065	SAMN07421902	PRJNA282520	WGS (fastQ)	/	SRR7692519	Moleres 2018/Fernandez-Calvet 2085	178.723	NextSeq 500	Spain	40945	sputum	SPAdes
SRR7692520	Evaluation	Haemophilus influenzae	Haemophilus influenzae	NTHi	NTHi	No cap locus	/	7870	SAMN07421901	PRJNA282520	WGS (fastQ)	/	SRR7692520	Moleres 2018/Fernandez-Calvet 2086	221.695	NextSeq 500	Spain	40841	sputum	SPAdes
SRR7692521	Evaluation	Haemophilus influenzae	Haemophilus influenzae	NTHi	NTHi	No cap locus	/	7854	SAMN07421900	PRJNA282520	WGS (fastQ)	/	SRR7692521	Moleres 2018/Fernandez-Calvet 2087	269.633	NextSeq 500	Spain	40829	sputum	SPAdes
SRR7692522	Evaluation	Haemophilus influenzae	Haemophilus influenzae	NTHi	NTHi	No cap locus	/	8484	SAMN07421923	PRJNA282520	WGS (fastQ)	/	SRR7692522	Moleres 2018/Fernandez-Calvet 2088	168.434	NextSeq 500	Spain	41207	sputum	SPAdes
SRR7692523	Evaluation	Haemophilus influenzae	Haemophilus influenzae	NTHi	NTHi	No cap locus	/	8506	SAMN07421924	PRJNA282520	WGS (fastQ)	/	SRR7692523	Moleres 2018/Fernandez-Calvet 2089	200.716	NextSeq 500	Spain	41226	sputum	SPAdes
SRR7692524	Evaluation	Haemophilus influenzae	Haemophilus influenzae	NTHi	NTHi	No cap locus	/	7311	SAMN07421911	PRJNA282520	WGS (fastQ)	/	SRR7692524	Moleres 2018/Fernandez-Calvet 2090	155.58	NextSeq 500	Spain	40596	sputum	SPAdes
SRR7692525	Evaluation	Haemophilus influenzae	Haemophilus influenzae	NTHi	NTHi	No cap locus	/	7537	SAMN07421912	PRJNA282520	WGS (fastQ)	/	SRR7692525	Moleres 2018/Fernandez-Calvet 2091	213.893	NextSeq 500	Spain	40610	sputum	SPAdes
SRR7692526	Evaluation	Haemophilus influenzae	Haemophilus influenzae	NTHi	NTHi	No cap locus	/	8346	SAMN07421914	PRJNA282520	WGS (fastQ)	/	SRR7692526	Moleres 2018/Fernandez-Calvet 2092	196.043	NextSeq 500	Spain	41090	sputum	SPAdes
SRR7692527	Evaluation	Haemophilus influenzae	Haemophilus influenzae	NTHi	NTHi	No cap locus	/	3144	SAMN07421915	PRJNA282520	WGS (fastQ)	/	SRR7692527	Moleres 2018/Fernandez-Calvet 2093	322.391	NextSeq 500	Spain	38371	sputum	SPAdes
SRR7692528	Evaluation	Haemophilus influenzae	Haemophilus influenzae	NTHi	NTHi	No cap locus	/	3649	SAMN07421916	PRJNA282520	WGS (fastQ)	/	SRR7692528	Moleres 2018/Fernandez-Calvet 2094	49.3865	NextSeq 500	Spain	39510	sputum	SPAdes
SRR7692529	Evaluation	Haemophilus influenzae	Haemophilus influenzae	NTHi	NTHi	No cap locus	/	3960	SAMN07421917	PRJNA282520	WGS (fastQ)	/	SRR7692529	Moleres 2018/Fernandez-Calvet 2095	245.711	NextSeq 500	Spain	39903	sputum	SPAdes
SRR7692530	Evaluation	Haemophilus influenzae	Haemophilus influenzae	NTHi	NTHi	No cap locus	/	7915	SAMN07421920	PRJNA282520	WGS (fastQ)	/	SRR7692530	Moleres 2018/Fernandez-Calvet 2096	227.469	NextSeq 500	Spain	40510	sputum	SPAdes
SRR7692531	Evaluation	Haemophilus influenzae	Haemophilus influenzae	NTHi	NTHi	No cap locus	/	8083	SAMN07421921	PRJNA282520	WGS (fastQ)	/	SRR7692531	Moleres 2018/Fernandez-Calvet 2097	192.411	NextSeq 500	Spain	40952	sputum	SPAdes
SRR2059999	Evaluation	Haemophilus influenzae	Haemophilus influenzae	Unknown	NTHi	No cap locus	/	C10	SAMN03753645	PRJNA285410	WGS (fastQ)	/	SRR2059999	Ormerod 2015	492.952	Illumina HiSeq 2000	Australia	38834	lungs of cystic fibrosis patient C	SPAdes
SRR2537209	Evaluation	Haemophilus influenzae	Haemophilus influenzae	Unknown	NTHi	No cap locus	/	HI2007	SAMN03702712	PRJNA285225	WGS (fastQ)	/	SRR2537209	Missing	766.076	Illumina MiSeq	USA	38037	blood	SPAdes
SRR9847438	Evaluation	Haemophilus influenzae	Haemophilus influenzae	Unknown	Serotype b	b	/	M10913	SAMN12375234	PRJNA512636	WGS (fastQ)	/	SRR9847438	Potts 2019	90.56	Illumina HiSeq 2500	USA	2003	CSF	SPAdes
SRR9847439	Evaluation	Haemophilus influenzae	Haemophilus influenzae	Unknown	Serotype f	f	/	M10983	SAMN12375233	PRJNA512636	WGS (fastQ)	/	SRR9847439	Potts 2019	368.55	Illumina HiSeq 2500	USA	2003	blood	SPAdes
SRR9847440	Evaluation	Haemophilus influenzae	Haemophilus influenzae	Unknown	Serotype f	f	/	M10847	SAMN12375236	PRJNA512636	WGS (fastQ)	/	SRR9847556	Potts 2019	446.9	Illumina MiSeq	USA	2003	blood	SPAdes
ERR1768618	Evaluation	Haemophilus influenzae	Haemophilus influenzae	Hif	Serotype f	f	/	Hi100	SAMEA33534418	PRJEB18702	WGS (fastQ)	/	ERR1768618	Unknown	16.9636	Ion Torrent PGM	Australia	2006	blood	SPAdes
ERR1768832	Evaluation	Haemophilus influenzae	Haemophilus influenzae	NTHi	NTHi	No cap locus	/	Hi59	SAMEA33503668	PRJEB18702	WGS (fastQ)	/	ERR1768832	Unknown	43.0625	Ion Torrent PGM	Australia	2014	blood	SPAdes
ERR1768834	Evaluation	Haemophilus influenzae	Haemophilus influenzae	NTHi	NTHi	No cap locus	/	Hi61	SAMEA33505168	PRJEB18702	WGS (fastQ)	/	ERR1768834	Unknown	53.7011	Ion Torrent PGM	Australia	2008	CSF	SPAdes
ERR1768836	Evaluation	Haemophilus influenzae	Haemophilus influenzae	NTHi	NTHi	No cap locus	/	Hi63	SAMEA33506668	PRJEB18702	WGS (fastQ)	/	ERR1768836	Unknown	40.3815	Ion Torrent PGM	Australia	2009	blood	SPAdes
ERR1768838	Evaluation	Haemophilus influenzae	Haemophilus influenzae	NTHi	NTHi	No cap locus	/	Hi65	SAMEA33508168	PRJEB18702	WGS (fastQ)	/	ERR1768838	Unknown	17.7834	Ion Torrent PGM	Australia	2005	blood	SPAdes
ERR1768842	Evaluation	Haemophilus influenzae	Haemophilus influenzae	NTHi	NTHi	No cap locus	/	Hi69	SAMEA33511168	PRJEB18702	WGS (fastQ)	/	ERR1768842	Unknown	36.8603	Ion Torrent PGM	Australia	2006	blood	SPAdes
ERR1768843	Evaluation	Haemophilus influenzae	Haemophilus influenzae	NTHi	NTHi	No cap locus	/	Hi70	SAMEA33511918	PRJEB18702	WGS (fastQ)	/	ERR1768843	Unknown	20.4475	Ion Torrent PGM	Australia	2015	blood	SPAdes
ERR1768846	Evaluation	Haemophilus influenzae	Haemophilus influenzae	NTHi	NTHi	No cap locus	/	Hi73	SAMEA33514168	PRJEB18702	WGS (fastQ)	/	ERR1768846	Unknown	53.2438	Ion Torrent PGM	Australia	2008	blood	SPAdes
ERR1768848	Evaluation	Haemophilus influenzae	Haemophilus influenzae	Hia	Serotype a	a	/	Hi75	SAMEA33515668	PRJEB18702	WGS (fastQ)	/	ERR1768848	Unknown	25.2362	Ion Torrent PGM	Australia	2014	blood	SPAdes
ERR1768849	Evaluation	Haemophilus influenzae	Haemophilus influenzae	Hia	Serotype a	a	/	Hi76	SAMEA33516418	PRJEB18702	WGS (fastQ)	/	ERR1768849	Unknown	33.0713	Ion Torrent PGM	Australia	2002	blood	SPAdes
ERR1768851	Evaluation	Haemophilus influenzae	Haemophilus influenzae	Hia	Serotype a	a	/	Hi78	SAMEA33517918	PRJEB18702	WGS (fastQ)	/	ERR1768851	Unknown	19.4834	Ion Torrent PGM	Australia	2006	blood	SPAdes
ERR1768853	Evaluation	Haemophilus influenzae	Haemophilus influenzae	Hib	Serotype b	b	/	Hi80	SAMEA33519418	PRJEB18702	WGS (fastQ)	/	ERR1768853	Unknown	26.8119	Ion Torrent PGM	Australia	2002	blood	SPAdes
ERR1768856	Evaluation	Haemophilus influenzae	Haemophilus influenzae	Hib	Serotype b	b	/	Hi83	SAMEA33521668	PRJEB18702	WGS (fastQ)	/	ERR1768856	Unknown	31.2979	Ion Torrent PGM	Australia	2007	blood	SPAdes
ERR1768858	Evaluation	Haemophilus influenzae	Haemophilus influenzae	Hic	Serotype c	c	/	Hi85	SAMEA33523168	PRJEB18702	WGS (fastQ)	/	ERR1768858	Unknown	31.6622	Ion Torrent PGM	Australia	2004	blood	SPAdes
ERR1768860	Evaluation	Haemophilus influenzae	Haemophilus influenzae	Hic	Serotype c	c	/	Hi87	SAMEA33524668	PRJEB18702	WGS (fastQ)	/	ERR1768860	Unknown	33.2855	Ion Torrent PGM	Australia	2011	blood	SPAdes
ERR1768864	Evaluation	Haemophilus influenzae	Haemophilus influenzae	Hie	Serotype e	e	/	Hi91	SAMEA33527668	PRJEB18702	WGS (fastQ)	/	ERR1768864	Unknown	15.9678	Ion Torrent PGM	Australia	2011	blood	SPAdes
ERR1768866	Evaluation	Haemophilus influenzae	Haemophilus influenzae	Hie	Serotype e	e	/	Hi93	SAMEA33529168	PRJEB18702	WGS (fastQ)	/	ERR1768866	Unknown	37.7066	Ion Torrent PGM	Australia	2008	blood	SPAdes
ERR1768867	Evaluation	Haemophilus influenzae	Haemophilus influenzae	Hie	Serotype e	e	/	Hi94	SAMEA33529918	PRJEB18702	WGS (fastQ)	/	ERR1768867	Unknown	33.0683	Ion Torrent PGM	Australia	2011	CSF	SPAdes
ERR1768869	Evaluation	Haemophilus influenzae	Haemophilus influenzae	Hif	Serotype f	f	/	Hi96	SAMEA33531418	PRJEB18702	WGS (fastQ)	/	ERR1768869	Unknown	29.2709	Ion Torrent PGM	Australia	2011	blood	SPAdes
ERR1768872	Evaluation	Haemophilus influenzae	Haemophilus influenzae	Hif	Serotype f	f	/	Hi99	SAMEA33533668	PRJEB18702	WGS (fastQ)	/	ERR1768872	Unknown	33.2229	Ion Torrent PGM	Australia	2003	blood	SPAdes
ERR1767020	Evaluation	Haemophilus influenzae	Haemophilus influenzae	NTHi	NTHi	No cap locus	/	Hi1	SAMEA33460168	PRJEB18702	WGS (fastQ)	/	ERR1767020	Unknown	26.0067	Ion Torrent PGM	Australia	2012	blood	SPAdes
ERR1767387	Evaluation	Haemophilus influenzae	Haemophilus influenzae	NTHi	NTHi	No cap locus	/	Hi2	SAMEA33460918	PRJEB18702	WGS (fastQ)	/	ERR1767387	Unknown	23.3886	Ion Torrent PGM	Australia	2006	blood	SPAdes
ERR1767388	Evaluation	Haemophilus influenzae	Haemophilus influenzae	NTHi	NTHi	No cap locus	/	Hi3	SAMEA33461668	PRJEB18702	WGS (fastQ)	/	ERR1767388	Unknown	32.5603	Ion Torrent PGM	Australia	2007	blood	SPAdes
ERR1767389	Evaluation	Haemophilus influenzae	Haemophilus influenzae	NTHi	NTHi	No cap locus	/	Hi4	SAMEA33462418	PRJEB18702	WGS (fastQ)	/	ERR1767389	Unknown	21.8455	Ion Torrent PGM	Australia	2006	Lung Tissue	SPAdes
ERR1767390	Evaluation	Haemophilus influenzae	Haemophilus influenzae	NTHi	NTHi	No cap locus	/	Hi5	SAMEA33463168	PRJEB18702	WGS (fastQ)	/	ERR1767390	Unknown	33.3212	Ion Torrent PGM	Australia	2003	blood	SPAdes
ERR1767392	Evaluation	Haemophilus influenzae	Haemophilus influenzae	NTHi	NTHi	No cap locus	/	Hi7	SAMEA33464668	PRJEB18702	WGS (fastQ)	/	ERR1767392	Unknown	15.9832	Ion Torrent PGM	Australia	2015	blood	SPAdes
ERR1767393	Evaluation	Haemophilus influenzae	Haemophilus influenzae	NTHi	NTHi	No cap locus	/	Hi8	SAMEA33465418	PRJEB18702	WGS (fastQ)	/	ERR1767393	Unknown	26.7607	Ion Torrent PGM	Australia	2012	blood	SPAdes
ERR1767394	Evaluation	Haemophilus influenzae	Haemophilus influenzae	NTHi	NTHi	No cap locus	/	Hi9	SAMEA33466168	PRJEB18702	WGS (fastQ)	/	ERR1767394	Unknown	26.3178	Ion Torrent PGM	Australia	2002	blood	SPAdes
ERR1767395	Evaluation	Haemophilus influenzae	Haemophilus influenzae	NTHi	NTHi	No cap locus	/	Hi10	SAMEA33466918	PRJEB18702	WGS (fastQ)	/	ERR1767395	Unknown	21.0637	Ion Torrent PGM	Australia	2001	blood	SPAdes
ERR1768217	Evaluation	Haemophilus influenzae	Haemophilus influenzae	NTHi	NTHi	No cap locus	/	Hi12	SAMEA33468418	PRJEB18702	WGS (fastQ)	/	ERR1768217	Unknown	46.6026	Ion Torrent PGM	Australia	2012	CSF	SPAdes
ERR1768218	Evaluation	Haemophilus influenzae	Haemophilus influenzae	NTHi	NTHi	No cap locus	/	Hi13	SAMEA33469168	PRJEB18702	WGS (fastQ)	/	ERR1768218	Unknown	36.2475	Ion Torrent PGM	Australia	2011	blood	SPAdes
ERR1768219	Evaluation	Haemophilus influenzae	Haemophilus influenzae	NTHi	NTHi	No cap locus	/	Hi14	SAMEA33469918	PRJEB18702	WGS (fastQ)	/	ERR1768219	Unknown	18.2763	Ion Torrent PGM	Australia	2003	blood	SPAdes
ERR1768220	Evaluation	Haemophilus influenzae	Haemophilus influenzae	NTHi	NTHi	No cap locus	/	Hi15	SAMEA33470668	PRJEB18702	WGS (fastQ)	/	ERR1768220	Unknown	28.5223	Ion Torrent PGM	Australia	2009	blood	SPAdes
ERR1768221	Evaluation	Haemophilus influenzae	Haemophilus influenzae	NTHi	NTHi	No cap locus	/	Hi16	SAMEA33471418	PRJEB18702	WGS (fastQ)	/	ERR1768221	Unknown	38.7379	Ion Torrent PGM	Australia	2004	CSF	SPAdes
ERR1768222	Evaluation	Haemophilus influenzae	Haemophilus influenzae	NTHi	NTHi	No cap locus	/	Hi17	SAMEA33472168	PRJEB18702	WGS (fastQ)	/	ERR1768222	Unknown	16.6276	Ion Torrent PGM	Australia	2001	blood	SPAdes
ERR1768224	Evaluation	Haemophilus influenzae	Haemophilus influenzae	NTHi	NTHi	No cap locus	/	Hi19	SAMEA33473668	PRJEB18702	WGS (fastQ)	/	ERR1768224	Unknown	17.3693	Ion Torrent PGM	Australia	2013	CSF	SPAdes
ERR1768225	Evaluation	Haemophilus influenzae	Haemophilus influenzae	NTHi	NTHi	No cap locus	/	Hi20	SAMEA33474418	PRJEB18702	WGS (fastQ)	/	ERR1768225	Unknown	39.8524	Ion Torrent PGM	Australia	2010	Lung Fluid	SPAdes
ERR1768226	Evaluation	Haemophilus influenzae	Haemophilus influenzae	NTHi	NTHi	No cap locus	/	Hi21	SAMEA33475168	PRJEB18702	WGS (fastQ)	/	ERR1768226	Unknown	18.9811	Ion Torrent PGM	Australia	2014	blood	SPAdes
ERR1768227	Evaluation	Haemophilus influenzae	Haemophilus influenzae	NTHi	NTHi	No cap locus	/	Hi22	SAMEA33475918	PRJEB18702	WGS (fastQ)	/	ERR1768227	Unknown	22.2876	Ion Torrent PGM	Australia	2007	blood	SPAdes
ERR1768229	Evaluation	Haemophilus influenzae	Haemophilus influenzae	NTHi	NTHi	No cap locus	/	Hi24	SAMEA33477418	PRJEB18702	WGS (fastQ)	/	ERR1768229	Unknown	29.7449	Ion Torrent PGM	Australia	2007	Lung tissue	SPAdes
ERR1768230	Evaluation	Haemophilus influenzae	Haemophilus influenzae	NTHi	NTHi	No cap locus	/	Hi25	SAMEA33478168	PRJEB18702	WGS (fastQ)	/	ERR1768230	Unknown	30.6747	Ion Torrent PGM	Australia	2003	blood	SPAdes
ERR1768231	Evaluation	Haemophilus influenzae	Haemophilus influenzae	NTHi	NTHi	No cap locus	/	Hi26	SAMEA33478918	PRJEB18702	WGS (fastQ)	/	ERR1768231	Unknown	29.2874	Ion Torrent PGM	Australia	2004	blood	SPAdes
ERR1768232	Evaluation	Haemophilus influenzae	Haemophilus influenzae	NTHi	NTHi	No cap locus	/	Hi27	SAMEA33479668	PRJEB18702	WGS (fastQ)	/	ERR1768232	Unknown	26.2326	Ion Torrent PGM	Australia	2015	blood	SPAdes
ERR1768233	Evaluation	Haemophilus influenzae	Haemophilus influenzae	NTHi	NTHi	No cap locus	/	Hi28	SAMEA33480418	PRJEB18702	WGS (fastQ)	/	ERR1768233	Unknown	40.2433	Ion Torrent PGM	Australia	2012	Tissue	SPAdes
ERR1768234	Evaluation	Haemophilus influenzae	Haemophilus influenzae	NTHi	NTHi	No cap locus	/	Hi29	SAMEA33481168	PRJEB18702	WGS (fastQ)	/	ERR1768234	Unknown	37.8433	Ion Torrent PGM	Australia	2013	CSF	SPAdes
ERR1768235	Evaluation	Haemophilus influenzae	Haemophilus influenzae	NTHi	NTHi	No cap locus	/	Hi30	SAMEA33481918	PRJEB18702	WGS (fastQ)	/	ERR1768235	Unknown	29.3096	Ion Torrent PGM	Australia	2004	blood	SPAdes
ERR1768236	Evaluation	Haemophilus influenzae	Haemophilus influenzae	NTHi	NTHi	No cap locus	/	Hi31	SAMEA33482668	PRJEB18702	WGS (fastQ)	/	ERR1768236	Unknown	20.0788	Ion Torrent PGM	Australia	2009	blood	SPAdes
ERR1768237	Evaluation	Haemophilus influenzae	Haemophilus influenzae	NTHi	NTHi	No cap locus	/	Hi32	SAMEA33483418	PRJEB18702	WGS (fastQ)	/	ERR1768237	Unknown	19.8596	Ion Torrent PGM	Australia	2011	blood	SPAdes
ERR1768238	Evaluation	Haemophilus influenzae	Haemophilus influenzae	NTHi	NTHi	No cap locus	/	Hi33	SAMEA33484168	PRJEB18702	WGS (fastQ)	/	ERR1768238	Unknown	20.4864	Ion Torrent PGM	Australia	2003	Lymph node tissue	SPAdes
ERR1768239	Evaluation	Haemophilus influenzae	Haemophilus influenzae	NTHi	NTHi	No cap locus	/	Hi34	SAMEA33484918	PRJEB18702	WGS (fastQ)	/	ERR1768239	Unknown	31.2822	Ion Torrent PGM	Australia	2009	blood	SPAdes
ERR1768240	Evaluation	Haemophilus influenzae	Haemophilus influenzae	NTHi	NTHi	No cap locus	/	Hi35	SAMEA33485668	PRJEB18702	WGS (fastQ)	/	ERR1768240	Unknown	18.3119	Ion Torrent PGM	Australia	2015	blood	SPAdes
ERR1768241	Evaluation	Haemophilus influenzae	Haemophilus influenzae	NTHi	NTHi	No cap locus	/	Hi36	SAMEA33486418	PRJEB18702	WGS (fastQ)	/	ERR1768241	Unknown	77.7568	Ion Torrent PGM	Australia	2002	blood	SPAdes
ERR1768242	Evaluation	Haemophilus influenzae	Haemophilus influenzae	NTHi	NTHi	No cap locus	/	Hi37	SAMEA33487168	PRJEB18702	WGS (fastQ)	/	ERR1768242	Unknown	52.5393	Ion Torrent PGM	Australia	2009	CSF	SPAdes
ERR1768243	Evaluation	Haemophilus influenzae	Haemophilus influenzae	NTHi	NTHi	No cap locus	/	Hi38	SAMEA33487918	PRJEB18702	WGS (fastQ)	/	ERR1768243	Unknown	16.934	Ion Torrent PGM	Australia	2015	blood	SPAdes
ERR1768244	Evaluation	Haemophilus influenzae	Haemophilus influenzae	NTHi	NTHi	No cap locus	/	Hi39	SAMEA33488668	PRJEB18702	WGS (fastQ)	/	ERR1768244	Unknown	22.8304	Ion Torrent PGM	Australia	2007	blood	SPAdes
ERR1768245	Evaluation	Haemophilus influenzae	Haemophilus influenzae	NTHi	NTHi	No cap locus	/	Hi40	SAMEA33489418	PRJEB18702	WGS (fastQ)	/	ERR1768245	Unknown	22.2189	Ion Torrent PGM	Australia	2012	blood	SPAdes
ERR1768246	Evaluation	Haemophilus influenzae	Haemophilus influenzae	NTHi	NTHi	No cap locus	/	Hi48	SAMEA33495418	PRJEB18702	WGS (fastQ)	/	ERR1768246	Unknown	18.6494	Ion Torrent PGM	Australia	2008	blood	SPAdes
ERR1768595	Evaluation	Haemophilus influenzae	Haemophilus influenzae	NTHi	NTHi	No cap locus	/	Hi41	SAMEA33490168	PRJEB18702	WGS (fastQ)	/	ERR1768595	Unknown	32.942	Ion Torrent PGM	Australia	2001	blood	SPAdes
ERR1768596	Evaluation	Haemophilus influenzae	Haemophilus influenzae	NTHi	NTHi	No cap locus	/	Hi42	SAMEA33490918	PRJEB18702	WGS (fastQ)	/	ERR1768596	Unknown	44.4173	Ion Torrent PGM	Australia	2008	blood	SPAdes
ERR1768597	Evaluation	Haemophilus influenzae	Haemophilus influenzae	NTHi	NTHi	No cap locus	/	Hi43	SAMEA33491668	PRJEB18702	WGS (fastQ)	/	ERR1768597	Unknown	20.3718	Ion Torrent PGM	Australia	2002	blood	SPAdes
ERR1768598	Evaluation	Haemophilus influenzae	Haemophilus influenzae	NTHi	NTHi	No cap locus	/	Hi44	SAMEA33492418	PRJEB18702	WGS (fastQ)	/	ERR1768598	Unknown	48.5803	Ion Torrent PGM	Australia	2005	Tissue - placenta	SPAdes
ERR1768599	Evaluation	Haemophilus influenzae	Haemophilus influenzae	NTHi	NTHi	No cap locus	/	Hi45	SAMEA33493168	PRJEB18702	WGS (fastQ)	/	ERR1768599	Unknown	35.6193	Ion Torrent PGM	Australia	2013	blood	SPAdes
ERR1768600	Evaluation	Haemophilus influenzae	Haemophilus influenzae	NTHi	NTHi	No cap locus	/	Hi46	SAMEA33493918	PRJEB18702	WGS (fastQ)	/	ERR1768600	Unknown	33.8415	Ion Torrent PGM	Australia	2005	CSF	SPAdes
ERR1768601	Evaluation	Haemophilus influenzae	Haemophilus influenzae	NTHi	NTHi	No cap locus	/	Hi47	SAMEA33494668	PRJEB18702	WGS (fastQ)	/	ERR1768601	Unknown	31.3927	Ion Torrent PGM	Australia	2015	CSF	SPAdes
ERR1768602	Evaluation	Haemophilus influenzae	Haemophilus influenzae	NTHi	NTHi	No cap locus	/	Hi49	SAMEA33496168	PRJEB18702	WGS (fastQ)	/	ERR1768602	Unknown	34.2381	Ion Torrent PGM	Australia	2015	Fluid - PD	SPAdes
ERR1768603	Evaluation	Haemophilus influenzae	Haemophilus influenzae	NTHi	NTHi	No cap locus	/	Hi50	SAMEA33496918	PRJEB18702	WGS (fastQ)	/	ERR1768603	Unknown	34.3909	Ion Torrent PGM	Australia	2005	blood	SPAdes
ERR1768612	Evaluation	Haemophilus influenzae	Haemophilus influenzae	NTHi	NTHi	No cap locus	/	Hi51	SAMEA33497668	PRJEB18702	WGS (fastQ)	/	ERR1768612	Unknown	34.7281	Ion Torrent PGM	Australia	2011	blood	SPAdes
ERR1768613	Evaluation	Haemophilus influenzae	Haemophilus influenzae	NTHi	NTHi	No cap locus	/	Hi52	SAMEA33498418	PRJEB18702	WGS (fastQ)	/	ERR1768613	Unknown	25.8109	Ion Torrent PGM	Australia	2002	blood	SPAdes
ERR1768615	Evaluation	Haemophilus influenzae	Haemophilus influenzae	NTHi	NTHi	No cap locus	/	Hi54	SAMEA33499918	PRJEB18702	WGS (fastQ)	/	ERR1768615	Unknown	23.7408	Ion Torrent PGM	Australia	2003	CSF	SPAdes
ERR1768617	Evaluation	Haemophilus influenzae	Haemophilus influenzae	NTHi	NTHi	No cap locus	/	Hi56	SAMEA33501418	PRJEB18702	WGS (fastQ)	/	ERR1768617	Unknown	31.3927	Ion Torrent PGM	Australia	2006	blood	SPAdes
ERR1768830	Evaluation	Haemophilus influenzae	Haemophilus influenzae	NTHi	NTHi	No cap locus	/	Hi57	SAMEA33502168	PRJEB18702	WGS (fastQ)	/	ERR1768830	Unknown	27.9687	Ion Torrent PGM	Australia	2004	blood	SPAdes
ERR1768833	Evaluation	Haemophilus influenzae	Haemophilus influenzae	NTHi	NTHi	No cap locus	/	Hi60	SAMEA33504418	PRJEB18702	WGS (fastQ)	/	ERR1768833	Unknown	15.7739	Ion Torrent PGM	Australia	2014	blood	SPAdes
ERR1768835	Evaluation	Haemophilus influenzae	Haemophilus influenzae	NTHi	NTHi	No cap locus	/	Hi62	SAMEA33505918	PRJEB18702	WGS (fastQ)	/	ERR1768835	Unknown	22.3903	Ion Torrent PGM	Australia	2002	blood	SPAdes
ERR1768837	Evaluation	Haemophilus influenzae	Haemophilus influenzae	NTHi	NTHi	No cap locus	/	Hi64	SAMEA33507418	PRJEB18702	WGS (fastQ)	/	ERR1768837	Unknown	26.5561	Ion Torrent PGM	Australia	2010	Fluid - Vitreous tap	SPAdes
ERR1768839	Evaluation	Haemophilus influenzae	Haemophilus influenzae	NTHi	NTHi	No cap locus	/	Hi66	SAMEA33508918	PRJEB18702	WGS (fastQ)	/	ERR1768839	Unknown	26.1529	Ion Torrent PGM	Australia	2004	blood	SPAdes
ERR1768840	Evaluation	Haemophilus influenzae	Haemophilus influenzae	NTHi	NTHi	No cap locus	/	Hi67	SAMEA33509668	PRJEB18702	WGS (fastQ)	/	ERR1768840	Unknown	43.7053	Ion Torrent PGM	Australia	2014	blood	SPAdes
ERR1768841	Evaluation	Haemophilus influenzae	Haemophilus influenzae	NTHi	NTHi	No cap locus	/	Hi68	SAMEA33510418	PRJEB18702	WGS (fastQ)	/	ERR1768841	Unknown	29.6001	Ion Torrent PGM	Australia	2008	blood	SPAdes
ERR1768844	Evaluation	Haemophilus influenzae	Haemophilus influenzae	NTHi	NTHi	No cap locus	/	Hi71	SAMEA33512668	PRJEB18702	WGS (fastQ)	/	ERR1768844	Unknown	17.4506	Ion Torrent PGM	Australia	2013	blood	SPAdes
ERR1768845	Evaluation	Haemophilus influenzae	Haemophilus influenzae	NTHi	NTHi	No cap locus	/	Hi72	SAMEA33513418	PRJEB18702	WGS (fastQ)	/	ERR1768845	Unknown	22.0745	Ion Torrent PGM	Australia	2005	blood	SPAdes
ERR1768847	Evaluation	Haemophilus influenzae	Haemophilus influenzae	NTHi	NTHi	No cap locus	/	Hi74	SAMEA33514918	PRJEB18702	WGS (fastQ)	/	ERR1768847	Unknown	39.3388	Ion Torrent PGM	Australia	2014	blood	SPAdes
ERR1768850	Evaluation	Haemophilus influenzae	Haemophilus influenzae	Hia	Serotype a	a	/	Hi77	SAMEA33517168	PRJEB18702	WGS (fastQ)	/	ERR1768850	Unknown	36.8378	Ion Torrent PGM	Australia	2014	CSF	SPAdes
ERR1768852	Evaluation	Haemophilus influenzae	Haemophilus influenzae	Hia	Serotype a	a	/	Hi79	SAMEA33518668	PRJEB18702	WGS (fastQ)	/	ERR1768852	Unknown	17.0568	Ion Torrent PGM	Australia	2015	blood	SPAdes
ERR1768854	Evaluation	Haemophilus influenzae	Haemophilus influenzae	Hib	Serotype b	b	/	Hi81	SAMEA33520168	PRJEB18702	WGS (fastQ)	/	ERR1768854	Unknown	29.8161	Ion Torrent PGM	Australia	2014	blood	SPAdes
ERR1768855	Evaluation	Haemophilus influenzae	Haemophilus influenzae	Hib	Serotype b	b	/	Hi82	SAMEA33520918	PRJEB18702	WGS (fastQ)	/	ERR1768855	Unknown	34.639	Ion Torrent PGM	Australia	2002	blood	SPAdes
ERR1768857	Evaluation	Haemophilus influenzae	Haemophilus influenzae	Hib	Serotype b	b	/	Hi84	SAMEA33522418	PRJEB18702	WGS (fastQ)	/	ERR1768857	Unknown	30.2634	Ion Torrent PGM	Australia	2014	blood	SPAdes
ERR1768859	Evaluation	Haemophilus influenzae	Haemophilus influenzae	Hic	Serotype c	c	/	Hi86	SAMEA33523918	PRJEB18702	WGS (fastQ)	/	ERR1768859	Unknown	38.4956	Ion Torrent PGM	Australia	2007	blood	SPAdes
ERR1768862	Evaluation	Haemophilus influenzae	Haemophilus influenzae	Hid	Serotype d	d	/	Hi89	SAMEA33526168	PRJEB18702	WGS (fastQ)	/	ERR1768862	Unknown	21.8752	Ion Torrent PGM	Australia	2005	blood	SPAdes
ERR1768863	Evaluation	Haemophilus influenzae	Haemophilus influenzae	Hid	Serotype d	d	/	Hi90	SAMEA33526918	PRJEB18702	WGS (fastQ)	/	ERR1768863	Unknown	27.5398	Ion Torrent PGM	Australia	2014	blood	SPAdes
ERR1768865	Evaluation	Haemophilus influenzae	Haemophilus influenzae	e	Capsule-deficient (Serotype e)	e	/	Hi92	SAMEA33528418	PRJEB18702	WGS (fastQ)	/	ERR1768865	Unknown	25.3354	Ion Torrent PGM	Australia	2003	CSF	SPAdes
ERR1768868	Evaluation	Haemophilus influenzae	Haemophilus influenzae	Hie	Serotype e	e	/	Hi95	SAMEA33530668	PRJEB18702	WGS (fastQ)	/	ERR1768868	Unknown	19.8996	Ion Torrent PGM	Australia	2014	blood	SPAdes
ERR1768870	Evaluation	Haemophilus influenzae	Haemophilus influenzae	Hif	Serotype f	f	/	Hi97	SAMEA33532168	PRJEB18702	WGS (fastQ)	/	ERR1768870	Unknown	21.9597	Ion Torrent PGM	Australia	2012	blood	SPAdes
ERR1768871	Evaluation	Haemophilus influenzae	Haemophilus influenzae	Hif	Serotype f	f	/	Hi98	SAMEA33532918	PRJEB18702	WGS (fastQ)	/	ERR1768871	Unknown	20.0525	Ion Torrent PGM	Australia	2005	blood	SPAdes
SRR7688625	Evaluation	Haemophilus ducreyi	Haemophilus ducreyi	Unknown	No cap locus	n.d.	/	FX548 11/30/11	SAMN09808969	PRJNA485487	WGS (fastQ)	/	SRR7688625	Leduck 2019	304.073	Illumina MiSeq	missing	2011	genital ulcer	n.d.
SRR7688764	Evaluation	Haemophilus ducreyi	Haemophilus ducreyi	Unknown	No cap locus	n.d.	/	35000HP 11/30/11	SAMN09809089	PRJNA485483	WGS (fastQ)	/	SRR7688764	Leduck 2019	302.262	Illumina MiSeq	missing	2011	missing	n.d.
ERR755800	Evaluation	Haemophilus ducreyi	Haemophilus ducreyi	Unknown	No cap locus	n.d.	/	12419074	SAMEA3107686	PRJEB7633	WGS (fastQ)	/	ERR755800	Unknown	139.349	Illumina MiSeq	missing	missing	missing	n.d.
ERR2704872	Evaluation	Haemophilus parainfluenzae	Haemophilus parainfluenzae	HPAR-type1 + Transposon (truncated pcsB)	HPAR-1	c	/	HUB11505	SAMEA4796355	PRJEB27827	WGS (fastQ)	/	ERR2704872	Gonzalez-Diaz 2019	89.8482	Illumina MiSeq	missing	42380	urethral swab	SPAdes
ERR2704873	Evaluation	Haemophilus parainfluenzae	Haemophilus parainfluenzae	HPAR-type1	HPAR-1	c,e	/	HUB12435	SAMEA4796356	PRJEB27827	WGS (fastQ)	/	ERR2704873	Gonzalez-Diaz 2019	46.0611	Illumina MiSeq	missing	42711	vaginal swab	SPAdes
ERR2704874	Evaluation	Haemophilus parainfluenzae	Haemophilus parainfluenzae	HPAR-type1	HPAR-1	e,c	/	HUB12445	SAMEA4796357	PRJEB27827	WGS (fastQ)	/	ERR2704874	Gonzalez-Diaz 2019	45.2259	Illumina MiSeq	missing	42713	endocervical swab	SPAdes
ERR2704875	Evaluation	Haemophilus parainfluenzae	Haemophilus parainfluenzae	HPAR-type1	HPAR-1	c	/	HUB12640	SAMEA4796358	PRJEB27827	WGS (fastQ)	/	ERR2704875	Gonzalez-Diaz 2019	38.823	Illumina MiSeq	missing	42765	preputial swab	SPAdes
ERR1045821	Evaluation	Haemophilus parainfluenzae	Haemophilus parainfluenzae	Unknown	No cap locus	No cap locus	/	14419471	SAMEA3319287	PRJEB8104	WGS (fastQ)	/	ERR1045821	Garretto 2018	537.726	Illumina HiSeq 2000	missing	missing	missing	SPAdes
SRR12827741	Evaluation	Haemophilus parainfluenzae	Haemophilus parainfluenzae	Unknown	No cap locus	No cap locus	/	IL100115806	SAMN16357169	PRJNA231221	WGS (fastQ)	/	SRR12827741	Sichtig 2019	1355.1	Illumina HiSeq 4000	Germany	missing	DSMZ Isolate	SPAdes
SRR12805591	Evaluation	Haemophilus parainfluenzae	Haemophilus parainfluenzae	Unknown	No cap locus	No cap locus	/	M1C141_4_ILLUMINA	SAMN16409258	PRJNA668428	WGS (fastQ)	/	SRR12805591	Watts 2020	38.3591	Illumina MiniSeq	Australia	42783	cough swab	SPAdes
SRR12805592	Evaluation	Haemophilus parainfluenzae	Haemophilus parainfluenzae	Unknown	No cap locus	No cap locus	/	M1C141_2_ILLUMINA	SAMN16409257	PRJNA668428	WGS (fastQ)	/	SRR12805592	Watts 2020	65.0543	Illumina MiniSeq	Australia	42521	cough swab	SPAdes
SRR12805593	Evaluation	Haemophilus parainfluenzae	Haemophilus parainfluenzae	Unknown	No cap locus	No cap locus	/	M1C141_1_ILLUMINA	SAMN16409256	PRJNA668428	WGS (fastQ)	/	SRR12805593	Watts 2020	297.606	Illumina MiniSeq	Australia	42489	sputum	SPAdes
SRR12805596	Evaluation	Haemophilus parainfluenzae	Haemophilus parainfluenzae	Unknown	No cap locus	No cap locus	/	M1C138_1_ILLUMINA	SAMN16409253	PRJNA668428	WGS (fastQ)	/	SRR12805596	Watts 2020	59.5627	Illumina MiniSeq	Australia	42501	cough swab	SPAdes
SRR12805597	Evaluation	Haemophilus parainfluenzae	Haemophilus parainfluenzae	Unknown	No cap locus	No cap locus	/	M1C137_5_ILLUMINA	SAMN16409252	PRJNA668428	WGS (fastQ)	/	SRR12805597	Watts 2020	127.15	Illumina MiniSeq	Australia	42678	cough swab	SPAdes
SRR12805598	Evaluation	Haemophilus parainfluenzae	Haemophilus parainfluenzae	Unknown	No cap locus	No cap locus	/	M1C137_4_ILLUMINA	SAMN16409251	PRJNA668428	WGS (fastQ)	/	SRR12805598	Watts 2020	110.314	Illumina MiniSeq	Australia	42678	cough swab	SPAdes
SRR12805601	Evaluation	Haemophilus parainfluenzae	Haemophilus parainfluenzae	Unknown	No cap locus	No cap locus	/	M1C063_2_ILLUMINA	SAMN16409185	PRJNA668428	WGS (fastQ)	/	SRR12805601	Watts 2020	45.0592	Illumina MiniSeq	Australia	42682	sputum	SPAdes
SRR12805602	Evaluation	Haemophilus parainfluenzae	Haemophilus parainfluenzae	Unknown	No cap locus	No cap locus	/	M1C137_2_ILLUMINA	SAMN16409249	PRJNA668428	WGS (fastQ)	/	SRR12805602	Watts 2020	294.522	Illumina MiniSeq	Australia	42438	bronchoalveolar lavage	SPAdes
SRR12805603	Evaluation	Haemophilus parainfluenzae	Haemophilus parainfluenzae	Unknown	No cap locus	No cap locus	/	M1C136_2_ILLUMINA	SAMN16409248	PRJNA668428	WGS (fastQ)	/	SRR12805603	Watts 2020	37.7617	Illumina MiniSeq	Australia	42621	cough swab	SPAdes
SRR12805604	Evaluation	Haemophilus parainfluenzae	Haemophilus parainfluenzae	Unknown	No cap locus	No cap locus	/	M1C136_1_ILLUMINA	SAMN16409247	PRJNA668428	WGS (fastQ)	/	SRR12805604	Watts 2020	25.9564	Illumina MiniSeq	Australia	42551	cough swab	SPAdes
SRR12805606	Evaluation	Haemophilus parainfluenzae	Haemophilus parainfluenzae	Unknown	No cap locus	No cap locus	/	M1C135_2_ILLUMINA	SAMN16409245	PRJNA668428	WGS (fastQ)	/	SRR12805606	Watts 2020	29.6879	Illumina MiniSeq	Australia	42572	cough swab	SPAdes
SRR12805608	Evaluation	Haemophilus parainfluenzae	Haemophilus parainfluenzae	Unknown	No cap locus	No cap locus	/	M1C133_2_ILLUMINA	SAMN16409243	PRJNA668428	WGS (fastQ)	/	SRR12805608	Watts 2020	72.0025	Illumina MiniSeq	Australia	42425	cough swab	SPAdes
SRR12805609	Evaluation	Haemophilus parainfluenzae	Haemophilus parainfluenzae	Unknown	No cap locus	No cap locus	/	M1C132_2_ILLUMINA	SAMN16409242	PRJNA668428	WGS (fastQ)	/	SRR12805609	Watts 2020	63.6514	Illumina MiniSeq	Australia	42524	cough swab	SPAdes
SRR12805610	Evaluation	Haemophilus parainfluenzae	Haemophilus parainfluenzae	Unknown	No cap locus	No cap locus	/	M1C130_4_ILLUMINA	SAMN16409241	PRJNA668428	WGS (fastQ)	/	SRR12805610	Watts 2020	37.5714	Illumina MiniSeq	Australia	42664	cough swab	SPAdes
SRR12805611	Evaluation	Haemophilus parainfluenzae	Haemophilus parainfluenzae	Unknown	No cap locus	No cap locus	/	M1C130_3_ILLUMINA	SAMN16409240	PRJNA668428	WGS (fastQ)	/	SRR12805611	Watts 2020	66.0554	Illumina MiniSeq	Australia	42621	bronchoalveolar lavage	SPAdes
SRR12805612	Evaluation	Haemophilus parainfluenzae	Haemophilus parainfluenzae	Unknown	No cap locus	No cap locus	/	M1C059_3_ILLUMINA	SAMN16409184	PRJNA668428	WGS (fastQ)	/	SRR12805612	Watts 2020	63.3965	Illumina MiniSeq	Australia	42608	cough swab	SPAdes
SRR12805614	Evaluation	Haemophilus parainfluenzae	Haemophilus parainfluenzae	Unknown	No cap locus	No cap locus	/	M1C130_2_ILLUMINA	SAMN16409239	PRJNA668428	WGS (fastQ)	/	SRR12805614	Watts 2020	269.524	Illumina MiniSeq	Australia	42481	cough swab	SPAdes
SRR12805615	Evaluation	Haemophilus parainfluenzae	Haemophilus parainfluenzae	Unknown	No cap locus	e	/	M1C129_2_ILLUMINA	SAMN16409238	PRJNA668428	WGS (fastQ)	/	SRR12805615	Watts 2020	32.5835	Illumina MiniSeq	Australia	42678	cough swab	SPAdes
SRR12805617	Evaluation	Haemophilus parainfluenzae	Haemophilus parainfluenzae	Unknown	No cap locus	No cap locus	/	M1C146_2_ILLUMINA	SAMN16409266	PRJNA668428	WGS (fastQ)	/	SRR12805617	Watts 2020	42.5204	Illumina MiniSeq	Australia	42621	cough swab	SPAdes
SRR12805618	Evaluation	Haemophilus parainfluenzae	Haemophilus parainfluenzae	Unknown	No cap locus	No cap locus	/	M1C127_1_ILLUMINA	SAMN16409236	PRJNA668428	WGS (fastQ)	/	SRR12805618	Watts 2020	60.2741	Illumina MiniSeq	Australia	42607	cough swab	SPAdes
SRR12805620	Evaluation	Haemophilus parainfluenzae	Haemophilus parainfluenzae	Unknown	No cap locus	No cap locus	/	M1C146_1_ILLUMINA	SAMN16409265	PRJNA668428	WGS (fastQ)	/	SRR12805620	Watts 2020	66.9267	Illumina MiniSeq	Australia	42537	cough swab	SPAdes
SRR12805621	Evaluation	Haemophilus parainfluenzae	Haemophilus parainfluenzae	Unknown	No cap locus	No cap locus	/	M1C145_1_ILLUMINA	SAMN16409264	PRJNA668428	WGS (fastQ)	/	SRR12805621	Watts 2020	69.0802	Illumina MiniSeq	Australia	42552	cough swab	SPAdes
SRR12805622	Evaluation	Haemophilus parainfluenzae	Haemophilus parainfluenzae	Unknown	No cap locus	No cap locus	/	M1C143_3_ILLUMINA	SAMN16409263	PRJNA668428	WGS (fastQ)	/	SRR12805622	Watts 2020	86.5806	Illumina MiniSeq	Australia	42772	cough swab	SPAdes
SRR12805623	Evaluation	Haemophilus parainfluenzae	Haemophilus parainfluenzae	Unknown	No cap locus	e	/	M1C143_1_ILLUMINA	SAMN16409262	PRJNA668428	WGS (fastQ)	/	SRR12805623	Watts 2020	62.1192	Illumina MiniSeq	Australia	42475	cough swab	SPAdes
SRR12805625	Evaluation	Haemophilus parainfluenzae	Haemophilus parainfluenzae	Unknown	No cap locus	No cap locus	/	M1C142_2_ILLUMINA	SAMN16409260	PRJNA668428	WGS (fastQ)	/	SRR12805625	Watts 2020	63.0601	Illumina MiniSeq	Australia	42552	cough swab	SPAdes
SRR12805627	Evaluation	Haemophilus parainfluenzae	Haemophilus parainfluenzae	Unknown	No cap locus	No cap locus	/	M1C142_1_ILLUMINA	SAMN16409259	PRJNA668428	WGS (fastQ)	/	SRR12805627	Watts 2020	138.989	Illumina MiniSeq	Australia	42447	cough swab	SPAdes
SRR12805628	Evaluation	Haemophilus parainfluenzae	Haemophilus parainfluenzae	Unknown	No cap locus	No cap locus	/	M1C126_1_ILLUMINA	SAMN16409235	PRJNA668428	WGS (fastQ)	/	SRR12805628	Watts 2020	32.4087	Illumina MiniSeq	Australia	42649	cough swab	SPAdes
SRR12805631	Evaluation	Haemophilus parainfluenzae	Haemophilus parainfluenzae	Unknown	No cap locus	No cap locus	/	M1C125_4_ILLUMINA	SAMN16409233	PRJNA668428	WGS (fastQ)	/	SRR12805631	Watts 2020	322.139	Illumina MiniSeq	Australia	42649	sputum	SPAdes
SRR12805632	Evaluation	Haemophilus parainfluenzae	Haemophilus parainfluenzae	Unknown	No cap locus	No cap locus	/	M1C124_1_ILLUMINA	SAMN16409232	PRJNA668428	WGS (fastQ)	/	SRR12805632	Watts 2020	54.0387	Illumina MiniSeq	Australia	42482	cough swab	SPAdes
SRR12805633	Evaluation	Haemophilus parainfluenzae	Haemophilus parainfluenzae	Unknown	No cap locus	No cap locus	/	M1C059_2_ILLUMINA	SAMN16409183	PRJNA668428	WGS (fastQ)	/	SRR12805633	Watts 2020	34.5856	Illumina MiniSeq	Australia	42608	cough swab	SPAdes
SRR12805635	Evaluation	Haemophilus parainfluenzae	Haemophilus parainfluenzae	Unknown	No cap locus	No cap locus	/	M1C120_2_ILLUMINA	SAMN16409231	PRJNA668428	WGS (fastQ)	/	SRR12805635	Watts 2020	99.6173	Illumina MiniSeq	Australia	42648	cough swab	SPAdes
SRR12805636	Evaluation	Haemophilus parainfluenzae	Haemophilus parainfluenzae	Unknown	No cap locus	No cap locus	/	M1C118_1_ILLUMINA	SAMN16409230	PRJNA668428	WGS (fastQ)	/	SRR12805636	Watts 2020	39.2345	Illumina MiniSeq	Australia	42510	cough swab	SPAdes
SRR12805641	Evaluation	Haemophilus parainfluenzae	Haemophilus parainfluenzae	Unknown	No cap locus	No cap locus	/	M1C113_2_ILLUMINA	SAMN16409225	PRJNA668428	WGS (fastQ)	/	SRR12805641	Watts 2020	60.4306	Illumina MiniSeq	Australia	42482	cough swab	SPAdes
SRR12805643	Evaluation	Haemophilus parainfluenzae	Haemophilus parainfluenzae	Unknown	No cap locus	No cap locus	/	M1C113_1_ILLUMINA	SAMN16409224	PRJNA668428	WGS (fastQ)	/	SRR12805643	Watts 2020	274.776	Illumina MiniSeq	Australia	42436	cough swab	SPAdes
SRR12805650	Evaluation	Haemophilus parainfluenzae	Haemophilus parainfluenzae	Unknown	No cap locus	No cap locus	/	M1C111_2_ILLUMINA	SAMN16409219	PRJNA668428	WGS (fastQ)	/	SRR12805650	Watts 2020	67.0343	Illumina MiniSeq	Australia	42537	cough swab	SPAdes
SRR12805651	Evaluation	Haemophilus parainfluenzae	Haemophilus parainfluenzae	Unknown	No cap locus	No cap locus	/	M1C111_1_ILLUMINA	SAMN16409218	PRJNA668428	WGS (fastQ)	/	SRR12805651	Watts 2020	56.673	Illumina MiniSeq	Australia	42482	cough swab	SPAdes
SRR12805652	Evaluation	Haemophilus parainfluenzae	Haemophilus parainfluenzae	Unknown	No cap locus	No cap locus	/	M1C107_1_ILLUMINA	SAMN16409217	PRJNA668428	WGS (fastQ)	/	SRR12805652	Watts 2020	47.7799	Illumina MiniSeq	Australia	42482	cough swab	SPAdes
SRR12805653	Evaluation	Haemophilus parainfluenzae	Haemophilus parainfluenzae	Unknown	No cap locus	No cap locus	/	M1C105_1_ILLUMINA	SAMN16409216	PRJNA668428	WGS (fastQ)	/	SRR12805653	Watts 2020	53.6011	Illumina MiniSeq	Australia	42786	cough swab	SPAdes
SRR12805654	Evaluation	Haemophilus parainfluenzae	Haemophilus parainfluenzae	Unknown	No cap locus	No cap locus	/	M1C102_1_ILLUMINA	SAMN16409215	PRJNA668428	WGS (fastQ)	/	SRR12805654	Watts 2020	59.1352	Illumina MiniSeq	Australia	42684	bronchoalveolar lavage	SPAdes
SRR12805658	Evaluation	Haemophilus parainfluenzae	Haemophilus parainfluenzae	Unknown	No cap locus	No cap locus	/	M1C100_3_ILLUMINA	SAMN16409213	PRJNA668428	WGS (fastQ)	/	SRR12805658	Watts 2020	250.257	Illumina MiniSeq	Australia	42495	sputum	SPAdes
SRR12805659	Evaluation	Haemophilus parainfluenzae	Haemophilus parainfluenzae	Unknown	No cap locus	No cap locus	/	M1C100_2_ILLUMINA	SAMN16409212	PRJNA668428	WGS (fastQ)	/	SRR12805659	Watts 2020	53.3676	Illumina MiniSeq	Australia	42495	sputum	SPAdes
SRR12805661	Evaluation	Haemophilus parainfluenzae	Haemophilus parainfluenzae	Unknown	No cap locus	No cap locus	/	M1C098_2_ILLUMINA	SAMN16409210	PRJNA668428	WGS (fastQ)	/	SRR12805661	Watts 2020	38.7402	Illumina MiniSeq	Australia	42524	cough swab	SPAdes
SRR12805664	Evaluation	Haemophilus parainfluenzae	Haemophilus parainfluenzae	Unknown	No cap locus	e	/	M1C095_2_ILLUMINA	SAMN16409207	PRJNA668428	WGS (fastQ)	/	SRR12805664	Watts 2020	37.673	Illumina MiniSeq	Australia	42531	cough swab	SPAdes
SRR12805665	Evaluation	Haemophilus parainfluenzae	Haemophilus parainfluenzae	Unknown	No cap locus	No cap locus	/	M1C095_1_ILLUMINA	SAMN16409206	PRJNA668428	WGS (fastQ)	/	SRR12805665	Watts 2020	106.691	Illumina MiniSeq	Australia	42482	cough swab	SPAdes
SRR12805670	Evaluation	Haemophilus parainfluenzae	Haemophilus parainfluenzae	Unknown	No cap locus	No cap locus	/	M1C093_1_ILLUMINA	SAMN16409202	PRJNA668428	WGS (fastQ)	/	SRR12805670	Watts 2020	42.9732	Illumina MiniSeq	Australia	42605	bronchoalveolar lavage	SPAdes
SRR12805672	Evaluation	Haemophilus parainfluenzae	Haemophilus parainfluenzae	Unknown	No cap locus	No cap locus	/	M1C091_1_ILLUMINA	SAMN16409200	PRJNA668428	WGS (fastQ)	/	SRR12805672	Watts 2020	59.3423	Illumina MiniSeq	Australia	42468	cough swab	SPAdes
SRR12805675	Evaluation	Haemophilus parainfluenzae	Haemophilus parainfluenzae	Unknown	No cap locus	No cap locus	/	M1C085_1_ILLUMINA	SAMN16409197	PRJNA668428	WGS (fastQ)	/	SRR12805675	Watts 2020	55.6761	Illumina MiniSeq	Australia	42426	sputum	SPAdes
SRR12805676	Evaluation	Haemophilus parainfluenzae	Haemophilus parainfluenzae	Unknown	No cap locus	No cap locus	/	M1C084_1_ILLUMINA	SAMN16409196	PRJNA668428	WGS (fastQ)	/	SRR12805676	Watts 2020	34.4353	Illumina MiniSeq	Australia	42510	cough swab	SPAdes
SRR12805677	Evaluation	Haemophilus parainfluenzae	Haemophilus parainfluenzae	Unknown	No cap locus	No cap locus	/	M1C052_4_ILLUMINA	SAMN16409179	PRJNA668428	WGS (fastQ)	/	SRR12805677	Watts 2020	71.4723	Illumina MiniSeq	Australia	42628	sputum	SPAdes
SRR12805679	Evaluation	Haemophilus parainfluenzae	Haemophilus parainfluenzae	Unknown	No cap locus	No cap locus	/	M1C081_2_ILLUMINA	SAMN16409194	PRJNA668428	WGS (fastQ)	/	SRR12805679	Watts 2020	78.6612	Illumina MiniSeq	Australia	42489	cough swab	SPAdes
SRR12805682	Evaluation	Haemophilus parainfluenzae	Haemophilus parainfluenzae	Unknown	No cap locus	No cap locus	/	M1C074_2_ILLUMINA	SAMN16409192	PRJNA668428	WGS (fastQ)	/	SRR12805682	Watts 2020	88.2976	Illumina MiniSeq	Australia	42586	sputum	SPAdes
SRR12805686	Evaluation	Haemophilus parainfluenzae	Haemophilus parainfluenzae	Unknown	No cap locus	No cap locus	/	M1C067_1_ILLUMINA	SAMN16409189	PRJNA668428	WGS (fastQ)	/	SRR12805686	Watts 2020	109.955	Illumina MiniSeq	Australia	42524	cough swab	SPAdes
SRR12805688	Evaluation	Haemophilus parainfluenzae	Haemophilus parainfluenzae	Unknown	No cap locus	No cap locus	/	M1C160_1_ILLUMINA	SAMN16409282	PRJNA668428	WGS (fastQ)	/	SRR12805688	Watts 2020	86.4733	Illumina MiniSeq	Australia	42545	cough swab	SPAdes
SRR12805690	Evaluation	Haemophilus parainfluenzae	Haemophilus parainfluenzae	Unknown	No cap locus	e	/	M1C155_1_ILLUMINA	SAMN16409280	PRJNA668428	WGS (fastQ)	/	SRR12805690	Watts 2020	68.8399	Illumina MiniSeq	Australia	42586	cough swab	SPAdes
SRR12805691	Evaluation	Haemophilus parainfluenzae	Haemophilus parainfluenzae	Unknown	No cap locus	No cap locus	/	M1C152_3_ILLUMINA	SAMN16409279	PRJNA668428	WGS (fastQ)	/	SRR12805691	Watts 2020	76.5921	Illumina MiniSeq	Australia	42620	cough swab	SPAdes
SRR12805694	Evaluation	Haemophilus parainfluenzae	Haemophilus parainfluenzae	Unknown	No cap locus	No cap locus	/	M1C152_1_ILLUMINA	SAMN16409277	PRJNA668428	WGS (fastQ)	/	SRR12805694	Watts 2020	247.99	Illumina MiniSeq	Australia	42438	cough swab	SPAdes
SRR12805695	Evaluation	Haemophilus parainfluenzae	Haemophilus parainfluenzae	Unknown	No cap locus	e	/	M1C151_3_ILLUMINA	SAMN16409276	PRJNA668428	WGS (fastQ)	/	SRR12805695	Watts 2020	109.442	Illumina MiniSeq	Australia	42663	cough swab	SPAdes
SRR12805696	Evaluation	Haemophilus parainfluenzae	Haemophilus parainfluenzae	Unknown	No cap locus	No cap locus	/	M1C151_2_ILLUMINA	SAMN16409275	PRJNA668428	WGS (fastQ)	/	SRR12805696	Watts 2020	40.3822	Illumina MiniSeq	Australia	42538	cough swab	SPAdes
SRR12805697	Evaluation	Haemophilus parainfluenzae	Haemophilus parainfluenzae	Unknown	Capsule-deficient	c	/	M1C065_2_ILLUMINA	SAMN16409188	PRJNA668428	WGS (fastQ)	/	SRR12805697	Watts 2020	76.6731	Illumina MiniSeq	Australia	42557	cough swab	SPAdes
SRR12805698	Evaluation	Haemophilus parainfluenzae	Haemophilus parainfluenzae	Unknown	No cap locus	No cap locus	/	M1C149_4_ILLUMINA	SAMN16409274	PRJNA668428	WGS (fastQ)	/	SRR12805698	Watts 2020	59.1855	Illumina MiniSeq	Australia	42789	cough swab	SPAdes
SRR12805699	Evaluation	Haemophilus parainfluenzae	Haemophilus parainfluenzae	Unknown	No cap locus	No cap locus	/	M1C149_3_ILLUMINA	SAMN16409273	PRJNA668428	WGS (fastQ)	/	SRR12805699	Watts 2020	20.7859	Illumina MiniSeq	Australia	42543	cough swab	SPAdes
SRR12805700	Evaluation	Haemophilus parainfluenzae	Haemophilus parainfluenzae	Unknown	No cap locus	No cap locus	/	M1C149_2_ILLUMINA	SAMN16409272	PRJNA668428	WGS (fastQ)	/	SRR12805700	Watts 2020	75.5278	Illumina MiniSeq	Australia	42523	cough swab	SPAdes
SRR12805702	Evaluation	Haemophilus parainfluenzae	Haemophilus parainfluenzae	Unknown	No cap locus	No cap locus	/	M1C149_1_ILLUMINA	SAMN16409271	PRJNA668428	WGS (fastQ)	/	SRR12805702	Watts 2020	344.119	Illumina MiniSeq	Australia	42440	cough swab	SPAdes
SRR12805703	Evaluation	Haemophilus parainfluenzae	Haemophilus parainfluenzae	Unknown	No cap locus	No cap locus	/	M1C147_3_ILLUMINA	SAMN16409270	PRJNA668428	WGS (fastQ)	/	SRR12805703	Watts 2020	73.7359	Illumina MiniSeq	Australia	42551	cough swab	SPAdes
SRR12805704	Evaluation	Haemophilus parainfluenzae	Haemophilus parainfluenzae	Unknown	No cap locus	No cap locus	/	M1C147_2_ILLUMINA	SAMN16409269	PRJNA668428	WGS (fastQ)	/	SRR12805704	Watts 2020	56.3965	Illumina MiniSeq	Australia	42524	cough swab	SPAdes
SRR12805706	Evaluation	Haemophilus parainfluenzae	Haemophilus parainfluenzae	Unknown	No cap locus	No cap locus	/	M1C147_1_ILLUMINA	SAMN16409268	PRJNA668428	WGS (fastQ)	/	SRR12805706	Watts 2020	295.544	Illumina MiniSeq	Australia	42453	bronchoalveolar lavage	SPAdes
SRR12805707	Evaluation	Haemophilus parainfluenzae	Haemophilus parainfluenzae	Unknown	No cap locus	No cap locus	/	M1C146_3_ILLUMINA	SAMN16409267	PRJNA668428	WGS (fastQ)	/	SRR12805707	Watts 2020	99.7166	Illumina MiniSeq	Australia	42703	bronchoalveolar lavage	SPAdes
SRR12805708	Evaluation	Haemophilus parainfluenzae	Haemophilus parainfluenzae	Unknown	No cap locus	e	/	M1C065_1_ILLUMINA	SAMN16409187	PRJNA668428	WGS (fastQ)	/	SRR12805708	Watts 2020	56.0377	Illumina MiniSeq	Australia	42468	cough swab	SPAdes
SRR12805709	Evaluation	Haemophilus parainfluenzae	Haemophilus parainfluenzae	Unknown	No cap locus	No cap locus	/	M1C052_1_ILLUMINA	SAMN16409178	PRJNA668428	WGS (fastQ)	/	SRR12805709	Watts 2020	31.6338	Illumina MiniSeq	Australia	42460	sputum	SPAdes
SRR12805710	Evaluation	Haemophilus parainfluenzae	Haemophilus parainfluenzae	Unknown	No cap locus	No cap locus	/	M1C045_3_ILLUMINA	SAMN16409177	PRJNA668428	WGS (fastQ)	/	SRR12805710	Watts 2020	34.208	Illumina MiniSeq	Australia	42789	sputum	SPAdes
SRR12805639	Evaluation	Haemophilus parainfluenzae	Haemophilus parainfluenzae	Unknown	No cap locus	e	/	M1C116_1_ILLUMINA	SAMN16409227	PRJNA668428	WGS (fastQ)	/	SRR12805639	Watts 2020	72.2332	Illumina MiniSeq	Australia	42559	cough swab	SPAdes
SRR12805594	Evaluation	Haemophilus parainfluenzae	Haemophilus parainfluenzae	Unknown	No cap locus	No cap locus	/	M1C140_1_ILLUMINA	SAMN16409255	PRJNA668428	WGS (fastQ)	/	SRR12805594	Watts 2020	72.5473	Illumina MiniSeq	Australia	42479	bronchoalveolar lavage	SPAdes
SRR12805599	Evaluation	Haemophilus parainfluenzae	Haemophilus parainfluenzae	Unknown	No cap locus	No cap locus	/	M1C137_3_ILLUMINA	SAMN16409250	PRJNA668428	WGS (fastQ)	/	SRR12805599	Watts 2020	44.3741	Illumina MiniSeq	Australia	42510	cough swab	SPAdes
SRR12805673	Evaluation	Haemophilus parainfluenzae	Haemophilus parainfluenzae	Unknown	No cap locus	No cap locus	/	M1C085_3_ILLUMINA	SAMN16409199	PRJNA668428	WGS (fastQ)	/	SRR12805673	Watts 2020	18.5462	Illumina MiniSeq	Australia	42538	cough swab	SPAdes
SRR12805692	Evaluation	Haemophilus parainfluenzae	Haemophilus parainfluenzae	Unknown	No cap locus	No cap locus	/	M1C152_2_ILLUMINA	SAMN16409278	PRJNA668428	WGS (fastQ)	/	SRR12805692	Watts 2020	46.0232	Illumina MiniSeq	Australia	42578	cough swab	SPAdes
SRR12805638	Evaluation	Haemophilus parainfluenzae	Haemophilus parainfluenzae	Unknown	No cap locus	No cap locus	/	M1C116_2_ILLUMINA	SAMN16409228	PRJNA668428	WGS (fastQ)	/	SRR12805638	Watts 2020	50.1158	Illumina MiniSeq	Australia	42661	bronchoalveolar lavage	SPAdes
SRR12805660	Evaluation	Haemophilus parainfluenzae	Haemophilus parainfluenzae	Unknown	No cap locus	No cap locus	/	M1C099_1_ILLUMINA	SAMN16409211	PRJNA668428	WGS (fastQ)	/	SRR12805660	Watts 2020	36.8398	Illumina MiniSeq	Australia	42482	cough swab	SPAdes
SRR12805624	Evaluation	Haemophilus parainfluenzae	Haemophilus parainfluenzae	Unknown	No cap locus	No cap locus	/	M1C142_3_ILLUMINA	SAMN16409261	PRJNA668428	WGS (fastQ)	/	SRR12805624	Watts 2020	63.4974	Illumina MiniSeq	Australia	42608	cough swab	SPAdes
SRR12805640	Evaluation	Haemophilus parainfluenzae	Haemophilus parainfluenzae	Unknown	No cap locus	No cap locus	/	M1C113_3_ILLUMINA	SAMN16409226	PRJNA668428	WGS (fastQ)	/	SRR12805640	Watts 2020	40.543	Illumina MiniSeq	Australia	42633	bronchoalveolar lavage	SPAdes
SRR12805666	Evaluation	Haemophilus parainfluenzae	Haemophilus parainfluenzae	Unknown	No cap locus	No cap locus	/	M1C056_1_ILLUMINA	SAMN16409180	PRJNA668428	WGS (fastQ)	/	SRR12805666	Watts 2020	78.0958	Illumina MiniSeq	Australia	42427	sputum	SPAdes
SRR12805629	Evaluation	Haemophilus parainfluenzae	Haemophilus parainfluenzae	Unknown	No cap locus	No cap locus	/	M1C125_5_ILLUMINA	SAMN16409234	PRJNA668428	WGS (fastQ)	/	SRR12805629	Watts 2020	65.1217	Illumina MiniSeq	Australia	42772	cough swab	SPAdes
SRR12805663	Evaluation	Haemophilus parainfluenzae	Haemophilus parainfluenzae	Unknown	No cap locus	No cap locus	/	M1C095_3_ILLUMINA	SAMN16409208	PRJNA668428	WGS (fastQ)	/	SRR12805663	Watts 2020	126.051	Illumina MiniSeq	Australia	42642	cough swab	SPAdes
SRR12805662	Evaluation	Haemophilus parainfluenzae	Haemophilus parainfluenzae	Unknown	No cap locus	No cap locus	/	M1C098_1_ILLUMINA	SAMN16409209	PRJNA668428	WGS (fastQ)	/	SRR12805662	Watts 2020	60.5076	Illumina MiniSeq	Australia	42425	bronchoalveolar lavage	SPAdes
ERR4007752	Evaluation	Haemophilus parainfluenzae	Haemophilus parainfluenzae	Unknown	No cap locus	No cap locus	/	HUB8973	SAMEA6653868	PRJEB37651	WGS (fastQ)	/	ERR4007752	Sierra 2021	53.8489	Illumina MiSeq	Spain	41275	Articular liquid	SPAdes
ERR4007753	Evaluation	Haemophilus parainfluenzae	Haemophilus parainfluenzae	Unknown	No cap locus	No cap locus	/	HUB09104	SAMEA6653869	PRJEB37651	WGS (fastQ)	/	ERR4007753	Sierra 2021	44.4466	Illumina MiSeq	Spain	41275	Sputum	SPAdes
ERR4007754	Evaluation	Haemophilus parainfluenzae	Haemophilus parainfluenzae	Unknown	No cap locus	No cap locus	/	HUB09122	SAMEA6653870	PRJEB37651	WGS (fastQ)	/	ERR4007754	Sierra 2021	90.881	Illumina MiSeq	Spain	41275	Bronchial aspirate	SPAdes
ERR4007756	Evaluation	Haemophilus parainfluenzae	Haemophilus parainfluenzae	Unknown	No cap locus	No cap locus	/	HUB09355	SAMEA6653872	PRJEB37651	WGS (fastQ)	/	ERR4007756	Sierra 2021	42.1684	Illumina MiSeq	Spain	41640	Wound swab	SPAdes
ERR4007757	Evaluation	Haemophilus parainfluenzae	Haemophilus parainfluenzae	Unknown	No cap locus	No cap locus	/	HUB09838	SAMEA6653873	PRJEB37651	WGS (fastQ)	/	ERR4007757	Sierra 2021	40.0539	Illumina MiSeq	Spain	41640	Urethral swab	SPAdes
ERR4007758	Evaluation	Haemophilus parainfluenzae	Haemophilus parainfluenzae	Unknown	No cap locus	No cap locus	/	HUB10024	SAMEA6653874	PRJEB37651	WGS (fastQ)	/	ERR4007758	Sierra 2021	70.0964	Illumina MiSeq	Spain	41640	Urethral swab	SPAdes
ERR4007759	Evaluation	Haemophilus parainfluenzae	Haemophilus parainfluenzae	Unknown	No cap locus	No cap locus	/	HUB10086	SAMEA6653875	PRJEB37651	WGS (fastQ)	/	ERR4007759	Sierra 2021	50.0326	Illumina MiSeq	Spain	41640	Bronchial aspirate	SPAdes
ERR4007760	Evaluation	Haemophilus parainfluenzae	Haemophilus parainfluenzae	Unknown	No cap locus	No cap locus	/	HUB10126	SAMEA6653876	PRJEB37651	WGS (fastQ)	/	ERR4007760	Sierra 2021	60.7647	Illumina MiSeq	Spain	41640	Urethral swab	SPAdes
ERR4007761	Evaluation	Haemophilus parainfluenzae	Haemophilus parainfluenzae	Unknown	No cap locus	No cap locus	/	HUB10203	SAMEA6653877	PRJEB37651	WGS (fastQ)	/	ERR4007761	Sierra 2021	58.3981	Illumina MiSeq	Spain	41640	Preputial swab	SPAdes
ERR4007762	Evaluation	Haemophilus parainfluenzae	Haemophilus parainfluenzae	HPAR-type1	HPAR-1	c	/	HUB10205	SAMEA6653878	PRJEB37651	WGS (fastQ)	/	ERR4007762	Sierra 2021	54.3083	Illumina MiSeq	Spain	41640	Rectal swab	SPAdes
ERR4007764	Evaluation	Haemophilus parainfluenzae	Haemophilus parainfluenzae	Unknown	No cap locus	No cap locus	/	HUB10329	SAMEA6653880	PRJEB37651	WGS (fastQ)	/	ERR4007764	Sierra 2021	69.6664	Illumina MiSeq	Spain	41640	Sputum	SPAdes
ERR4007765	Evaluation	Haemophilus parainfluenzae	Haemophilus parainfluenzae	Unknown	No cap locus	No cap locus	/	HUB10512	SAMEA6653881	PRJEB37651	WGS (fastQ)	/	ERR4007765	Sierra 2021	70.015	Illumina MiSeq	Spain	42005	Urethral swab	SPAdes
ERR4007766	Evaluation	Haemophilus parainfluenzae	Haemophilus parainfluenzae	Unknown	No cap locus	No cap locus	/	HUB10655	SAMEA6653882	PRJEB37651	WGS (fastQ)	/	ERR4007766	Sierra 2021	131.352	Illumina MiSeq	Spain	42005	Bronchial aspirate	SPAdes
ERR4007767	Evaluation	Haemophilus parainfluenzae	Haemophilus parainfluenzae	Unknown	No cap locus	No cap locus	/	HUB10698	SAMEA6653883	PRJEB37651	WGS (fastQ)	/	ERR4007767	Sierra 2021	67.5998	Illumina MiSeq	Spain	42005	Urethral swab	SPAdes
ERR4007768	Evaluation	Haemophilus parainfluenzae	Haemophilus parainfluenzae	HPAR-type2 (closely related to HSPU-2)	HSPU-2	d,e	/	HUB10748	SAMEA6653884	PRJEB37651	WGS (fastQ)	/	ERR4007768	Sierra 2021	83.0389	Illumina MiSeq	Spain	42005	Urethral swab	SPAdes
ERR4007769	Evaluation	Haemophilus parainfluenzae	Haemophilus parainfluenzae	Unknown	No cap locus	e	/	HUB10767	SAMEA6653885	PRJEB37651	WGS (fastQ)	/	ERR4007769	Sierra 2021	102.105	Illumina MiSeq	Spain	42005	Sputum	SPAdes
ERR4007770	Evaluation	Haemophilus parainfluenzae	Haemophilus parainfluenzae	Unknown	No cap locus	No cap locus	/	HUB10817	SAMEA6653886	PRJEB37651	WGS (fastQ)	/	ERR4007770	Sierra 2021	63.5943	Illumina MiSeq	Spain	42005	Sputum	SPAdes
ERR4007771	Evaluation	Haemophilus parainfluenzae	Haemophilus parainfluenzae	Unknown	No cap locus	No cap locus	/	HUB10863	SAMEA6653887	PRJEB37651	WGS (fastQ)	/	ERR4007771	Sierra 2021	59.8263	Illumina MiSeq	Spain	42005	Endocervical swab	SPAdes
ERR4007772	Evaluation	Haemophilus parainfluenzae	Haemophilus parainfluenzae	Unknown	No cap locus	No cap locus	/	HUB10935	SAMEA6653888	PRJEB37651	WGS (fastQ)	/	ERR4007772	Sierra 2021	47.4165	Illumina MiSeq	Spain	42005	Urethral swab	SPAdes
ERR4007774	Evaluation	Haemophilus parainfluenzae	Haemophilus parainfluenzae	Unknown	No cap locus	No cap locus	/	HUB11031	SAMEA6653890	PRJEB37651	WGS (fastQ)	/	ERR4007774	Sierra 2021	52.0177	Illumina MiSeq	Spain	42005	Sputum	SPAdes
ERR4007775	Evaluation	Haemophilus parainfluenzae	Haemophilus parainfluenzae	Unknown	No cap locus	No cap locus	/	HUB11067	SAMEA6653891	PRJEB37651	WGS (fastQ)	/	ERR4007775	Sierra 2021	46.1821	Illumina MiSeq	Spain	42005	Sputum	SPAdes
ERR4007776	Evaluation	Haemophilus parainfluenzae	Haemophilus parainfluenzae	Unknown	No cap locus	No cap locus	/	HUB11086	SAMEA6653892	PRJEB37651	WGS (fastQ)	/	ERR4007776	Sierra 2021	58.2302	Illumina MiSeq	Spain	42005	Bronchial aspirate	SPAdes
ERR4007777	Evaluation	Haemophilus parainfluenzae	Haemophilus parainfluenzae	HPAR-type1	HPAR-1	c	/	HUB11114	SAMEA6653893	PRJEB37651	WGS (fastQ)	/	ERR4007777	Sierra 2021	57.9882	Illumina MiSeq	Spain	42005	Urethral swab	SPAdes
ERR4007778	Evaluation	Haemophilus parainfluenzae	Haemophilus parainfluenzae	Unknown	No cap locus	No cap locus	/	HUB11214	SAMEA6653894	PRJEB37651	WGS (fastQ)	/	ERR4007778	Sierra 2021	48.1864	Illumina MiSeq	Spain	42005	Preputial swab	SPAdes
ERR4007779	Evaluation	Haemophilus parainfluenzae	Haemophilus parainfluenzae	HPAR-type1	HPAR-1	c	/	HUB11246	SAMEA6653895	PRJEB37651	WGS (fastQ)	/	ERR4007779	Sierra 2021	40.3969	Illumina MiSeq	Spain	42005	Urethral swab	SPAdes
ERR4007780	Evaluation	Haemophilus parainfluenzae	Haemophilus parainfluenzae	Unknown	No cap locus	No cap locus	/	HUB11288	SAMEA6653896	PRJEB37651	WGS (fastQ)	/	ERR4007780	Sierra 2021	49.6357	Illumina MiSeq	Spain	42005	Urethral swab	SPAdes
ERR4007781	Evaluation	Haemophilus parainfluenzae	Haemophilus parainfluenzae	Unknown	No cap locus	No cap locus	/	HUB11454	SAMEA6653897	PRJEB37651	WGS (fastQ)	/	ERR4007781	Sierra 2021	49.1815	Illumina MiSeq	Spain	42005	Sputum	SPAdes
ERR4007782	Evaluation	Haemophilus parainfluenzae	Haemophilus parainfluenzae	Unknown	No cap locus	No cap locus	/	HUB11521	SAMEA6653898	PRJEB37651	WGS (fastQ)	/	ERR4007782	Sierra 2021	39.2481	Illumina MiSeq	Spain	42005	Chancroid swab	SPAdes
ERR4007783	Evaluation	Haemophilus parainfluenzae	Haemophilus parainfluenzae	HPAR-type1	HPAR-1	c	/	HUB11576	SAMEA6653899	PRJEB37651	WGS (fastQ)	/	ERR4007783	Sierra 2021	53.286	Illumina MiSeq	Spain	42370	Urethral swab	SPAdes
ERR4007784	Evaluation	Haemophilus parainfluenzae	Haemophilus parainfluenzae	Unknown	No cap locus	No cap locus	/	HUB11635	SAMEA6653900	PRJEB37651	WGS (fastQ)	/	ERR4007784	Sierra 2021	52.7118	Illumina MiSeq	Spain	42370	Abdominal drain	SPAdes
ERR4007785	Evaluation	Haemophilus parainfluenzae	Haemophilus parainfluenzae	Unknown	No cap locus	No cap locus	/	HUB11796	SAMEA6653901	PRJEB37651	WGS (fastQ)	/	ERR4007785	Sierra 2021	57.3399	Illumina MiSeq	Spain	42370	Urethral swab	SPAdes
ERR4007786	Evaluation	Haemophilus parainfluenzae	Haemophilus parainfluenzae	Unknown	No cap locus	No cap locus	/	HUB12115	SAMEA6653902	PRJEB37651	WGS (fastQ)	/	ERR4007786	Sierra 2021	55.9537	Illumina MiSeq	Spain	42370	Sputum	SPAdes
ERR4007787	Evaluation	Haemophilus parainfluenzae	Haemophilus parainfluenzae	HPAR-type1	HPAR-1	c	/	HUB12137	SAMEA6653903	PRJEB37651	WGS (fastQ)	/	ERR4007787	Sierra 2021	61.7242	Illumina MiSeq	Spain	42370	Urethral swab	SPAdes
ERR4007788	Evaluation	Haemophilus parainfluenzae	Haemophilus parainfluenzae	Unknown	No cap locus	No cap locus	/	HUB12139	SAMEA6653904	PRJEB37651	WGS (fastQ)	/	ERR4007788	Sierra 2021	52.8412	Illumina MiSeq	Spain	42370	Bronchial aspirate	SPAdes
ERR4007789	Evaluation	Haemophilus parainfluenzae	Haemophilus parainfluenzae	Unknown	No cap locus	No cap locus	/	HUB12233	SAMEA6653905	PRJEB37651	WGS (fastQ)	/	ERR4007789	Sierra 2021	46.7321	Illumina MiSeq	Spain	42370	Vaginal swab	SPAdes
ERR4007790	Evaluation	Haemophilus parainfluenzae	Haemophilus parainfluenzae	Unknown	No cap locus	No cap locus	/	HUB12306	SAMEA6653906	PRJEB37651	WGS (fastQ)	/	ERR4007790	Sierra 2021	53.6059	Illumina MiSeq	Spain	42370	Preputial swab	SPAdes
ERR4007791	Evaluation	Haemophilus parainfluenzae	Haemophilus parainfluenzae	Unknown	No cap locus	No cap locus	/	HUB12477	SAMEA6653907	PRJEB37651	WGS (fastQ)	/	ERR4007791	Sierra 2021	54.8939	Illumina MiSeq	Spain	42370	Sputum	SPAdes
ERR4007792	Evaluation	Haemophilus parainfluenzae	Haemophilus parainfluenzae	Unknown	No cap locus	No cap locus	/	HUB12699	SAMEA6653908	PRJEB37651	WGS (fastQ)	/	ERR4007792	Sierra 2021	33.08	Illumina MiSeq	Spain	42736	Sputum	SPAdes
ERR4007795	Evaluation	Haemophilus parainfluenzae	Haemophilus parainfluenzae	Unknown	No cap locus	No cap locus	/	HUB12864	SAMEA6653911	PRJEB37651	WGS (fastQ)	/	ERR4007795	Sierra 2021	55.225	Illumina MiSeq	Spain	42736	Chancroid swab	SPAdes
ERR4007796	Evaluation	Haemophilus parainfluenzae	Haemophilus parainfluenzae	Unknown	No cap locus	No cap locus	/	HUB12987	SAMEA6653912	PRJEB37651	WGS (fastQ)	/	ERR4007796	Sierra 2021	46.972	Illumina MiSeq	Spain	42736	Urethral swab	SPAdes
ERR4007797	Evaluation	Haemophilus parainfluenzae	Haemophilus parainfluenzae	Unknown	No cap locus	No cap locus	/	HUB13164	SAMEA6653913	PRJEB37651	WGS (fastQ)	/	ERR4007797	Sierra 2021	53.2104	Illumina MiSeq	Spain	42736	Rectal swab	SPAdes
ERR4007799	Evaluation	Haemophilus parainfluenzae	Haemophilus parainfluenzae	Unknown	No cap locus	No cap locus	/	HUB13172	SAMEA6653915	PRJEB37651	WGS (fastQ)	/	ERR4007799	Sierra 2021	64.8798	Illumina MiSeq	Spain	42736	Vaginal swab	SPAdes
ERR4007800	Evaluation	Haemophilus parainfluenzae	Haemophilus parainfluenzae	HPAR-type1	HPAR-1	c	/	HUB13220	SAMEA6653916	PRJEB37651	WGS (fastQ)	/	ERR4007800	Sierra 2021	55.0114	Illumina MiSeq	Spain	42736	Urethral swab	SPAdes
ERR4007803	Evaluation	Haemophilus parainfluenzae	Haemophilus parainfluenzae	Unknown	No cap locus	No cap locus	/	HUB13249	SAMEA6653919	PRJEB37651	WGS (fastQ)	/	ERR4007803	Sierra 2021	47.8686	Illumina MiSeq	Spain	42736	Urethral swab	SPAdes
ERR4007804	Evaluation	Haemophilus parainfluenzae	Haemophilus parainfluenzae	Unknown	No cap locus	No cap locus	/	HUB13308	SAMEA6653920	PRJEB37651	WGS (fastQ)	/	ERR4007804	Sierra 2021	46.3008	Illumina MiSeq	Spain	42736	Urethral swab	SPAdes
ERR4007805	Evaluation	Haemophilus parainfluenzae	Haemophilus parainfluenzae	Unknown	No cap locus	No cap locus	/	HUB13311	SAMEA6653921	PRJEB37651	WGS (fastQ)	/	ERR4007805	Sierra 2021	153.809	Illumina MiSeq	Spain	42736	Preputial swab	SPAdes
ERR4007806	Evaluation	Haemophilus parainfluenzae	Haemophilus parainfluenzae	Unknown	No cap locus	No cap locus	/	HUB13320	SAMEA6653922	PRJEB37651	WGS (fastQ)	/	ERR4007806	Sierra 2021	38.6591	Illumina MiSeq	Spain	42736	Urethral swab	SPAdes
ERR4007807	Evaluation	Haemophilus parainfluenzae	Haemophilus parainfluenzae	Unknown	No cap locus	No cap locus	/	HUB13324	SAMEA6653923	PRJEB37651	WGS (fastQ)	/	ERR4007807	Sierra 2021	55.5714	Illumina MiSeq	Spain	42736	Sputum	SPAdes
ERR4007808	Evaluation	Haemophilus parainfluenzae	Haemophilus parainfluenzae	Unknown	No cap locus	No cap locus	/	HUB13327	SAMEA6653924	PRJEB37651	WGS (fastQ)	/	ERR4007808	Sierra 2021	48.8093	Illumina MiSeq	Spain	42736	Vaginal swab	SPAdes
ERR4007809	Evaluation	Haemophilus parainfluenzae	Haemophilus parainfluenzae	Unknown	No cap locus	No cap locus	/	HUB13443	SAMEA6653925	PRJEB37651	WGS (fastQ)	/	ERR4007809	Sierra 2021	39.1487	Illumina MiSeq	Spain	42736	Rectal swab	SPAdes
ERR4007811	Evaluation	Haemophilus parainfluenzae	Haemophilus parainfluenzae	Unknown	No cap locus	No cap locus	/	HUB13544	SAMEA6653927	PRJEB37651	WGS (fastQ)	/	ERR4007811	Sierra 2021	126.52	Illumina MiSeq	Spain	42736	Pharyngeal swab	SPAdes
DRR016073	Evaluation	Haemophilus paraphrohaemolyticus	Haemophilus paraphrohaemolyticus	Unknown	No cap locus	n.d.	/		SAMD00016458	PRJNA668428	WGS (fastQ)	/	DRR016073	Watts 2020	1124.89	Illumina HiSeq 2500	/	/	/	n.d.
SRR7390677	Evaluation	Haemophilus paraphrohaemolyticus	Haemophilus paraphrohaemolyticus	Unknown	No cap locus	n.d.	/	C2014016342	C2014016342	PRJNA668428	WGS (fastQ)	/	SRR7390677	Watts 2020	71.0797	Illumina MiSeq	USA	2014	RML bronchus	n.d.
