# Supplementary material for: Whole genome sequencing-based classification of human-related Haemophilus species and detection of antimicrobial resistance genes
Source: Genome Med. 2022 Feb 9;14:13. doi: 10.1186/s13073-022-01017-x (PMC8830169; doi:10.1186/s13073-022-01017-x)
Supplement: Supplementary file 3 — Additional file 3: Table S3. Metadata and classification results for all samples from German cohort. [file 13073_2022_1017_MOESM3_ESM.xlsx]

## Sheet: Table S3
Table S3: Metadata and classification results for all samples from German cohort. This table includes additional information on collected samples and whole genome sequencing data, clinical diagnosis of patients, classification based on MALDI-TOF MS and the classification algorithm developed in this study, results of phenotypic haemin-independency and drug susceptibility tests and sequence type (M…
1 Classification based on MALDI-TOF performed between 2008-2013. The exact software version and database are not known. 2 Classification based on MALDI-TOF performed in 2021 using a biotyper sirius mass spectrometer (Bruker Daltonics) with Flex Control 3.4 software. Measuring and classification were performed using MBT compass software 4.1 equipped with MBT IVD library (BuildV9.0, extension V1.0)…
6 According to EUCAST guidelines (v11.0). S: susceptible, R: resistant. 7 Determined based on WGS data using Kraken2 with default database. Only species for which >2% of reads were mapped are mentioned. 8 Determined using standard microbiological methods. 9 Determined based on WGS data using bioinformatic tool developed by Pinto and coworkers (https://github.com/BUMMI/ patho_typing)
n.d.: not determined
Sample name	Patienten ID	Date of Sample Taking	Species (MALDI-TOF 2008-2013)1	Species (MALDI-TOF 2021)2	Predicted (sub)species3	Growth around V-factor disk (haemin-independent)	Growth around XV-factor disk	MLST Sequence type4	Predicted resistance genes5	Phenotypic drug susceptibility testing (pDST)6	Possible contamination of culture with non-Haemophilus spp.7	Other pathogens detected in sample8	NTHi Clade9	Type of Material	Clinical diagnosis	Sequencing Instrument	Length reads (bp)	Estimated coverage depth (x)	Sample accession	BioSample	BioProject	Assembler	Number of Contigs	Assembly Length (bp)
B-103	123	2004-10-20	H. influenzae	n.d.	H. influenzae	n.d.	n.d.	Unknown		n.d.	No	Staphylococcus aureus (moderately present)	I	Tracheostoma	asymptomatic	Illumina Miseq	251	98	ERS5842765	SAMEA8155994	PRJEB43356	SPAdes	43	1769413
B-10-e1	43	2004-04-19	H. influenzae	n.d.	H. influenzae	n.d.	n.d.	11		n.d.	No	Staphylococcus aureus (highly present), Candida albicans (low presence)	V	Trachael secretion	Not categorized	Illumina Miseq	251	96	ERS5842766	SAMEA8155995	PRJEB43356	SPAdes	36	1870638
B-134	245	2004-10-31	H. influenzae	n.d.	H. influenzae	n.d.	n.d.	Unknown		n.d.	No	No	V	Trachael secretion	asymptomatic	Illumina Miseq	251	155	ERS5842767	SAMEA8155996	PRJEB43356	SPAdes	35	1819909
B-143	23	2004-11-14	H. influenzae	n.d.	H. influenzae	n.d.	n.d.	159		n.d.	No	Gramnegative organism	II	Trachael secretion	Pneumonia	Illumina Miseq	251	158	ERS5842768	SAMEA8155997	PRJEB43356	SPAdes	45	1787158
B-152	183	2004-11-20	H. influenzae	n.d.	H. influenzae	n.d.	n.d.	556		n.d.	No	No	II	Pharyngeal smear	Pneumonia	Illumina Miseq	251	152	ERS5842769	SAMEA8155998	PRJEB43356	SPAdes	48	1785547
B-15-e1	30	2004-06-01	H. influenzae	n.d.	H. influenzae	n.d.	n.d.	2272		n.d.	No	group B Streptococcus (moderately present)	I	Trachael secretion	asymptomatic	Illumina Miseq	251	140	ERS5842770	SAMEA8155999	PRJEB43356	SPAdes	42	1924068
B-171	142	2004-12-02	H. influenzae	n.d.	H. haemolyticus	n.d.	n.d.	Unknown (missing fucK)		n.d.	No	No	Unknown	Pharyngeal smear	Pneumonia	Illumina Miseq	251	150	ERS5842771	SAMEA8156000	PRJEB43356	SPAdes	39	1931485
B-18-e1-s1	57	2004-07-09	H. influenzae	n.d.	H. influenzae	n.d.	n.d.	Unknown		n.d.	No	Streptococcus pneumoniae (moderately present), Pseudomonas aeroginosa (moderately present)	VI	Tracheostoma	asymptomatic	Illumina Miseq	251	137	ERS5842772	SAMEA8156001	PRJEB43356	SPAdes	26	1872994
B-2	215	2004-04-05	H. influenzae	n.d.	H. influenzae	n.d.	n.d.	266		n.d.	No	Streptococcus pneumoniae (moderately present)	VI	Trachael secretion	Pneumonia	Illumina Miseq	251	169	ERS5842773	SAMEA8156002	PRJEB43356	SPAdes	32	1938412
B-228	50	2005-01-14	H. influenzae	n.d.	H. influenzae	n.d.	n.d.	201		n.d.	No	Enterobacter aerogenes (low presence), Candida albicans (moderately present)	II	Sputum	Suspicion of pneumonia/COPD exacerbation	Illumina Miseq	251	131	ERS5842774	SAMEA8156003	PRJEB43356	SPAdes	29	1780272
B-249	89	2005-01-18	H. influenzae	n.d.	H. influenzae	n.d.	n.d.	594		n.d.	No	Staphylococcus aureus (highly present), E. coli (moderately present), Candida albicans (low), Candida glabrata (moderately present)	Unknown	Trachael secretion	Suspicion of pneumonia	Illumina Miseq	251	175	ERS5842775	SAMEA8156004	PRJEB43356	SPAdes	26	1906348
B-251	72	2005-01-21	H. influenzae	n.d.	H. influenzae	n.d.	n.d.	Unknown		n.d.	No	No	V	Pharyngeal smear	Suspicion of pneumonia	Illumina Miseq	251	163	ERS5842776	SAMEA8156005	PRJEB43356	SPAdes	39	1840504
B-260	118	2005-01-26	H. influenzae	n.d.	H. haemolyticus	n.d.	n.d.	Unknown (missing fucK)		n.d.	No	Group F Streptococcus (moderately present)	Unknown	Intraoperative pharyngeal smear	(Peritonsillar) abscess	Illumina Miseq	251	116	ERS5842777	SAMEA8156006	PRJEB43356	SPAdes	49	1826730
B-26-e2	102	2004-07-18	H. influenzae	n.d.	H. influenzae	n.d.	n.d.	1202		n.d.	No	Branhanella catarhhalis (moderately present)	Unknown	Trachael secretion	asymptomatic	Illumina Miseq	251	116	ERS5842778	SAMEA8156007	PRJEB43356	SPAdes	47	1765196
B-277	131	2005-02-04	H. influenzae	n.d.	H. haemolyticus	n.d.	n.d.	Unknown (missing fucK)		n.d.	No	Unknown.	Unknown	Bronchial secretion	asymptomatic	Illumina Miseq	251	166	ERS5842779	SAMEA8156008	PRJEB43356	SPAdes	29	1821350
B-282	13	2005-02-05	H. influenzae	n.d.	H. influenzae	n.d.	n.d.	367		n.d.	No	No	V	Eye smear	Otitis media/Conjunctivitis/Pneumonia	Illumina Miseq	251	176	ERS5842780	SAMEA8156009	PRJEB43356	SPAdes	25	1840236
B-293	230	2005-02-08	H. influenzae	n.d.	H. influenzae	n.d.	n.d.	556		n.d.	No	Candida albicans (10^5 CFU/ml), Staphylococcus aureus (10^4 CFU/ml)	II	Pharyngeal suction	Pneumonia	Illumina Miseq	251	163	ERS5842781	SAMEA8156010	PRJEB43356	SPAdes	35	1781953
B-297	188	2005-02-12	H. influenzae	n.d.	H. influenzae serotype f	n.d.	n.d.	124		n.d.	No	Staphylococcus aureus (10^5 CFU/ml), Prevotella intermedia (10^4 CFU/ml), Candida tropicalis (10^2 CFU/ml), Candida glabrata	Unknown	Pharyngeal suction	asymptomatic	Illumina Miseq	251	156	ERS5842782	SAMEA8156011	PRJEB43356	SPAdes	31	1807365
B-307	5	2005-02-15	H. influenzae	n.d.	H. influenzae	n.d.	n.d.	411		n.d.	No	No	IV	Pharyngeal smear	Pneumonia	Illumina Miseq	251	166	ERS5842783	SAMEA8156012	PRJEB43356	SPAdes	52	1847913
B-313	63	2005-02-23	H. influenzae	n.d.	H. influenzae	n.d.	n.d.	36		n.d.	No	No	II	Nose smear	Not categorized	Illumina Miseq	251	153	ERS5842784	SAMEA8156013	PRJEB43356	SPAdes	53	1834021
B-320	163	2005-02-21	H. influenzae	n.d.	H. influenzae	n.d.	n.d.	1		n.d.	No	No	V	Intraoperative Wound smear	(Peritonsillar) abscess	Illumina Miseq	251	149	ERS5842785	SAMEA8156014	PRJEB43356	SPAdes	45	1844497
B-332	94	2005-03-16	H. influenzae	n.d.	H. influenzae	n.d.	n.d.	245		n.d.	No	Staphylococcus aureus (highly present)	V	Bronchial secretion	asymptomatic	Illumina Miseq	251	152	ERS5842786	SAMEA8156015	PRJEB43356	SPAdes	23	1871511
B-337	143	2005-03-18	H. influenzae	n.d.	H. influenzae	n.d.	n.d.	556		n.d.	No	No	II	Sputum	Not categorized	Illumina Miseq	251	133	ERS5842787	SAMEA8156016	PRJEB43356	SPAdes	41	1782639
B-338	106	2005-03-16	H. influenzae	n.d.	H. influenzae	n.d.	n.d.	142	Aph3''Ia (Agly), StrA (Agly), StrB (Agly), TEM-1D_Bla (Bla)	n.d.	No	Staphylococcus (moderately present)	V	Eye smear	Conjunctivitis	Illumina Miseq	251	110	ERS5842788	SAMEA8156017	PRJEB43356	SPAdes	41	1896340
B-343	191	2005-03-19	H. influenzae	n.d.	H. influenzae	n.d.	n.d.	201		n.d.	No	Streptococcus (moderately present)	II	Eye smear	Otitis media	Illumina Miseq	251	114	ERS5842789	SAMEA8156018	PRJEB43356	SPAdes	44	1782931
B-348	141	2005-03-23	H. influenzae	n.d.	H. influenzae	n.d.	n.d.	Unknown		n.d.	No	Candida albicans (moderately present), Candida glabrata (moderately present)	V	Sputum	Pneumonia/COPD exacerbation	Illumina Miseq	251	241	ERS5842790	SAMEA8156019	PRJEB43356	SPAdes	28	1843194
B-352	168	2005-03-23	H. influenzae	n.d.	H. influenzae	n.d.	n.d.	Unknown		n.d.	No	No	II	Nose smear	Pansinusitis	Illumina Miseq	251	226	ERS5842791	SAMEA8156020	PRJEB43356	SPAdes	99	1826902
B-355	60	2005-03-25	H. influenzae	n.d.	H. influenzae	n.d.	n.d.	Unknown		n.d.	No	No	V	Sputum	Chronical sinusitis	Illumina Miseq	251	132	ERS5842792	SAMEA8156021	PRJEB43356	SPAdes	51	1931287
B-366	34	2005-03-28	H. influenzae	n.d.	H. influenzae	n.d.	n.d.	201		n.d.	No	No	II	Sputum	asymptomatic	Illumina Miseq	251	58	ERS5842793	SAMEA8156022	PRJEB43356	SPAdes	46	1781025
B-383	187	2005-04-02	H. influenzae	n.d.	H. influenzae	n.d.	n.d.	11		n.d.	No	No	V	Bronchial secretion	Pneumonia	Illumina Miseq	251	153	ERS5842794	SAMEA8156023	PRJEB43356	SPAdes	45	1869007
B-385	103	2005-04-01	H. influenzae	n.d.	H. influenzae	n.d.	n.d.	159		n.d.	No	No	II	Pharyngeal smear	Suspicion of pneumonia	Illumina Miseq	251	118	ERS5842795	SAMEA8156024	PRJEB43356	SPAdes	48	1833181
B-387	239	2005-03-31	H. influenzae	n.d.	H. influenzae	n.d.	n.d.	835		n.d.	No	No	Unknown	Ear smear	Asthma exacerbation	Illumina Miseq	251	74	ERS5842796	SAMEA8156025	PRJEB43356	SPAdes	59	1892861
B-388	239	2005-03-31	H. influenzae	n.d.	H. influenzae	n.d.	n.d.	472		n.d.	No	Staphylococcus aureus (highly present)	III	Eye smear	Asthma exacerbation	Illumina Miseq	251	173	ERS5842797	SAMEA8156026	PRJEB43356	SPAdes	48	1791129
B-389	154	2005-03-31	H. influenzae	n.d.	H. influenzae	n.d.	n.d.	1068?		n.d.	No	Streptococcus pneumoniae (highly present)	I	Bronchial secretion	Suspicion of pneumonia	Illumina Miseq	251	122	ERS5842798	SAMEA8156027	PRJEB43356	SPAdes	29	1814097
B-39	238	2004-08-05	H. influenzae	n.d.	H. influenzae	n.d.	n.d.	203		n.d.	No	Kleibsiella Pneumoniae (10^5 CFU/ml), Staphylococcus aureus (10^4 CFU/ml), Aspergillus fumihgatus (10^3 CFU/ml)	V	Bronchial alveolar lavage	Suspicion of pneumonia	Illumina Miseq	251	126	ERS5842799	SAMEA8156028	PRJEB43356	SPAdes	24	1793815
B-391	1	2005-03-30	H. influenzae	n.d.	H. haemolyticus subsp. intermedius	n.d.	n.d.	Unknown (missing fucK)		n.d.	No	No	Unknown	Wound smear	Not categorized	Illumina Miseq	251	144	ERS5842800	SAMEA8156029	PRJEB43356	SPAdes	19	1857738
B-397	27	2005-04-06	H. influenzae	n.d.	H. influenzae	n.d.	n.d.	57		n.d.	No	No	IV	Eye smear	Not categorized	Illumina Miseq	251	123	ERS5842801	SAMEA8156030	PRJEB43356	SPAdes	52	1894874
B-398	101	2005-04-07	H. influenzae	n.d.	H. influenzae	n.d.	n.d.	2		n.d.	No	Branhamella catarrhalis (highly present)	Unknown	Sputum	Pneumonia	Illumina Miseq	251	162	ERS5842802	SAMEA8156031	PRJEB43356	SPAdes	48	1917723
B-401	172	2005-04-10	H. influenzae	n.d.	H. influenzae	n.d.	n.d.	389		n.d.	No	Pseudomonas aeroginosa (low)	V	Sputum	Suspicion of pneumonia	Illumina Miseq	251	127	ERS5842803	SAMEA8156032	PRJEB43356	SPAdes	33	1903357
B-402	244	2005-04-11	H. influenzae	n.d.	H. influenzae	n.d.	n.d.	139		n.d.	No	Staphylococcus aureus (moderately present)	V	Sputum	Suspicion of pneumonia	Illumina Miseq	251	168	ERS5842804	SAMEA8156033	PRJEB43356	SPAdes	29	1829404
B-404	78	2005-04-12	H. influenzae	n.d.	H. haemolyticus	n.d.	n.d.	Unknown (missing fucK)		n.d.	No	Staphylococcus aureus (highly present)	Unknown	Trachael secretion	Suspicion of pneumonia	Illumina Miseq	251	165	ERS5842805	SAMEA8156034	PRJEB43356	SPAdes	33	1911425
B-409	115	2005-04-13	H. influenzae	n.d.	H. influenzae	n.d.	n.d.	556		n.d.	No	No	II	Bronchial secretion	Suspicion of pneumonia	Illumina Miseq	251	73	ERS5842806	SAMEA8156035	PRJEB43356	SPAdes	37	1779974
B-417	88	2005-04-14	H. influenzae	n.d.	H. influenzae	n.d.	n.d.	Unknown		n.d.	No	Fusobacterium necrophorum (10^5 CFU/ml)	Unknown	Pharyngeal suction	Pneumonia	Illumina Miseq	251	197	ERS5842807	SAMEA8156036	PRJEB43356	SPAdes	1165	3639688
B-421	20	2005-04-17	H. influenzae	n.d.	H. influenzae	n.d.	n.d.	Unknown		n.d.	No	No	V	Pharyngeal smear	Pneumonia	Illumina Miseq	251	120	ERS5842808	SAMEA8156037	PRJEB43356	SPAdes	34	1901820
B-51	59	2004-08-19	H. influenzae	n.d.	H. influenzae	n.d.	n.d.	Unknown		n.d.	No	No	V	Nose smear	asymptomatic	Illumina Miseq	251	85	ERS5842809	SAMEA8156038	PRJEB43356	SPAdes	34	1850347
B-62	97	2004-08-26	H. influenzae	n.d.	H. influenzae	n.d.	n.d.	Unknown		n.d.	No	No	II	Blood culture	Bacteremia/COPD exacerbation	Illumina Miseq	251	122	ERS5842810	SAMEA8156039	PRJEB43356	SPAdes	44	1789129
B-7	43	2004-04-12	H. influenzae	n.d.	H. influenzae	n.d.	n.d.	11		n.d.	No	Staphylococcus aureus (moderately present), Strep. pneumoniae (highly present)	V	Trachael secretion	Suspicion of pneumonia	Illumina Miseq	251	144	ERS5842811	SAMEA8156040	PRJEB43356	SPAdes	34	1870620
B-74	47	2004-09-10	H. influenzae	n.d.	H. influenzae	n.d.	n.d.	Unknown		n.d.	No	Staphylococcus (moderately present)	III	Eye smear	Bronchitis	Illumina Miseq	251	164	ERS5842812	SAMEA8156041	PRJEB43356	SPAdes	60	1792343
B-85	184	2004-09-29	H. influenzae	n.d.	H. influenzae	n.d.	n.d.	145		n.d.	No	Staphylococcus (moderately present)	V	Eye smear	Conjunctivitis	Illumina Miseq	251	115	ERS5842813	SAMEA8156042	PRJEB43356	SPAdes	27	1818991
B-95	56	2004-10-13	H. influenzae	n.d.	H. influenzae	n.d.	n.d.	Unknown		n.d.	No	Staphylococcus aureus (low)	V	Ear smear	Not categorized	Illumina Miseq	251	124	ERS5842814	SAMEA8156043	PRJEB43356	SPAdes	38	1823517
B-99	92	2004-10-19	H. influenzae	n.d.	H. influenzae	n.d.	n.d.	Unknown		n.d.	No	No	V	Bronchial secretion	Suspicion of pneumonia/COPD exacerbation	Illumina Miseq	251	120	ERS5842815	SAMEA8156044	PRJEB43356	SPAdes	30	1809104
H-10	182	2008-02-20	H. influenzae	n.d.	H. influenzae	n.d.	n.d.	Unknown		n.d.	No	Enterobacter aerogenes (moderately present), Group C Streptococcus (10^2 CFU/ml), Candida albicans (10^2 CFU/ml), Bifidobacterium sp. (10^4 CFU/ml)	V	Pharyngeal suction	Suspicion of pneumonia/COPD exacerbation	Illumina Miseq	251	102	ERS5842816	SAMEA8156045	PRJEB43356	SPAdes	37	1849356
H-100	219	2008-10-11	H. influenzae	n.d.	H. influenzae	n.d.	n.d.	389		n.d.	No	No	V	Trachael secretion	Suspicion of pneumonia	Illumina Miseq	251	127	ERS5842817	SAMEA8156046	PRJEB43356	SPAdes	26	1868437
H-101	81	2008-10-12	H. influenzae	n.d.	H. influenzae	n.d.	n.d.	Unknown		n.d.	No	No	II	Sputum	Not categorized	Illumina Miseq	251	86	ERS5842818	SAMEA8156047	PRJEB43356	SPAdes	100	1825408
H-102	186	2008-10-11	H. influenzae	n.d.	H. influenzae	n.d.	n.d.	Unknown		n.d.	No	No	III	Bronchial secretion	Suspicion of pneumonia	Illumina Miseq	251	136	ERS5842819	SAMEA8156048	PRJEB43356	SPAdes	44	1787908
H-103	251	2008-10-14	H. influenzae	H. haemolyticus	H. haemolyticus subsp. intermedius	Yes	Yes	Unknown (missing fucK)		n.d.	No	Group F Streptococcus (highly present)	Unknown	Wound smear	Not categorized	Illumina Miseq	251	89	ERS5842820	SAMEA8156049	PRJEB43356	SPAdes	48	1928502
H-104	228	2008-10-15	H. influenzae	n.d.	H. influenzae	n.d.	n.d.	Unknown		n.d.	No	No	V	Ear smear	Otitis media	Illumina Miseq	251	145	ERS5842821	SAMEA8156050	PRJEB43356	SPAdes	34	1773014
H-105	70	2008-10-16	H. influenzae	H. haemolyticus	H. haemolyticus	No	Yes	Unknown (missing fucK)		n.d.	No	No	Unknown	Wound smear	Not categorized	Illumina Miseq	251	100	ERS5842822	SAMEA8156051	PRJEB43356	SPAdes	24	1806996
H-106	241	2008-10-18	H. influenzae	H. haemolyticus	H. haemolyticus subsp. intermedius	Yes	Yes	Unknown (missing fucK)		n.d.	No	Candida albicans (moderately present)	Unknown	Sputum	Suspicion of pneumonia	Illumina Miseq	251	94	ERS5842823	SAMEA8156052	PRJEB43356	SPAdes	24	1877243
H-108	73	2008-10-20	H. influenzae	H. haemolyticus	H. haemolyticus	No	Yes	Unknown (missing fucK)		n.d.	No	No	Unknown	Pharyngeal smear (throar swab)	Tonsillitis/(Peritoneal) abscess	Illumina Miseq	251	131	ERS5842824	SAMEA8156053	PRJEB43356	SPAdes	28	1840623
H-109	232	2008-10-23	H. influenzae	H. haemolyticus	H. haemolyticus subsp. intermedius	Yes	Yes	Unknown (missing fucK)		n.d.	No	Actinomyces odontolyticus (4 CFU/ml)	Unknown	Pharyngeal suction	Suspicion of pneumonia	Illumina Miseq	251	162	ERS5842825	SAMEA8156054	PRJEB43356	SPAdes	17	1834849
H-11	129	2008-02-27	H. influenzae	n.d.	H. parainfluenzae/H. haemolyticus	n.d.	n.d.	Unknown		n.d.	No	No	Unknown	Bronchial alveolar lavage	Pneumonia	Illumina Miseq	251	117	ERS5842826	SAMEA8156055	PRJEB43356	SPAdes	77	3894266
H-110	164	2008-10-23	H. influenzae	n.d.	H. influenzae	n.d.	n.d.	1324		n.d.	No	No	IV	Nose smear	Sinusitis	Illumina Miseq	251	87	ERS5842827	SAMEA8156056	PRJEB43356	SPAdes	40	1885126
H-111	51	2008-10-24	H. influenzae	H. haemolyticus	H. haemolyticus	No	Yes	Unknown (missing fucK)		n.d.	No	Staphylococcus aureus (highly present)	Unknown	Pharyngeal smear	Suspicion of pneumonia	Illumina Miseq	251	85	ERS5842828	SAMEA8156057	PRJEB43356	SPAdes	28	1885668
H-112	138	2008-10-28	H. influenzae	n.d.	H. influenzae	n.d.	n.d.	422		n.d.	No	E. coli (10^3 CFU/ml), Group G Streptococcus (10^5 CFU)	IV	Bronchial alveolar lavage	Not categorized	Illumina Miseq	251	157	ERS5842829	SAMEA8156058	PRJEB43356	SPAdes	49	1920762
H-113	111	2008-10-26	H. influenzae	H. haemolyticus	H. haemolyticus	No	Yes	Unknown (missing fucK)		n.d.	No	Staphylococcus aureus (highly present)	Unknown	Pharyngeal smear	Suspicion of pneumonia	Illumina Miseq	251	83	ERS5842830	SAMEA8156059	PRJEB43356	SPAdes	76	1856842
H-115	98	2008-10-28	H. influenzae	H. haemolyticus	H. haemolyticus subsp. intermedius	Yes	Yes	Unknown (missing fucK)		n.d.	No	No	Unknown	Presumably intraoperative wound smear	(Mouth) abscess	Illumina Miseq	251	110	ERS5842831	SAMEA8156060	PRJEB43356	SPAdes	17	1909779
H-116	198	2008-10-30	H. influenzae	n.d.	H. influenzae	n.d.	n.d.	652		n.d.	No	No	VI	Sputum	Suspicion of pneumonia/COPD exacerbation	Illumina Miseq	251	91	ERS5842832	SAMEA8156061	PRJEB43356	SPAdes	49	1820992
H-117	169	2008-11-02	H. influenzae	H. influenzae	H. influenzae	n.d.	n.d.	Unknown		n.d.	No	Stenotrophomonas maltophilia (10^4 CFU/ml), Candida albicans (10^4 CFU/ml), Haemophilus parainfluenza (10^3 CFU/ml)	IV	Bronchial alveolar lavage	Pneumonia	Illumina Miseq	251	119	ERS5842833	SAMEA8156062	PRJEB43356	SPAdes	53	1982120
H-118	126	2008-11-04	H. influenzae	n.d.	H. influenzae	n.d.	n.d.	12		n.d.	No	No	V	Sputum	Suspicion of pneumonia	Illumina Miseq	251	108	ERS5842834	SAMEA8156063	PRJEB43356	SPAdes	36	1845712
H-119	231	2008-11-04	H. influenzae	H. influenzae	Unknown	n.d.	n.d.	Unknown (missing fucK)		n.d.	No	No	Unknown	Pharyngeal smear	Suspicion of pneumonia	Illumina Miseq	251	99	ERS5842835	SAMEA8156064	PRJEB43356	SPAdes	51	1873850
H-120	41	2008-11-04	H. influenzae	H. haemolyticus	H. haemolyticus subsp. intermedius	Yes	Yes	Unknown (missing fucK)		n.d.	No	Unknown.	Unknown	Bronchial secretion	Not categorized	Illumina Miseq	251	100	ERS5842836	SAMEA8156065	PRJEB43356	SPAdes	21	1944032
H-121	233	2008-11-07	H. influenzae	n.d.	H. haemolyticus	n.d.	n.d.	Unknown (missing fucK)		n.d.	Neisseria sp. (7.3% of reads)	MRSA (moderately present), Candida glabrata (moderately present), Candida albicans (low)	Unknown	Sputum	asymptomatic	Illumina Miseq	251	129	ERS5842837	SAMEA8156066	PRJEB43356	SPAdes	13	1861415
H-122	165	2008-11-11	H. influenzae	H. influenzae	Unknown	n.d.	n.d.	Unknown (missing fucK)		n.d.	No	No	Unknown	Pharyngeal smear	Not categorized	Illumina Miseq	251	97	ERS5842838	SAMEA8156067	PRJEB43356	SPAdes	35	1914343
H-123	145	2008-11-12	H. influenzae	n.d.	H. influenzae	n.d.	n.d.	Unknown		n.d.	No	Staphylococcus aureus (10^4)	VI	Pharyngeal suction	Suspicion of pneumonia/COPD exacerbation	Illumina Miseq	251	156	ERS5842839	SAMEA8156068	PRJEB43356	SPAdes	23	1814320
H-124	146	2008-11-12	H. influenzae	n.d.	H. influenzae	n.d.	n.d.	351		n.d.	No	No	VI	Bronchial alveolar lavage	Suspicion of pneumonia	Illumina Miseq	251	89	ERS5842840	SAMEA8156069	PRJEB43356	SPAdes	58	1820667
H-125	181	2008-11-13	H. influenzae	H. haemolyticus	H. haemolyticus	No	Yes	Unknown (missing fucK)		n.d.	No	Unknown.	Unknown	Bronchial secretion	Not categorized	Illumina Miseq	251	104	ERS5842841	SAMEA8156070	PRJEB43356	SPAdes	21	1819968
H-126	83	2008-11-14	H. influenzae	n.d.	H. haemolyticus subsp. Intermedius	n.d.	n.d.	Unknown (missing fucK)		n.d.	No	No	Unknown	Pharyngeal smear	asymptomatic	Illumina Miseq	251	158	ERS5842842	SAMEA8156071	PRJEB43356	SPAdes	17	1939981
H-127	144	2008-11-14	H. influenzae	n.d.	H. influenzae	n.d.	n.d.	34		n.d.	No	Candida albicans (moderately present), Candida sp. (moderately present), Aspergillus fumigatus (moderately present)	III	Sputum	Pneumonia	Illumina Miseq	251	91	ERS5842843	SAMEA8156072	PRJEB43356	SPAdes	40	1796938
H-128	64	2008-11-19	H. influenzae	n.d.	H. influenzae	n.d.	n.d.	Unknown		n.d.	No	Staphylococcus aureus (low)	VI	Bronchial secretion	Suspicion of pneumonia	Illumina Miseq	251	135	ERS5842844	SAMEA8156073	PRJEB43356	SPAdes	571	3371543
H-129	210	2008-11-19	H. influenzae	n.d.	H. influenzae	n.d.	n.d.	Unknown		n.d.	No	Candida albicans highly (present)	V	Sputum	Suspicion of pneumonia	Illumina Miseq	251	161	ERS5842845	SAMEA8156074	PRJEB43356	SPAdes	39	1822717
H-13	185	2008-01-28	H. influenzae	H. haemolyticus	H. haemolyticus subsp. intermedius	Yes	Yes	Unknown (missing fucK)	TetB (Tet)	Ampicillin (S), Ampicillin-Sulbactam (S), Tetracyclin (R), Ceftriaxone (S), Nitrocefin (Negative)	No	No	Unknown	Sputum	asymptomatic	Illumina Miseq	251	62	ERS5842846	SAMEA8156075	PRJEB43356	SPAdes	17	1909276
H-130	167	2008-11-25	H. influenzae	H. haemolyticus	H. haemolyticus subsp. intermedius	n.d.	n.d.	Unknown (missing fucK)		n.d.	No	No	Unknown	Pharyngeal smear	asymptomatic	Illumina Miseq	251	132	ERS5842847	SAMEA8156076	PRJEB43356	SPAdes	39	1930700
H-131	222	2008-11-27	H. influenzae	n.d.	H. haemolyticus subsp. Intermedius	n.d.	n.d.	Unknown (missing fucK)		n.d.	No	Serogroup A (highly present)	Unknown	Sputum	Pneumonia	Illumina Miseq	251	126	ERS5842848	SAMEA8156077	PRJEB43356	SPAdes	21	1952845
H-132	22	2008-11-27	H. influenzae	n.d.	H. influenzae	n.d.	n.d.	139		n.d.	No	No	V	Bronchial secretion	Suspicion of pneumonia	Illumina Miseq	251	174	ERS5842849	SAMEA8156078	PRJEB43356	SPAdes	25	1829148
H-133	86	2008-11-28	H. influenzae	n.d.	H. influenzae	n.d.	n.d.	267		n.d.	No	No	V	Blood culture	Pneumonia	Illumina Miseq	251	138	ERS5842850	SAMEA8156079	PRJEB43356	SPAdes	23	1783706
H-134	11	2008-11-28	H. influenzae	n.d.	H. influenzae	n.d.	n.d.	139		n.d.	No	No	V	Blood culture	Pneumonia	Illumina Miseq	251	119	ERS5842851	SAMEA8156080	PRJEB43356	SPAdes	23	1827298
H-135	214	2008-12-02	H. influenzae	H. haemolyticus	H. haemolyticus	No	Yes	Unknown (missing fucK)		n.d.	No	Staphylococcus aureus (moderately present)	Unknown	Trachael secretion	asymptomatic	Illumina Miseq	251	120	ERS5842852	SAMEA8156081	PRJEB43356	SPAdes	18	1827559
H-136	90	2008-12-02	H. influenzae	n.d.	H. haemolyticus subsp. intermedius	n.d.	n.d.	Unknown (missing fucK)		n.d.	No	No	Unknown	Pharyngeal smear	Not categorized	Illumina Miseq	251	114	ERS5842853	SAMEA8156082	PRJEB43356	SPAdes	14	1918070
H-137	134	2008-12-05	H. influenzae	n.d.	H. haemolyticus	n.d.	n.d.	Unknown (missing fucK)		n.d.	Neisseria sp. (4.6% of reads)	Aspergillus fumigatus (10^2 CFU/ml), Staphylococcus aureus (10^2 CFU/ml)	Unknown	Bronchial alveolar lavage	asymptomatic	Illumina Miseq	251	81	ERS5842854	SAMEA8156083	PRJEB43356	SPAdes	22	1875239
H-138	147	2008-12-04	H. influenzae	H. influenzae	H. influenzae	n.d.	n.d.	Unknown	TEM-1D_Bla (Bla)	Ampicillin (R), Ampicillin-Sulbactam (S), Tetracyclin (S), Ceftriaxone (S), Nitrocefin (Positive)	No	Group C Streptococcus (moderately present)	V	Bronchial secretion	Pneumonia/COPD exacerbation	Illumina Miseq	251	58	ERS5842855	SAMEA8156084	PRJEB43356	SPAdes	25	1833512
H-139	192	2008-12-04	H. influenzae	n.d.	H. influenzae	n.d.	n.d.	14		n.d.	No	Staphylococcus aureus (low)	V	Bronchial secretion	Pneumonia	Illumina Miseq	251	89	ERS5842856	SAMEA8156085	PRJEB43356	SPAdes	22	1775656
H-14	119	2008-02-28	H. influenzae	H. haemolyticus	H. haemolyticus	No	Yes	Unknown (missing fucK)		n.d.	No	Streptococcus group A (highly present)	Unknown	Pharyngeal smear	Not categorized	Illumina Miseq	251	78	ERS5842857	SAMEA8156086	PRJEB43356	SPAdes	20	1797424
H-140	211	2008-12-05	H. influenzae	H. haemolyticus	H. haemolyticus subsp. intermedius	Yes	Yes	Unknown (missing fucK)		n.d.	No	Unknown.	Unknown	Pharyngeal smear	Not categorized	Illumina Miseq	251	84	ERS5842858	SAMEA8156087	PRJEB43356	SPAdes	35	1926565
H-141	90	2008-12-09	H. influenzae	H. haemolyticus	H. haemolyticus subsp. intermedius	Yes	Yes	Unknown (missing fucK)	BlaZ (Bla), Dfr (Tmt), MphC (MLS)	Ampicillin (S), Ampicillin-Sulbactam (S), Tetracyclin (S), Ceftriaxone (S), Nitrocefin (Negative)	No	No	Unknown	Pharyngeal smear	Not categorized	Illumina Miseq	251	83	ERS5842859	SAMEA8156088	PRJEB43356	SPAdes	383	2716641
H-142	95	2008-12-09	H. influenzae	H. influenzae	Unknown	n.d.	n.d.	Unknown (missing fucK)	MefA (MLS), MsrD (MLS), TetM (Tet)	Ampicillin (S), Ampicillin-Sulbactam (S), Tetracyclin (S), Ceftriaxone (S), Nitrocefin (Negative)	Streptococcus sp. (19.0% of reads)	Staphylococcus aureus (low)	Unknown	Bronchial secretion	asymptomatic	Illumina Miseq	251	91	ERS5842860	SAMEA8156089	PRJEB43356	SPAdes	72	3731191
H-143	105	2008-12-12	H. influenzae	n.d.	H. haemolyticus	n.d.	n.d.	Unknown (missing fucK)		n.d.	Neisseria sp. (4.3% of reads)	No	Unknown	Pharyngeal smear	asymptomatic	Illumina Miseq	251	69	ERS5842861	SAMEA8156090	PRJEB43356	SPAdes	46	1953721
H-144	153	2008-12-12	H. influenzae	H. haemolyticus	H. haemolyticus subsp. intermedius	Yes	Yes	Unknown (missing fucK)		n.d.	No	Streptococcus group A	Unknown	Pharyngeal smear	Suspicion of pneumonia	Illumina Miseq	251	64	ERS5842862	SAMEA8156091	PRJEB43356	SPAdes	36	1898593
H-145	87	2008-12-13	H. influenzae	H. influenzae	H. influenzae	n.d.	n.d.	Unknown		n.d.	No	Proteus mirabilis (low)	Unknown	Bronchial secretion	asymptomatic	Illumina Miseq	251	60	ERS5842863	SAMEA8156092	PRJEB43356	SPAdes	85	1988692
H-146	130	2008-12-13	H. influenzae	n.d.	H. haemolyticus	n.d.	n.d.	Unknown (missing fucK)		n.d.	Aggregatibacter sp. (2.3% of reads)	Staphylococcus aureus (low), Candida albicans (low)	Unknown	Sputum	Pneumonia	Illumina Miseq	251	58	ERS5842864	SAMEA8156093	PRJEB43356	SPAdes	18	1916980
H-147	74	2008-12-12	H. influenzae	n.d.	H. influenzae	n.d.	n.d.	425		n.d.	No	No	I	Pharyngeal suction	asymptomatic	Illumina Miseq	251	77	ERS5842865	SAMEA8156094	PRJEB43356	SPAdes	23	1775217
H-148	112	2008-12-13	H. influenzae	n.d.	H. influenzae	n.d.	n.d.	835		n.d.	No	Proteus mirabilis (10^2 CFU/ml), Enterobacter aerogenes (10^2 CFU/ml), Streptococcus group F (10^4 CFU/ml)	Unknown	Pharyngeal suction	Suspicion of pneumonia	Illumina Miseq	251	106	ERS5842866	SAMEA8156095	PRJEB43356	SPAdes	39	1925839
H-149	113	2008-12-15	H. influenzae	n.d.	H. influenzae	n.d.	n.d.	Unknown		n.d.	No	No	I	Pharyngeal smear	Otitis media	Illumina Miseq	251	114	ERS5842867	SAMEA8156096	PRJEB43356	SPAdes	45	1924523
H-15	223	2008-03-02	H. influenzae	n.d.	H. influenzae	n.d.	n.d.	388		n.d.	No	Streptococcus pneumoniae (highly present), Branhamella (Maraxella) catarrhalis (highly present)	II	Sputum	Pneumonia	Illumina Miseq	251	90	ERS5842868	SAMEA8156097	PRJEB43356	SPAdes	1665	3107452
H-150	2	2008-12-16	H. influenzae	n.d.	H. influenzae	n.d.	n.d.	1202		n.d.	No	Staphylococcus (moderately present)	III	Pharyngeal smear	Suspicion of pneumonia	Illumina Miseq	251	119	ERS5842869	SAMEA8156098	PRJEB43356	SPAdes	47	1785895
H-151	2	2008-12-17	H. influenzae	n.d.	H. influenzae	n.d.	n.d.	1202		n.d.	No	Candida albicans (moderately present)	III	Pharyngeal smear	Suspicion of pneumonia	Illumina Miseq	251	71	ERS5842870	SAMEA8156099	PRJEB43356	SPAdes	49	1786110
H-152	202	2008-12-17	H. influenzae	n.d.	H. haemolyticus	n.d.	n.d.	Unknown (missing fucK)		n.d.	Aggregatibacter sp. (4.8% of reads)	No	Unknown	Bronchial secretion	Suspicion of pneumonia	Illumina Miseq	251	87	ERS5842871	SAMEA8156100	PRJEB43356	SPAdes	232	2425281
H-153	52	2008-12-18	H. influenzae	H. haemolyticus	H. haemolyticus	No	Yes	Unknown (missing fucK)		n.d.	No	Unknown.	Unknown	Bronchial secretion	Not categorized	Illumina Miseq	251	111	ERS5842872	SAMEA8156101	PRJEB43356	SPAdes	19	1874758
H-154	132	2008-12-18	H. influenzae	n.d.	H. influenzae	n.d.	n.d.	98		n.d.	No	No	IV	Bronchial alveolar lavage	Suspicion of pneumonia	Illumina Miseq	251	99	ERS5842873	SAMEA8156102	PRJEB43356	SPAdes	49	1932514
H-155	162	2008-12-20	H. influenzae	H. haemolyticus	H. haemolyticus	No	Yes	Unknown (missing fucK)		n.d.	No	No	Unknown	Pharyngeal smear	Suspicion of pneumonia	Illumina Miseq	251	139	ERS5842874	SAMEA8156103	PRJEB43356	SPAdes	24	1848586
H-156	21	2008-12-26	H. influenzae	H. influenzae	H. haemolyticus subsp. intermedius	Yes	Yes	Unknown (missing fucK)		n.d.	No	No	Unknown	Presumably intraoperative Wound smear	(Mouth) abscess	Illumina Miseq	251	119	ERS5842875	SAMEA8156104	PRJEB43356	SPAdes	15	1782473
H-157	201	2008-12-26	H. influenzae	H. haemolyticus	H. haemolyticus	No	Yes	Unknown (missing fucK)		n.d.	No	No	Unknown	Intraoperative wound smear	(Paramandibular) abscess	Illumina Miseq	251	121	ERS5842876	SAMEA8156105	PRJEB43356	SPAdes	44	1872039
H-158	116	2008-12-26	H. influenzae	n.d.	H. influenzae	n.d.	n.d.	233		n.d.	No	Streptococcus pneumoniae (10^6 CFU/ml)	IV	Bronchial alveolar lavage	Pneumonia	Illumina Miseq	251	91	ERS5842877	SAMEA8156106	PRJEB43356	SPAdes	41	1926600
H-159	225	2008-12-25	H. influenzae	H. influenzae	H. influenzae	n.d.	n.d.	34		n.d.	No	Neisseria meningitidis (highly present), Streptococcus pneumoniea (highly present), Staphylococcus aureus (moderately present), Candida albicans (low)	III	Trachael secretion	Pneumonia	Illumina Miseq	251	78	ERS5842878	SAMEA8156107	PRJEB43356	SPAdes	39	1796749
H-16	193	2008-03-04	H. influenzae	n.d.	H. influenzae	n.d.	n.d.	196		n.d.	No	No	II	Bronchial secretion	Suspicion of pneumonia	Illumina Miseq	251	73	ERS5842879	SAMEA8156108	PRJEB43356	SPAdes	38	1774677
H-162	62	2009-01-01	H. influenzae	n.d.	H. influenzae	n.d.	n.d.	836	TEM-1D_Bla (Bla)	n.d.	Neisseria sp. (2.9% of reads)	Enterobacter cloacae low, Raoultella planticola (low), Candida albicans (moderately present), Candida glabrata (moderately present)	V	Sputum	Suspicion of pneumonia/COPD exacerbation	Illumina Miseq	251	171	ERS5842880	SAMEA8156109	PRJEB43356	SPAdes	33	1859653
H-163	32	2009-01-06	H. influenzae	n.d.	H. influenzae	n.d.	n.d.	12		n.d.	No	Candida albicans	V	Bronchial alveolar lavage	Pneumonia	Illumina Miseq	251	100	ERS5842881	SAMEA8156110	PRJEB43356	SPAdes	37	1819584
H-164	216	2009-01-13	H. influenzae	n.d.	H. influenzae	n.d.	n.d.	103	TEM-1D_Bla (Bla)	n.d.	No	Unknown.	V	Trachael secretion	Not categorized	Illumina Miseq	251	78	ERS5842882	SAMEA8156111	PRJEB43356	SPAdes	30	1899973
H-165	217	2009-01-14	H. influenzae	H. influenzae	H. haemolyticus subsp. intermedius	Yes	Yes	Unknown (missing fucK)		n.d.	No	Bacillus sp. (low)	Unknown	Wound smear	Paradontitis	Illumina Miseq	251	123	ERS5842883	SAMEA8156112	PRJEB43356	SPAdes	20	1885985
H-166	133	2009-01-15	H. influenzae	n.d.	H. haemolyticus	n.d.	n.d.	Unknown (missing fucK)		n.d.	Neisseria sp. (4.2% of reads)	Unknown.	Unknown	Pharyngeal suction	Not categorized	Illumina Miseq	251	150	ERS5842884	SAMEA8156113	PRJEB43356	SPAdes	26	1926965
H-167	35	2009-01-16	H. influenzae	n.d.	H. influenzae	n.d.	n.d.	368		n.d.	No	Klebsiella pneumoniae sp. pneumoniae (10^4 CFU/ml), MRSA (10^6 CFU/ml)	VI	Pharyngeal suction	Not categorized	Illumina Miseq	251	154	ERS5842885	SAMEA8156114	PRJEB43356	SPAdes	25	1821109
H-168	65	2009-01-16	H. influenzae	H. haemolyticus	H. haemolyticus subsp. intermedius	No	Yes	Unknown (missing fucK)		n.d.	No	Pseudomonas aeroginosa (moderately present)	Unknown	Tracheostoma	asymptomatic	Illumina Miseq	251	90	ERS5842886	SAMEA8156115	PRJEB43356	SPAdes	52	1961264
H-169	171	2009-01-16	H. influenzae	n.d.	H. influenzae	n.d.	n.d.	145		n.d.	No	No	V	Eye smear	Conjunctivitis	Illumina Miseq	251	76	ERS5842887	SAMEA8156116	PRJEB43356	SPAdes	36	1861970
H-17	33	2008-03-15	H. influenzae	H. influenzae	Unknown	n.d.	n.d.	Unknown (missing fucK)		n.d.	No	No	Unknown	Pharyngeal smear	Otitis media	Illumina Miseq	251	128	ERS5842888	SAMEA8156117	PRJEB43356	SPAdes	44	1878824
H-170	139	2009-01-19	H. influenzae	n.d.	H. influenzae	n.d.	n.d.	1370		n.d.	No	No	VI	Eye smear	Not categorized	Illumina Miseq	251	96	ERS5842889	SAMEA8156118	PRJEB43356	SPAdes	25	1915063
H-171	45	2009-01-20	H. influenzae	H. haemolyticus	H. haemolyticus	No	Yes	Unknown (missing fucK)	Aph3''Ia (Agly), CatA2 (Phe), StrA (Agly), StrB (Agly), SulII (Sul), TEM-1D_Bla (Bla), TetB (Tet)	Ampicillin (R), Ampicillin-Sulbactam (S), Tetracyclin (R), Ceftriaxone (S), Nitrocefin (Positive)	No	Candida albicans (low)	Unknown	Trachael secretion	Pneumonia	Illumina Miseq	251	144	ERS5842890	SAMEA8156119	PRJEB43356	SPAdes	40	1987146
H-172	91	2009-01-20	H. influenzae	n.d.	H. influenzae	n.d.	n.d.	Unknown		n.d.	No	Staphylococcus aureus (moderately present)	II	Sputum	Suspicion of pneumonia/COPD exacerbation	Illumina Miseq	251	131	ERS5842891	SAMEA8156120	PRJEB43356	SPAdes	27	1779052
H-173	18	2009-01-20	H. influenzae	n.d.	H. influenzae	n.d.	n.d.	Unknown		n.d.	No	No	II	Sputum	Suspicion of pneumonia/COPD exacerbation	Illumina Miseq	251	92	ERS5842892	SAMEA8156121	PRJEB43356	SPAdes	39	1826126
H-174	36	2009-01-21	H. influenzae	n.d.	H. influenzae	n.d.	n.d.	Unknown		n.d.	No	No	IV	Pharyngeal suction	asymptomatic	Illumina Miseq	251	101	ERS5842893	SAMEA8156122	PRJEB43356	SPAdes	49	1891886
H-175	177	2009-01-20	H. influenzae	H. influenzae	Unknown	n.d.	n.d.	Unknown (missing fucK)		n.d.	No	Unknown.	Unknown	Bronchial secretion	Not categorized	Illumina Miseq	251	179	ERS5842894	SAMEA8156123	PRJEB43356	SPAdes	27	1831873
H-176	137	2009-01-21	H. influenzae	H. influenzae	H. influenzae	n.d.	n.d.	103	TEM-1D_Bla (Bla)	Ampicillin (R), Ampicillin-Sulbactam (S), Tetracyclin (S), Ceftriaxone (S), Nitrocefin (Positive)	No	Staphylococcus aureus (moderately present)	V	Trachael secretion	Suspicion of pneumonia	Illumina Miseq	251	131	ERS5842895	SAMEA8156124	PRJEB43356	SPAdes	25	1900446
H-177	46	2009-01-23	H. influenzae	n.d.	H. haemolyticus	n.d.	n.d.	Unknown (missing fucK)		n.d.	No	Candida albicans (low)	Unknown	Sputum	asymptomatic	Illumina Miseq	251	164	ERS5842896	SAMEA8156125	PRJEB43356	SPAdes	28	1921162
H-178	252	2009-01-23	H. influenzae	H. influenzae	H. influenzae	n.d.	n.d.	155		n.d.	No	No	II	Bronchial secretion	Suspicion of pneumonia/COPD exacerbation	Illumina Miseq	251	149	ERS5842897	SAMEA8156126	PRJEB43356	SPAdes	39	1781410
H-179	125	2009-01-31	H. influenzae	n.d.	H. influenzae	n.d.	n.d.	159		n.d.	No	Candida albicans (10^5 CFU/ml), Candida glabrata (10^4 CFU/ml)	II	Pharyngeal suction	Pneumonia	Illumina Miseq	251	109	ERS5842898	SAMEA8156127	PRJEB43356	SPAdes	47	1788228
H-18	149	2008-03-15	H. influenzae	n.d.	H. influenzae	n.d.	n.d.	Unknown (missing fucK)		n.d.	No	No	V	Bronchial secretion	Suspicion of pneumonia	Illumina Miseq	251	160	ERS5842899	SAMEA8156128	PRJEB43356	SPAdes	37	1878754
H-180	160	2009-01-30	H. influenzae	H. influenzae	H. influenzae	n.d.	n.d.	204		n.d.	No	Streptococcus pneumoniae (10^5 CFU/ml)	Unknown	Bronchial alveolar lavage	Suspicion of pneumonia	Illumina Miseq	251	122	ERS5842900	SAMEA8156129	PRJEB43356	SPAdes	41	1850424
H-181	250	2009-01-31	H. influenzae	n.d.	H. influenzae	n.d.	n.d.	472		n.d.	No	No	III	Bronchial alveolar lavage	asymptomatic	Illumina Miseq	251	185	ERS5842901	SAMEA8156130	PRJEB43356	SPAdes	32	1790867
H-182	247	2009-01-27	H. influenzae	n.d.	H. influenzae	n.d.	n.d.	Unknown		n.d.	No	Staphylococcus aureus (moderately present)	V	Trachael secretion	Pneumonia	Illumina Miseq	251	136	ERS5842902	SAMEA8156131	PRJEB43356	SPAdes	37	1848621
H-183	114	2009-01-28	H. influenzae	n.d.	H. influenzae	n.d.	n.d.	Unknown		n.d.	No	No	VI	Sputum	Suspicion of pneumonia/COPD exacerbation	Illumina Miseq	251	94	ERS5842903	SAMEA8156132	PRJEB43356	SPAdes	20	1820388
H-184	247	2009-01-28	H. influenzae	n.d.	H. influenzae	n.d.	n.d.	142		n.d.	No	Staphylococcus aureus (10^5 CFU/ml)	V	Bronchial alveolar lavage	Pneumonia	Illumina Miseq	251	100	ERS5842904	SAMEA8156133	PRJEB43356	SPAdes	31	1847732
H-185	151	2009-01-28	H. influenzae	n.d.	H. influenzae	n.d.	n.d.	203		n.d.	No	Candida glabrata (10^5)	V	Pharyngeal suction	Pneumonia	Illumina Miseq	251	107	ERS5842905	SAMEA8156134	PRJEB43356	SPAdes	22	1790087
H-186	49	2009-02-06	H. influenzae	H. haemolyticus	H. haemolyticus subsp. intermedius	Yes	Yes	Unknown (missing fucK)		n.d.	No	Gramnegative organism (moderately present), Citrobacter freundii (low)	Unknown	Pharyngeal smear	Suspicion of pneumonia	Illumina Miseq	251	73	ERS5842906	SAMEA8156135	PRJEB43356	SPAdes	30	1961498
H-187	16	2009-02-07	H. influenzae	n.d.	H. influenzae	n.d.	n.d.	Unknown		n.d.	No	No	V	Bronchial secretion	Suspicion of pneumonia	Illumina Miseq	251	109	ERS5842907	SAMEA8156136	PRJEB43356	SPAdes	37	1776919
H-188	178	2009-02-07	H. influenzae	n.d.	H. influenzae	n.d.	n.d.	315		n.d.	No	Candida albicans (low)	Unknown	Bronchial secretion	Pneumonia	Illumina Miseq	251	83	ERS5842908	SAMEA8156137	PRJEB43356	SPAdes	49	1917290
H-189	75	2009-02-08	H. influenzae	n.d.	H. influenzae	n.d.	n.d.	105		n.d.	No	Staphylococcus aureus (moderately present)	VI	Pharyngeal smear	Pneumonia/Otitis media	Illumina Miseq	251	97	ERS5842909	SAMEA8156138	PRJEB43356	SPAdes	59	1864441
H-19	53	2008-03-12	H. influenzae	H. influenzae	H. influenzae	n.d.	n.d.	Unknown		n.d.	No	No	Unknown	Sputum	Suspicion of pneumonia	Illumina Miseq	251	164	ERS5842910	SAMEA8156139	PRJEB43356	SPAdes	135	2009811
H-190	176	2009-02-08	H. influenzae	n.d.	H. influenzae	n.d.	n.d.	1202		n.d.	No	No	III	Sputum	Pneumonia	Illumina Miseq	251	131	ERS5842911	SAMEA8156140	PRJEB43356	SPAdes	52	1786274
H-191	195	2009-02-10	H. influenzae	n.d.	H. influenzae/H. haemolyticus	n.d.	n.d.	Unknown		n.d.	No	Streptococcus pneumoniae (highly present), Haemophilus parainfl. (10^4 CFU/ml), Staphylococcus aureus (10^2 CFU/ml), Candida glabrata (10^2)	Unknown	Pharyngeal suction	asymptomatic	Illumina Miseq	251	109	ERS5842912	SAMEA8156141	PRJEB43356	SKESA	838	3392362
H-192	79	2009-02-13	H. influenzae	n.d.	H. influenzae	n.d.	n.d.	Unknown		n.d.	No	No	Unknown	Pharyngeal smear	Suspicion of pneumonia	Illumina Miseq	251	148	ERS5842913	SAMEA8156142	PRJEB43356	SKESA	93	1801876
H-193	203	2009-02-14	H. influenzae	n.d.	H. haemolyticus subsp. intermedius	n.d.	n.d.	Unknown (missing fucK)		n.d.	No	No	Unknown	Pharyngeal smear	Suspicion of pneumonia/Otitis media	Illumina Miseq	251	90	ERS5842914	SAMEA8156143	PRJEB43356	SPAdes	78	2175537
H-195	39	2009-02-16	H. influenzae	n.d.	H. influenzae	n.d.	n.d.	204		n.d.	No	Escherichia coli (moderately present), Candida glabrata (low)	Unknown	Sputum	Pneumonia/COPD exacerbation	Illumina Miseq	251	224	ERS5842915	SAMEA8156144	PRJEB43356	SPAdes	49	1830407
H-196	121	2009-02-17	H. influenzae	H. influenzae	H. influenzae	n.d.	n.d.	652		n.d.	No	Candida albicans (low)	VI	Sputum	Pneumonia	Illumina Miseq	251	156	ERS5842916	SAMEA8156145	PRJEB43356	SPAdes	54	1782233
H-197	197	2009-02-18	H. influenzae	H. influenzae	H. influenzae	n.d.	n.d.	103	TEM-1D_Bla (Bla)	Ampicillin (R), Ampicillin-Sulbactam (S), Tetracyclin (S), Ceftriaxone (S), Nitrocefin (Positive)	No	Staphylococcus aureus (highly present), Candida glabrata (moderately present), Candida albicans (low)	V	Trachael secretion	Suspicion of pneumonia	Illumina Miseq	251	227	ERS5842917	SAMEA8156146	PRJEB43356	SPAdes	36	1902081
H-198-e1	76	2009-02-19	H. influenzae	H. haemolyticus	H. haemolyticus subsp. intermedius	Yes	Yes	Unknown (missing fucK)		n.d.	No	Staphylococcus aureus (highly present)	Unknown	Pharyngeal smear	Pneumonia	Illumina Miseq	251	163	ERS5842918	SAMEA8156147	PRJEB43356	SKESA	18	1908563
H-199	237	2009-02-20	H. influenzae	n.d.	H. haemolyticus subsp. Intermedius	n.d.	n.d.	Unknown (missing fucK)		n.d.	No	No	Unknown	Bronchial alveolar lavage	Suspicion of pneumonia	Illumina Miseq	251	135	ERS5842919	SAMEA8156148	PRJEB43356	SKESA	90	1890896
H-1-s1	42	2008-02-19	H. influenzae	n.d.	H. influenzae	n.d.	n.d.	155		n.d.	No	No	II	Bronchial alveolar lavage	asymptomatic	Illumina Miseq	251	261	ERS5842920	SAMEA8156149	PRJEB43356	SPAdes	54	1783018
H-20	140	2008-03-15	H. influenzae	n.d.	H. influenzae	n.d.	n.d.	263		n.d.	No	No	IV	Bronchial secretion	Suspicion of pneumonia	Illumina Miseq	251	71	ERS5842921	SAMEA8156150	PRJEB43356	SPAdes	72	1984796
H-201	17	2009-02-20	H. influenzae	n.d.	H. influenzae	n.d.	n.d.	Unknown		n.d.	No	No	V	Bronchial secretion	Suspicion of pneumonia	Illumina Miseq	251	89	ERS5842922	SAMEA8156151	PRJEB43356	SKESA	74	1753018
H-202	236	2009-02-20	H. influenzae	n.d.	H. influenzae	n.d.	n.d.	Unknown		n.d.	No	Streptococcus pneumoniae (moderately present), Candida glabrata (moderately present), Candida albicans (low)	IV	Sputum	Pneumonia	Illumina Miseq	251	98	ERS5842923	SAMEA8156152	PRJEB43356	SKESA	52	1934178
H-203	148	2009-02-26	H. influenzae	n.d.	H. influenzae	n.d.	n.d.	425		n.d.	No	Candida albicans (moderately present)	I	Bronchial secretion	Suspicion of pneumonia	Illumina Miseq	251	121	ERS5842924	SAMEA8156153	PRJEB43356	SKESA	84	1758283
H-205-s2	69	2009-02-28	H. influenzae	n.d.	H. influenzae	n.d.	n.d.	147		n.d.	No	No	V	Bronchial secretion	Suspicion of pneumonia	Illumina Miseq	251	290	ERS5842925	SAMEA8156154	PRJEB43356	SPAdes	24	1817709
H-206	105	2009-03-03	H. influenzae	n.d.	H. influenzae	n.d.	n.d.	Unknown		n.d.	No	No	VI	Nose smear	Not categorized	Illumina Miseq	251	177	ERS5842926	SAMEA8156155	PRJEB43356	SKESA	43	1804015
H-21	104	2008-03-21	H. influenzae	n.d.	H. influenzae	n.d.	n.d.	425		n.d.	No	Chlamydia pneumoniae , Staphylococcus aureus (10^3 CFU/ml)	I	Bronchial alveolar lavage	Suspicion of pneumonia	Illumina Miseq	251	115	ERS5842927	SAMEA8156156	PRJEB43356	SPAdes	29	1778785
H-212	68	2009-03-07	H. influenzae	H. influenzae	H. influenzae	n.d.	n.d.	Unknown		n.d.	No	No	Unknown	Bronchial secretion	Pneumonia	Illumina Miseq	251	168	ERS5842928	SAMEA8156157	PRJEB43356	SPAdes	62	1855222
H-213	8	2009-03-10	H. influenzae	H. influenzae	H. influenzae	n.d.	n.d.	Unknown (missing fucK)		n.d.	No	No	VI	Ear smear	Otitis media	Illumina Miseq	251	146	ERS5842929	SAMEA8156158	PRJEB43356	SPAdes	29	1916511
H-214	166	2009-03-11	H. influenzae	n.d.	H. influenzae	n.d.	n.d.	34		n.d.	No	No	III	Pharyngeal suction	Pneumonia	Illumina Miseq	251	187	ERS5842930	SAMEA8156159	PRJEB43356	SPAdes	41	1797310
H-215	246	2009-03-12	H. influenzae	H. haemolyticus	H. haemolyticus subsp. intermedius	Yes	Yes	Unknown (missing fucK)		n.d.	No	Candida albicans (10^2 CFU/ml)	Unknown	Pharyngeal suction	asymptomatic	Illumina Miseq	251	151	ERS5842931	SAMEA8156160	PRJEB43356	SPAdes	30	1873523
H-216	82	2009-03-10	H. influenzae	n.d.	H. parainfluenzae/H. haemolyticus	n.d.	n.d.	Unknown		n.d.	Aggregatibacter sp. (2.04% of reads)	E. coli (moderately present), Staphylococcus aureus (highly present), Candida albicans (low)	Unknown	Sputum	Pneumonia/COPD exacerbation	Illumina Miseq	251	131	ERS5842932	SAMEA8156161	PRJEB43356	SKESA	552	3949006
H-217	54	2009-03-11	H. influenzae	n.d.	H. influenzae	n.d.	n.d.	Unknown		n.d.	No	Candida albicans (moderately present), Proteus mirabilis (moderately present)	V	Sputum	Pneumonia	Illumina Miseq	251	181	ERS5842933	SAMEA8156162	PRJEB43356	SPAdes	47	1812214
H-22	206	2008-03-18	H. influenzae	n.d.	H. haemolyticus	n.d.	n.d.	Unknown (missing fucK)		n.d.	Neisseria sp. (7.7% of reads) + Aggregatibacter sp. (3.9% of reads)	No	Unknown	Trachael secretion	Pneumonia	Illumina Miseq	251	193	ERS5842934	SAMEA8156163	PRJEB43356	SPAdes	111	2025662
H-220	229	2009-03-21	H. influenzae	n.d.	H. haemolyticus subsp. intermedius	n.d.	n.d.	Unknown (missing fucK)		n.d.	No	Candida glabrata (low)	Unknown	Sputum	Suspicion of pneumonia	Illumina Miseq	251	363	ERS5842935	SAMEA8156164	PRJEB43356	SPAdes	39	1934156
H-226	209	2009-03-30	H. influenzae	n.d.	H. influenzae	n.d.	n.d.	57		n.d.	No	Escherichia coli (moderately present)	IV	Trachael secretion	asymptomatic	Illumina Miseq	251	163	ERS5842936	SAMEA8156165	PRJEB43356	SPAdes	70	1899319
H-229	249	2009-04-07	H. influenzae	n.d.	H. influenzae	n.d.	n.d.	409		n.d.	No	Streptococcus serogroup C (10^4 CFU/ml)	V	Bronchial secretion	asymptomatic	Illumina Miseq	251	438	ERS5842937	SAMEA8156166	PRJEB43356	SPAdes	32	1780074
H-23	84	2008-03-18	H. influenzae	n.d.	H. influenzae	n.d.	n.d.	436		n.d.	No	Enterobacter cloacae (moderately present), Candida glabrata (moderately present)	V	Sputum	Not categorized	Illumina Miseq	251	78	ERS5842938	SAMEA8156167	PRJEB43356	SPAdes	23	1801908
H-230	174	2009-04-07	H. influenzae	H. influenzae	H. influenzae	n.d.	n.d.	13		n.d.	No	Staphylococcus aureus (low)	VI	Trachael secretion	Pneumonia	Illumina Miseq	251	115	ERS5842939	SAMEA8156168	PRJEB43356	SPAdes	67	1893930
H-235	77	2009-04-15	H. influenzae	H. haemolyticus	H. haemolyticus subsp. intermedius	Yes	Yes	Unknown (missing fucK)		n.d.	No	Candida albicans (moderately present)	Unknown	Pharyngeal (tonsil) smear	Tonsillitis	Illumina Miseq	251	94	ERS5842940	SAMEA8156169	PRJEB43356	SKESA	36	1901150
H-236	213	2009-04-17	H. influenzae	n.d.	H. haemolyticus subsp. intermedius	n.d.	n.d.	Unknown (missing fucK)		n.d.	No	No	Unknown	Pharyngeal suction	asymptomatic	Illumina Miseq	251	89	ERS5842941	SAMEA8156170	PRJEB43356	SPAdes	59	1917795
H-237	108	2009-04-16	H. influenzae	n.d.	H. influenzae	n.d.	n.d.	Unknown		n.d.	No	Candida albicans (low)	IV	Trachael secretion	Suspicion of pneumonia/COPD exacerbation	Illumina Miseq	251	125	ERS5842942	SAMEA8156171	PRJEB43356	SKESA	112	1875214
H-238	48	2009-04-16	H. influenzae	n.d.	H. influenzae	n.d.	n.d.	Unknown		n.d.	No	Escherichia coli (moderately present)	V	Trachael secretion	Pneumonia	Illumina Miseq	251	412	ERS5842943	SAMEA8156172	PRJEB43356	SPAdes	46	1774100
H-239	208	2009-04-18	H. influenzae	n.d.	H. influenzae	n.d.	n.d.	Unknown		n.d.	No	No	V	Pharyngeal suction	Suspicion of pneumonia	Illumina Miseq	251	144	ERS5842944	SAMEA8156173	PRJEB43356	SKESA	38	1842498
H-24	173	2008-03-19	H. influenzae	n.d.	H. haemolyticus	n.d.	n.d.	Unknown (missing fucK)		n.d.	Aggregatibacter sp. (2.9% of reads)	Unknown.	Unknown	Bronchial alveolar lavage	Not categorized	Illumina Miseq	251	73	ERS5842945	SAMEA8156174	PRJEB43356	SPAdes	23	1913207
H-240	180	2009-04-18	H. influenzae	n.d.	H. parainfluenzae	n.d.	n.d.	Unknown		n.d.	No	No	Unknown	Pharyngeal suction	asymptomatic	Illumina Miseq	251	136	ERS5842946	SAMEA8156175	PRJEB43356	SKESA	34	2090212
H-241	196	2009-04-18	H. influenzae	H. influenzae	H. haemolyticus subsp. intermedius	Yes	Yes	Unknown (missing fucK)		n.d.	No	No	Unknown	Pharyngeal smear	Suspicion of pneumonia	Illumina Miseq	251	112	ERS5842947	SAMEA8156176	PRJEB43356	SKESA	36	1884631
H-249	190	2009-04-23	H. influenzae	n.d.	H. influenzae	n.d.	n.d.	142		n.d.	No	Streptococcus pneumoniae (low)	V	Bronchial secretion	Suspicion of pneumonia	Illumina Miseq	251	371	ERS5842948	SAMEA8156177	PRJEB43356	SPAdes	38	1854158
H-25	156	2008-03-21	H. influenzae	n.d.	H. influenzae/H. parainfluenzae	n.d.	n.d.	Unknown	MefA (MLS), MsrD (MLS)	n.d.	Aggregatibacter sp. (52.1% of reads)	Staphylococcus aureus highly (present)	Unknown	Nose smear	asymptomatic	Illumina Miseq	251	81	ERS5842949	SAMEA8156178	PRJEB43356	SPAdes	508	6951596
H-250	136	2009-04-22	H. influenzae	H. haemolyticus	H. haemolyticus	No	Yes	Unknown (missing fucK)		n.d.	No	Aspergillus fumigatus (moderately present)	Unknown	Sputum	Not categorized	Illumina Miseq	251	93	ERS5842950	SAMEA8156179	PRJEB43356	SKESA	24	1831467
H-256	49	2009-05-01	H. influenzae	n.d.	H. haemolyticus	n.d.	n.d.	Unknown (missing fucK)		n.d.	No	No	Unknown	Pharyngeal suction	Not categorized	Illumina Miseq	251	319	ERS5842951	SAMEA8156180	PRJEB43356	SPAdes	52	1956888
H-257	200	2009-05-02	H. influenzae	n.d.	H. influenzae	n.d.	n.d.	253		n.d.	No	Candida albicans (low)	II	Sputum	Suspicion of pneumonia	Illumina Miseq	251	124	ERS5842952	SAMEA8156181	PRJEB43356	SPAdes	56	1782894
H-26	80	2008-03-21	H. influenzae	n.d.	H. influenzae	n.d.	n.d.	958		n.d.	No	Neisseria meningitidis (highly present), Escherichia coli (moderately present)	V	Trachael secretion	Pneumonia	Illumina Miseq	251	97	ERS5842953	SAMEA8156182	PRJEB43356	SPAdes	30	1808350
H-27	170	2008-03-21	H. influenzae	n.d.	H. haemolyticus	n.d.	n.d.	Unknown (missing fucK)		n.d.	Aggregatibacter sp. (3.1% of reads) + Pasteurella (2.0% of reads)	multi-resistant Staphylococcus aureus (low)	Unknown	Bronchial secretion	Suspicion of pneumonia	Illumina Miseq	251	68	ERS5842954	SAMEA8156183	PRJEB43356	SPAdes	28	1922358
H-28	122	2008-03-24	H. influenzae	n.d.	H. influenzae	n.d.	n.d.	84		n.d.	No	No	IV	Sputum	Suspicion of pneumonia	Illumina Miseq	251	127	ERS5842955	SAMEA8156184	PRJEB43356	SPAdes	42	1909893
H-29	40	2008-03-23	H. influenzae	H. haemolyticus	H. haemolyticus	No	Yes	Unknown (missing fucK)		n.d.	No	No	Unknown	Pharyngeal smear	asymptomatic	Illumina Miseq	251	135	ERS5842956	SAMEA8156185	PRJEB43356	SPAdes	24	1869182
H-2-s1	61	2008-02-19	H. influenzae	H. influenzae	H. influenzae	n.d.	n.d.	Unknown		n.d.	No	Group C Streptococcus (10^3 CFU/ml)	Unknown	Bronchial alveolar lavage	Suspicion of pneumonia	Illumina Miseq	251	223	ERS5842957	SAMEA8156186	PRJEB43356	SPAdes	42	1901733
H-30	159	2008-03-25	H. influenzae	n.d.	H. influenzae	n.d.	n.d.	12		n.d.	No	No	V	Trachael secretion	Pneumonia	Illumina Miseq	251	80	ERS5842958	SAMEA8156187	PRJEB43356	SPAdes	30	1809921
H-31	58	2008-03-25	H. influenzae	n.d.	H. influenzae	n.d.	n.d.	57		n.d.	No	Candida albicans (low)	IV	Sputum	Pneumonia	Illumina Miseq	251	135	ERS5842959	SAMEA8156188	PRJEB43356	SPAdes	66	1897433
H-32	240	2008-03-25	H. influenzae	n.d.	H. influenzae	n.d.	n.d.	143		n.d.	No	Staphylococcus aureus	V	Ear smear	Not categorized	Illumina Miseq	251	86	ERS5842960	SAMEA8156189	PRJEB43356	SPAdes	57	1942707
H-33	212	2008-03-25	H. influenzae	H. influenzae	H. influenzae	n.d.	n.d.	Unknown		n.d.	No	Unknown.	I	Nose smear	Pneumonia	Illumina Miseq	251	113	ERS5842961	SAMEA8156190	PRJEB43356	SPAdes	25	1827154
H-34	29	2008-03-26	H. influenzae	n.d.	H. influenzae/H. haemolyticus	n.d.	n.d.	14		n.d.	No	Aspergillus	Unknown	Pharyngeal suction	asymptomatic	Illumina Miseq	251	143	ERS5842962	SAMEA8156191	PRJEB43356	SPAdes	197	3668682
H-35	99	2008-03-26	H. influenzae	n.d.	H. influenzae	n.d.	n.d.	57		n.d.	No	Group C Streptococcus (10^4 CFU/ml)	IV	Pharyngeal suction	Not categorized	Illumina Miseq	251	108	ERS5842963	SAMEA8156192	PRJEB43356	SPAdes	58	1950696
H-36	12	2008-04-01	H. influenzae	n.d.	H. influenzae	n.d.	n.d.	245		n.d.	No	Candida albicans (low), Candida glabrata (low), Candida tropicalis (low)	V	Sputum	Pneumonia	Illumina Miseq	251	99	ERS5842964	SAMEA8156193	PRJEB43356	SPAdes	47	1858198
H-38	7	2008-04-10	H. influenzae	H. influenzae	H. influenzae	n.d.	n.d.	159		n.d.	No	No	II	Pharyngeal smear	asymptomatic	Illumina Miseq	251	71	ERS5842965	SAMEA8156194	PRJEB43356	SPAdes	60	1793855
H-39	100	2008-04-02	H. influenzae	n.d.	H. influenzae	n.d.	n.d.	160		n.d.	No	Staphylococcus aureus (moderately present)	V	Bronchial secretion	Suspicion of pneumonia	Illumina Miseq	251	62	ERS5842966	SAMEA8156195	PRJEB43356	SPAdes	29	1791754
H-3-s1	127	2008-02-20	H. influenzae	n.d.	H. influenzae	n.d.	n.d.	12		n.d.	No	Unknown.	V	Wound smear	Not categorized	Illumina Miseq	251	100	ERS5842967	SAMEA8156196	PRJEB43356	SKESA	31	1800642
H-40	120	2008-04-13	H. influenzae	H. haemolyticus	H. haemolyticus	No	Yes	Unknown (missing fucK)		n.d.	No	No	Unknown	Pharyngeal smear	Not categorized	Illumina Miseq	251	123	ERS5842968	SAMEA8156197	PRJEB43356	SPAdes	36	1841814
H-41	150	2008-04-09	H. influenzae	n.d.	H. influenzae	n.d.	n.d.	422		n.d.	No	Veillonella sp. (highly present)	IV	Pharyngeal suction	Suspicion of pneumonia	Illumina Miseq	251	64	ERS5842969	SAMEA8156198	PRJEB43356	SPAdes	56	1927239
H-42	207	2008-04-15	H. influenzae	n.d.	H. influenzae	n.d.	n.d.	147		n.d.	No	No	V	Sputum	Pneumonia/COPD exacerbation	Illumina Miseq	251	136	ERS5842970	SAMEA8156199	PRJEB43356	SPAdes	28	1818225
H-43	10	2008-04-15	H. influenzae	n.d.	H. influenzae	n.d.	n.d.	422		n.d.	No	No	IV	Trachael secretion	Suspicion of pneumonia	Illumina Miseq	251	105	ERS5842971	SAMEA8156200	PRJEB43356	SPAdes	56	1910340
H-44	38	2008-04-16	H. influenzae	n.d.	H. influenzae	n.d.	n.d.	103		n.d.	No	No	V	Eye smear	Otitis media/Conjunctivitis/Peribronchitis/Gastroenteritis	Illumina Miseq	251	83	ERS5842972	SAMEA8156201	PRJEB43356	SPAdes	24	1854804
H-45	24	2008-04-19	H. influenzae	n.d.	H. influenzae	n.d.	n.d.	107		n.d.	No	No	II	Pharyngeal smear	Not categorized	Illumina Miseq	251	71	ERS5842973	SAMEA8156202	PRJEB43356	SPAdes	38	1826575
H-46	155	2008-04-17	H. influenzae	n.d.	H. influenzae	n.d.	n.d.	105		n.d.	Neisseria sp. (6.0% of reads)	No	VI	Bronchial secretion	Suspicion of pneumonia/COPD exacerbation	Illumina Miseq	251	124	ERS5842974	SAMEA8156203	PRJEB43356	SPAdes	42	1864408
H-47	204	2008-04-25	H. influenzae	n.d.	H. haemolyticus	n.d.	n.d.	Unknown (missing fucK)		n.d.	Neisseria sp. (7.3% of reads)	Unknown.	Unknown	Bronchial secretion	Not categorized	Illumina Miseq	251	110	ERS5842975	SAMEA8156204	PRJEB43356	SPAdes	31	1870888
H-48	226	2008-04-26	H. influenzae	H. haemolyticus	H. haemolyticus subsp. intermedius	Yes	Yes	Unknown (missing fucK)		n.d.	No	No	Unknown	Bronchial secretion	Suspicion of pneumonia	Illumina Miseq	251	125	ERS5842976	SAMEA8156205	PRJEB43356	SPAdes	18	1842040
H-49	227	2008-04-26	H. influenzae	n.d.	H. haemolyticus	n.d.	n.d.	Unknown (missing fucK)		n.d.	Aggregatibacter sp. (4.8% of reads) + Pasteurella (9.3% of reads)	Proteus vulgaris group (moderately present)	Unknown	Sputum	Pneumonia	Illumina Miseq	251	162	ERS5842977	SAMEA8156206	PRJEB43356	SPAdes	18	1941420
H-4-s1	179	2008-02-20	H. influenzae	H. haemolyticus	H. haemolyticus subsp. intermedius	Yes	Yes	Unknown (missing fucK)		n.d.	No	No	Unknown	Wound smear	Not categorized	Illumina Miseq	251	164	ERS5842978	SAMEA8156207	PRJEB43356	SPAdes	23	1903753
H-50	71	2008-04-29	H. influenzae	H. haemolyticus	H. haemolyticus	No	Yes	Unknown (missing fucK)		n.d.	No	No	Unknown	Pharyngeal suction	Not categorized	Illumina Miseq	251	164	ERS5842979	SAMEA8156208	PRJEB43356	SPAdes	31	1835100
H-51	234	2008-05-01	H. influenzae	H. influenzae	H. influenzae serotype f	n.d.	n.d.	124		n.d.	No	Staphylococcus aureus (moderately present)	Unknown	Sputum	Not categorized	Illumina Miseq	251	76	ERS5842980	SAMEA8156209	PRJEB43356	SPAdes	382	2307538
H-52	189	2008-05-13	H. influenzae	n.d.	H. influenzae	n.d.	n.d.	85		n.d.	No	No	III	Trachael secretion	asymptomatic	Illumina Miseq	251	66	ERS5842981	SAMEA8156210	PRJEB43356	SPAdes	46	1832310
H-53	224	2008-05-13	H. influenzae	n.d.	H. haemolyticus subsp. intermedius	n.d.	n.d.	Unknown (missing fucK)	TetB (Tet)	n.d.	No	Streptococcus sp. (moderately present)	Unknown	Presumably intraoperative wound smear	(Mouth) abscess	Illumina Miseq	251	164	ERS5842982	SAMEA8156211	PRJEB43356	SPAdes	26	1933105
H-54	28	2008-05-15	H. influenzae	H. haemolyticus	H. haemolyticus	n.d.	n.d.	Unknown (missing fucK)		n.d.	Aggregatibacter sp. (3.6% of reads)	Candida albicans (moderately present)	Unknown	Wound smear	Cancer	Illumina Miseq	251	94	ERS5842983	SAMEA8156212	PRJEB43356	SPAdes	26	1967062
H-55	9	2008-05-15	H. influenzae	n.d.	H. haemolyticus subsp. Intermedius	n.d.	n.d.	Unknown (missing fucK)		n.d.	No	MRSA (moderately present), Pseudomonas aeruginosa (moderately present)	Unknown	Pharyngeal smear	asymptomatic	Illumina Miseq	251	114	ERS5842984	SAMEA8156213	PRJEB43356	SPAdes	25	1926681
H-56	110	2008-06-25	H. influenzae	H. haemolyticus	H. haemolyticus subsp. intermedius	Yes	Yes	Unknown (missing fucK)		n.d.	No	Group F Streptococcus (moderately present)	Unknown	Presumably intraoperative wound smear	(Mouth) abscess	Illumina Miseq	251	120	ERS5842985	SAMEA8156214	PRJEB43356	SPAdes	43	1922716
H-57	233	2008-06-26	H. influenzae	H. haemolyticus	H. haemolyticus subsp. intermedius	Yes	Yes	Unknown (missing fucK)		n.d.	No	No	Unknown	Pharyngeal suction	asymptomatic	Illumina Miseq	251	87	ERS5842986	SAMEA8156215	PRJEB43356	SPAdes	28	1827599
H-58	110	2008-06-26	H. influenzae	H. haemolyticus	H. haemolyticus subsp. intermedius	Yes	Yes	Unknown (missing fucK)		n.d.	No	Staphylococcus epidermidis (low), Fusobacterium sp. (highly present)	Unknown	Presumably intraoperative wound smear	(Mouth) abscess	Illumina Miseq	251	98	ERS5842987	SAMEA8156216	PRJEB43356	SPAdes	35	1921375
H-59	237	2008-06-25	H. influenzae	n.d.	H. haemolyticus	n.d.	n.d.	Unknown (missing fucK)		n.d.	Aggregatibacter sp. (2.7% of reads)	Candida albicans (low)	Unknown	Sputum	Suspicion of pneumonia	Illumina Miseq	251	119	ERS5842988	SAMEA8156217	PRJEB43356	SPAdes	63	1925909
H-5-e1	14	2008-02-20	H. influenzae	n.d.	H. haemolyticus subsp. intermedius	n.d.	n.d.	Unknown (missing fucK)		n.d.	No	No	Unknown	Wound smear	Not categorized	Illumina Miseq	251	176	ERS5842989	SAMEA8156218	PRJEB43356	SKESA	164	1789730
H-60	221	2008-06-25	H. influenzae	H. haemolyticus	H. haemolyticus subsp. intermedius	Yes	Yes	Unknown (missing fucK)	TetB (Tet)	Ampicillin (S), Ampicillin-Sulbactam (S), Tetracyclin (R), Ceftriaxone (S), Nitrocefin (Negative)	No	Candida albicans (low)	Unknown	Sputum	Pneumonia	Illumina Miseq	251	101	ERS5842990	SAMEA8156219	PRJEB43356	SPAdes	30	1866064
H-61	175	2008-06-26	H. influenzae	n.d.	H. haemolyticus	n.d.	n.d.	Unknown (missing fucK)		n.d.	No	No	Unknown	Pharyngeal smear	asymptomatic	Illumina Miseq	251	153	ERS5842991	SAMEA8156220	PRJEB43356	SKESA	28	1824815
H-62	205	2008-06-26	H. influenzae	H. influenzae	H. influenzae	n.d.	n.d.	11		n.d.	No	Candida albicans (moderately present)	V	Sputum	Suspicion of pneumonia/COPD exacerbation	Illumina Miseq	251	182	ERS5842992	SAMEA8156221	PRJEB43356	SPAdes	51	1873731
H-63	44	2008-06-27	H. influenzae	n.d.	H. influenzae	n.d.	n.d.	Unknown		n.d.	No	Unknown.	V	Sputum	Suspicion of pneumonia	Illumina Miseq	251	125	ERS5842993	SAMEA8156222	PRJEB43356	SPAdes	55	1857970
H-64	49	2008-07-29	H. influenzae	H. influenzae	H. influenzae	n.d.	n.d.	165	TEM-1D_Bla (Bla)	Ampicillin (R), Ampicillin-Sulbactam (R), Tetracyclin (S), Ceftriaxone (S), Nitrocefin (Positive)	No	No	III	Pharyngeal smear	Pneumonia	Illumina Miseq	251	115	ERS5842994	SAMEA8156223	PRJEB43356	SPAdes	37	1851869
H-65	157	2008-07-03	H. influenzae	H. influenzae	H. influenzae	n.d.	n.d.	103	TEM-1D_Bla (Bla)	Ampicillin (R), Ampicillin-Sulbactam (S), Tetracyclin (S), Ceftriaxone (S), Nitrocefin (Positive)	No	Enterobacter cloacae (moderately present)	V	Nose smear	Pneumonia	Illumina Miseq	251	106	ERS5842995	SAMEA8156224	PRJEB43356	SPAdes	35	1901587
H-66	85	2008-07-03	H. influenzae	H. influenzae/H. haemolyticus	H. influenzae	n.d.	n.d.	Unknown		n.d.	No	Staphylococcus aureus (moderately present), Neisseria meningitidis (moderately present)	Unknown	Bronchial secretion	Suspicion of pneumonia	Illumina Miseq	251	219	ERS5842996	SAMEA8156225	PRJEB43356	SPAdes	172	2023167
H-67	253	2008-08-01	H. influenzae	n.d.	H. influenzae	n.d.	n.d.	159		n.d.	No	No	II	Pharyngeal smear	asymptomatic	Illumina Miseq	251	109	ERS5842997	SAMEA8156226	PRJEB43356	SPAdes	53	1871231
H-68	117	2008-08-01	H. influenzae	H. haemolyticus	H. haemolyticus	No	Yes	Unknown (missing fucK)		n.d.	No	Streptococcus (10^3 CFU/ml)	Unknown	Bronchial alveolar lavage	Not categorized	Illumina Miseq	251	228	ERS5842998	SAMEA8156227	PRJEB43356	SPAdes	25	1797290
H-69	4	2008-08-02	H. influenzae	H. influenzae	H. influenzae	n.d.	n.d.	103	TEM-1D_Bla (Bla)	Ampicillin (R), Ampicillin-Sulbactam (S), Tetracyclin (S), Ceftriaxone (S), Nitrocefin (Positive)	No	Veillonella species (10^4 CFU/ml), Prevotella disiens (10^3 CFU/ml), (Staphylococcus aureus 10^2 CFU/ml)	V	Pharyngeal suction	asymptomatic	Illumina Miseq	251	114	ERS5842999	SAMEA8156228	PRJEB43356	SPAdes	32	1901226
H-6-s1	66	2008-02-20	H. influenzae	n.d.	H. influenzae	n.d.	n.d.	Unknown (missing fucK)		n.d.	No	No	VI	Nose smear	Sinusitis	Illumina Miseq	251	87	ERS5843000	SAMEA8156229	PRJEB43356	SPAdes	63	1906460
H-70	199	2008-08-02	H. influenzae	n.d.	H. influenzae	n.d.	n.d.	143		n.d.	No	Staphylococcus aureus (10^2 CFU/ml), Candida albicans (10^3 CFU/ml), Aspergillus fumigatus (10^2 CFU/ml)	V	Pharyngeal suction	Pneumonia	Illumina Miseq	251	92	ERS5843001	SAMEA8156230	PRJEB43356	SPAdes	62	1944281
H-71	128	2008-08-02	H. influenzae	n.d.	H. influenzae	n.d.	n.d.	Unknown		n.d.	No	No	V	Bronchial secretion	Pneumonia/COPD exacerbation	Illumina Miseq	251	172	ERS5843002	SAMEA8156231	PRJEB43356	SKESA	32	1771874
H-72	6	2008-08-05	H. influenzae	n.d.	H. influenzae	n.d.	n.d.	34		n.d.	No	Streptococcus pneumoniae (highly present), Branhamella catarrhalis (highly present), Candida albicans (moderately present)	III	Sputum	Suspicion of pneumonia	Illumina Miseq	251	111	ERS5843003	SAMEA8156232	PRJEB43356	SPAdes	54	1799927
H-73	109	2008-08-06	H. influenzae	H. haemolyticus	H. haemolyticus	n.d.	n.d.	Unknown (missing fucK)		n.d.	No	No	Unknown	Nose smear	asymptomatic	Illumina Miseq	251	80	ERS5843004	SAMEA8156233	PRJEB43356	SPAdes	28	1866001
H-74	235	2008-08-06	H. influenzae	n.d.	H. haemolyticus	n.d.	n.d.	Unknown (missing fucK)		n.d.	No	Haemophilus parahaemolyticus (10^2 CFU/ml)	Unknown	Pharyngeal suction	Not categorized	Illumina Miseq	251	82	ERS5843005	SAMEA8156234	PRJEB43356	SPAdes	38	1868106
H-75	218	2008-08-11	H. influenzae	n.d.	H. influenzae	n.d.	n.d.	187		n.d.	No	Staphylococcus aureus (10^6 CFU/ml), Candida albicans (10^2 CFU/ml)	VI	Bronchial alveolar lavage	Pneumonia	Illumina Miseq	251	131	ERS5843006	SAMEA8156235	PRJEB43356	SPAdes	40	1828416
H-76	242	2008-08-10	H. influenzae	n.d.	H. haemolyticus	n.d.	n.d.	Unknown (missing fucK)		n.d.	No	No	Unknown	Pharyngeal smear	Suspicion of pneumonia	Illumina Miseq	251	184	ERS5843007	SAMEA8156236	PRJEB43356	SPAdes	43	1914298
H-77	194	2008-08-21	H. influenzae	n.d.	H. influenzae	n.d.	n.d.	170		n.d.	No	No	IV	Pharyngeal suction	asymptomatic	Illumina Miseq	251	106	ERS5843008	SAMEA8156237	PRJEB43356	SPAdes	53	1822963
H-7-s1	234	2008-02-20	H. influenzae	n.d.	H. influenzae	n.d.	n.d.	607		n.d.	No	Stenotrophomonas maltophilia (highly present), Staphylococcus aureus (highly present)	VI	Sputum	asymptomatic	Illumina Miseq	251	79	ERS5843009	SAMEA8156238	PRJEB43356	SPAdes	58	1865739
H-8	248	2008-02-21	H. influenzae	H. haemolyticus	H. haemolyticus	No	Yes	Unknown (missing fucK)		n.d.	No	No	Unknown	Pharyngeal smear	Pneumonia	Illumina Miseq	251	157	ERS5843010	SAMEA8156239	PRJEB43356	SPAdes	44	1962089
H-85	25	2008-09-12	H. influenzae	n.d.	H. influenzae	n.d.	n.d.	41		n.d.	No	No	VI	Pharyngeal smear	asymptomatic	Illumina Miseq	251	136	ERS5843011	SAMEA8156240	PRJEB43356	SPAdes	28	1840258
H-86	124	2008-09-20	H. influenzae	n.d.	H. influenzae	n.d.	n.d.	Unknown		n.d.	No	Streptococcus pneumoniae (highly present), Pseudomonas luteola, Klebsiella oxytoca	VI	Trachael secretion	Pneumonia	Illumina Miseq	251	145	ERS5843012	SAMEA8156241	PRJEB43356	SPAdes	52	1783554
H-87	158	2008-09-22	H. influenzae	H. haemolyticus	H. haemolyticus subsp. intermedius	Yes	Yes	Unknown (missing fucK)		n.d.	No	Unknown.	Unknown	Pharyngeal smear	Not categorized	Illumina Miseq	251	97	ERS5843013	SAMEA8156242	PRJEB43356	SKESA	22	1859193
H-88	19	2008-09-24	H. influenzae	n.d.	H. haemolyticus	n.d.	n.d.	Unknown (missing fucK)		n.d.	Aggregatibacter sp. (9.9% of reads) + Neisseria sp. (2.8% of reads)	Aspergillus fumigatus (10^2 CFU/ml), Prevotella melaninogenica (10^4 CFU/ml), Capnocytophaga sputigena (10^4 CFU/ml)	Unknown	Bronchial alveolar lavage	Suspicion of pneumonia	Illumina Miseq	251	91	ERS5843014	SAMEA8156243	PRJEB43356	SPAdes	46	1961847
H-89	135	2008-09-25	H. influenzae	n.d.	H. influenzae	n.d.	n.d.	834		n.d.	No	Prevotella bivia (10^6 CFU/ml)	II	Bronchial alveolar lavage	Suspicion of pneumonia	Illumina Miseq	251	89	ERS5843015	SAMEA8156244	PRJEB43356	SPAdes	49	1835764
H-9	3	2008-02-20	H. influenzae	n.d.	H. haemolyticus	n.d.	n.d.	Unknown (missing fucK)		n.d.	Aggregatibacter sp. (3.1% of reads)	No	Unknown	Bronchial alveolar lavage	Not categorized	Illumina Miseq	251	169	ERS5843016	SAMEA8156245	PRJEB43356	SPAdes	28	2017113
H-90	96	2008-09-23	H. influenzae	n.d.	H. paraphrohaemolyticus/H. haemolyticus	n.d.	n.d.	Unknown		n.d.	No	No	Unknown	Sputum	Suspicion of pneumonia	Illumina Miseq	251	178	ERS5843017	SAMEA8156246	PRJEB43356	SKESA	80	2063882
H-91	26	2008-09-24	H. influenzae	H. haemolyticus	H. haemolyticus	No	Yes	Unknown (missing fucK)		n.d.	No	Prevotella intermedia (highly present)	Unknown	Intraoperative Tonsillar smear	(Peritonsillar) abscess	Illumina Miseq	251	77	ERS5843018	SAMEA8156247	PRJEB43356	SPAdes	81	2176586
H-92	15	2008-09-23	H. influenzae	n.d.	H. influenzae	n.d.	n.d.	Unknown		n.d.	No	Staphylococcus aureus (highly present), Candida glabrata (moderately present)	V	Trachael secretion	Pneumonia	Illumina Miseq	251	98	ERS5843019	SAMEA8156248	PRJEB43356	SPAdes	29	1821817
H-93	93	2008-09-29	H. influenzae	H. haemolyticus	H. haemolyticus subsp. intermedius	Yes	Yes	Unknown (missing fucK)		n.d.	No	Pseudomonas aeroginosa (moderately present), Klepsiella oxylioca (moderately present), Staphylococcus aureus (moderately present)	Unknown	Trachael secretion	Pneumonia	Illumina Miseq	251	92	ERS5843020	SAMEA8156249	PRJEB43356	SPAdes	39	2037902
H-94	161	2008-09-30	H. influenzae	H. haemolyticus	Unknown	n.d.	n.d.	Unknown (missing fucK)		n.d.	No	No	Unknown	Bronchial alveolar lavage	Not categorized	Illumina Miseq	251	99	ERS5843021	SAMEA8156250	PRJEB43356	SKESA	33	1812495
H-95	31	2008-09-30	H. influenzae	n.d.	H. haemolyticus	n.d.	n.d.	Unknown (missing fucK)		n.d.	Aggregatibacter sp. (2.5% of reads)	No	I	Pharyngeal smear	Not categorized	Illumina Miseq	251	151	ERS5843022	SAMEA8156251	PRJEB43356	SPAdes	26	1897147
H-96	220	2008-09-30	H. influenzae	n.d.	H. influenzae	n.d.	n.d.	Unknown		n.d.	No	Unknown.	V	Sputum	Not categorized	Illumina Miseq	251	169	ERS5843023	SAMEA8156252	PRJEB43356	SPAdes	48	1877581
H-97	67	2008-10-11	H. influenzae	n.d.	H. haemolyticus subsp. Intermedius	n.d.	n.d.	Unknown (missing fucK)		n.d.	Neisseria sp. (3.0% od reads)	Unknown.	Unknown	Bronchial secretion	Not categorized	Illumina Miseq	251	171	ERS5843024	SAMEA8156253	PRJEB43356	SPAdes	51	1941680
H-98	107	2008-10-11	H. influenzae	H. haemolyticus	H. haemolyticus	No	Yes	Unknown (missing fucK)		n.d.	No	Kleipsiella oxyloca (low), Staphylococcus aureus (moderately present)	Unknown	Pharyngeal smear	asymptomatic	Illumina Miseq	251	109	ERS5843025	SAMEA8156254	PRJEB43356	SPAdes	46	1937123
H-99	152	2008-10-11	H. influenzae	n.d.	H. influenzae	n.d.	n.d.	834		n.d.	No	No	II	Sputum	Pneumonia	Illumina Miseq	251	89	ERS5843026	SAMEA8156255	PRJEB43356	SPAdes	53	1837869
												0.6875
