# Supplementary material for: Whole genome sequencing-based classification of human-related Haemophilus species and detection of antimicrobial resistance genes
Source: Genome Med. 2022 Feb 9;14:13. doi: 10.1186/s13073-022-01017-x (PMC8830169; doi:10.1186/s13073-022-01017-x)
Supplement: Supplementary file 4 — Additional file 4: Table S4. Summary of all genes that were evaluated as taxonomic markers. [file 13073_2022_1017_MOESM4_ESM.xlsx]

## Sheet: Table S4
Table S4: Summary of all genes that were evaluated as taxonomic markers. Genes that were selected for the final classification database are highlighted in bold.
Gene name	Marker for	WGS project/Refseq sequence	Refseq assembly accession	Strain	Gene tag	Protein tag	Length (bp)	Protein product	Genes extracted from
fklB	Haemophilus haemolyticus	NZ_LS483458	GCF_900477945.1	NCTC10839	NCTC10839_01843	SQH97905.1	624	(FKBP-type 22 kDa) peptidyl-prolyl cis-trans isomerase	NCBI assembly (this study)
hypD					NCTC10839_01295	SQH97383.1	1113	Hydrogenase isoenzymes formation protein hypD
ndhI (nuoI)					NCTC10839_01650	SQH97727.1	576	NADH-quinone oxidoreductase subunit I
tpd					NCTC10839_01630	SQH97707.1	522	periplasmic protein, 34 kDa membrane antigen
resA					NCTC10839_01635	SQH97712.1	483	Thiol-disulfide oxidoreductase resA
hemA	Haemophilus haemolyticus subsp. intermedius	SDPA01	GCF_006439245.1	60819 B Hi-1	EUX56_06850	TPH25405.1	1317	glutamyl-tRNA reductase	NCBI assembly (this study)
hemB					EUX56_02895	TPH26561.1	1023	porphobilinogen Synthase
hemC					EUX56_09360	TPH24044.1	930	hydroxymethylbilanes Synthase
hemD					EUX56_09365	TPH24045.1	747	uroporphyrinogen-III synthase
hemE					EUX56_04815	TPH26289.1	1065	uroporphyrinogen Decarboxylase
hemG					EUX56_08705	TPH24445.1	516	menaquinone-dependent Protoporphyrinogen IX dehydrogenase
hemH					EUX56_07815	TPH24594.1	987	ferrochelatase
hemL					EUX56_02400	TPH27632.1	1285	glutamate-1-semialdehyde-2,1-aminomutase
hemN					EUX56_04520	TPH26861.1	1368	oxygen-independent Coproporphyrinogen III oxidase
phoB	Haemophilus influenzae	NC_007146.2	GCF_000012185.1	86-028NP	NTHI1778	AAX88556.1	696	phosphate regulon transcriptional regulatory protein	NCBI assembly (this study)
pdxT					NTHI1951	AAX88703.1	579	Pyridoxal 5'-phosphate synthase subunit
dat					NTHI1122	AAX87989.1	1365	diaminobutyrate--2-oxoglutarate aminotransferase
hxuB					NTHI0370	AAX87322.1	1698	heme:hemopexin utilization protein B
oppC					NTHI1288	AAX88125.1	936	oligopeptide transport system permease protein
hemA	Haemophilus parahaemolyticus	NZ_CP038817.1	GCF_008330025.1	NEB129	E5Q53_08630	QEN11478.1	1302	glutamyl-tRNA reductase	NCBI assembly (this study)
hemB					E5Q53_05015	QEN10854.1	1020	porphobilinogen synthase	NCBI assembly (this study)
hemC					E5Q53_08040	QEN11373.1	927	hydroxymethylbilane synthase	NCBI assembly (this study)
hemD					E5Q53_08045	QEN11374.1	757	uroporphyrinogen-III synthase	NCBI assembly (this study)
hemE					E5Q53_02390	QEN10399.1	1066	uroporphyrinogen decarboxylase	NCBI assembly (this study)
hemG					E5Q53_05275	QEN10900.1	531	menaquinone-dependent protoporphyrinogen IX dehydrogenase	NCBI assembly (this study)
hemH					E5Q53_04615	QEN10782.1	963	ferrochelatase	NCBI assembly (this study)
hemL					E5Q53_04855	QEN10824.1	1281	glutamate-1-semialdehyde-2,1-aminomutase	NCBI assembly (this study)
hemN					E5Q53_01200	QEN10182.1	1368	oxygen-independent coproporphyrinogen III oxidase	NCBI assembly (this study)
hemA	Haemophilus parainfluenzae	NC_015964.1	GCF_000210895.1	T3T1	PARA_19220	CBW16022.1	1323	glutamyl-tRNA reductase	NCBI assembly (this study)
hemB					PARA_02090	CBW14316.1	1023	porphobilinogen synthase	NCBI assembly (this study)
hemC					PARA_04960	CBW14603.1	933	hydroxymethylbilane synthase	NCBI assembly (this study)
hemD					PARA_04970	CBW14604.1	765	uroporphyrinogen-III synthase	NCBI assembly (this study)
hemE					PARA_08740	CBW14981.1	1065	uroporphyrinogen decarboxylase	NCBI assembly (this study)
hemG					PARA_04470	CBW14554.1	507	menaquinone-dependent protoporphyrinogen IX dehydrogenase	NCBI assembly (this study)
hemH					PARA_19700	CBW16070.1	972	ferrochelatase	NCBI assembly (this study)
hemL					PARA_17330	CBW15833.1	1284	glutamate-1-semialdehyde 2,1-aminomutase	NCBI assembly (this study)
hemN					PARA_08360	CBW14943.1	1368	oxygen-independent coproporphyrinogen III oxidase	NCBI assembly (this study)
hemA	Haemophilus sputorum	AFNK01	GCF_000238795.1	CCUG 13788	HSP_RS0108785	WP_007524644.1	1311	glutamyl-tRNA reductase	NCBI assembly (this study)
hemB					HSP_RS0103845	WP_007522929.1	1018	porphobilinogen synthase	NCBI assembly (this study)
hemC					HSP_RS0107420	WP_010129722.1	927	hydroxymethylbilane synthase	NCBI assembly (this study)
hemD					HSP_RS0107425	WP_007525288.1	756	uroporphyrinogen-III synthase	NCBI assembly (this study)
hemE					HSP_RS0109895	WP_010130022.1	1065	uroporphyrinogen decarboxylase	NCBI assembly (this study)
hemG					HSP_RS0104740	WP_007523559.1	528	menaquinone-dependent protoporphyrinogen IX dehydrogenase	NCBI assembly (this study)
hemH					HSP_RS0106015	WP_007523749.1	960	ferrochelatase	NCBI assembly (this study)
hemL					HSP_RS0100210	WP_010128084.1	1284	glutamate-1-semialdehyde 2,1-aminomutase	NCBI assembly (this study)
hemN					HSP_RS0107225	WP_007524564.1	1371	oxygen-independent coproporphyrinogen III oxidase	NCBI assembly (this study)
hemA	Haemophilus pittmaniae	NZ_LT906463.1	GCF_900186995.1	NCTC13334	CKV74_RS09635	WP_007243342.1	1323	glutamyl-tRNA reductase	NCBI assembly (this study)
hemB					CKV74_RS05170	WP_095176833.1	1023	porphobilinogen synthase	NCBI assembly (this study)
hemC					CKV74_RS03885	WP_007242309.1	930	hydroxymethylbilane synthase	NCBI assembly (this study)
hemD					CKV74_RS03890	WP_007242386.1	757	uroporphyrinogen-III synthase	NCBI assembly (this study)
hemE					CKV74_RS00475	WP_095176603.1	1065	uroporphyrinogen decarboxylase	NCBI assembly (this study)
hemG					CKV74_RS01835	WP_007243470.1	507	menaquinone-dependent protoporphyrinogen IX dehydrogenase	NCBI assembly (this study)
hemH					CKV74_RS06460	WP_095176899.1	975	ferrochelatase	NCBI assembly (this study)
hemL					CKV74_RS07210	WP_007242506.1	1284	glutamate-1-semialdehyde 2,1-aminomutase	NCBI assembly (this study)
hemN					CKV74_RS01800	WP_007243491.1	1368	oxygen-independent coproporphyrinogen III oxidase	NCBI assembly (this study)
lacZ	Haemophilus paraphrohaemolyticus	UGHT01000002.1	GCF_900451065.1	NCTC10671	NCTC10671_01542	STP01730.1	3078	beta-galactosidase	NCBI assembly (this study)
nadV	Haemophilus ducreyi	AY434675.1	/	ATTC 27722	PNAD10009	AAR87771.1	1472	putative nicotinamide phosphoribosyl transferase	NCBI assembly (this study)
bexA-f (capsule, region I)	Typeable/encapsulated Haemophilus spp.	NC_022356.1	GCF_000465255.1	KR494	HifGL_000665	AGV11495.1	654	BexA	Watts and Holta, 2019
bexB-f (capsule, region I)					HifGL_000666	AGV11496.1	798	BexB
bexC-f (capsule, region I)					HifGL_000667	AGV11497.1	1134	BexC
bexD-f (capsule, region I)					HifGL_000668	AGV11498.1	1185	BexD
hcsA-f (capsule, region III)					HifGL_000672	AGV11502.1	2043	HcsA
hcsB-f (capsule, region III)					HifGL_000673	AGV11503.1	1221	HcsB
bexA-c (capsule, region I)		NZ_CP031241.1	GCF_003351465.1	M17648	DV384_RS00195	WP_114934355.1	654	ABC transporter ATP-binding protein	NCBI assembly (this study)
bexB-c (capsule, region I)					DV384_RS00190	WP_114890515.1	798	ABC transporter permease
bexC-c (capsule, region I)					DV384_RS00185	WP_114890516.1	1134	capsule biosynthesis protein
bexD-c (capsule, region III)					DV384_RS00180	WP_114890722.1	1185	polysaccharide export protein
hcsA-c (capsule, region III)					DV384_RS00155	DV384_RS00155	2043	capsular polysaccharide biosynthesis protein
hcsB-c (capsule, region III)					DV384_RS00150	WP_114890521.1	1227	capsule biosynthesis protein
acs1234 (capsule, region II)	Typeable Haemophilus influenzae: serotype a	NZ_CP017811.1	GCF_001856725.1	NML-Hia-1	BG256_07340-BG256_07325	AOZ67573.1-AOZ67570.1	5302	AcsA, AcsB, AcsC, AcsD	Pinto et al., 2019
bcs1234 (capsule, region II)	Typeable Haemophilus influenzae: serotype b	NC_016809.1	GCF_000210875.1	10810	HIB_11690-HIB_11660	CBW29356.1.-CBW29353.1	8084	BcsB, BcsB, BcsC, BcsD
ccs1234 (capsule, region II)	Typeable Haemophilus influenzae: serotype c	NZ_CP031241.1	GCF_003351465.1	M17648	DV384_RS00175-DV384_RS00160	WP_114890517.1-WP_114890520.1	7170	CcsC, CcsB, CcsC, CcsD
dcs12345 (capsule, region II)	Typeable Haemophilus influenzae: serotype d	HM770877	/	M6548	/	AEK12216.1-AEK12220.1	8404	DcsA, DcsB, DcsC, DcsD, DcsE
ecs12345678 (capsule, region II)	Typeable Haemophilus influenzae: serotype e	HM770878	/	M11853	/	AEK12222.1-AEK12229.1	10553	EcsA, EcsB, EcsC, EcsD, EcsE, EcsF, EcsG, EcsH
fcs123 (capsule, region II)	Typeable Haemophilus influenzae: serotype f	NC_022356.1	GCF_000465255.1	KR494	HifGL_000669-HifGL_000671	AGV11499.1-AGV11501.1	4899	FcsA, FcsB and FcsC
cpsABC (capsule, region II)	Typeable Haemophilus sputorum: HSPU-1	AFNK01	GCF_000238795.1	CCUG 13788	HSP_RS0104185-HSP_RS0104195	WP_007526087.1-WP_007526031.1	4347	CapC, glycosyltransferase, hypothetical protein	NCBI assembly (this study)
orf1234567 (capsule, region II)	Typeable Haemophilus sputorum: HSPU-2	QEPN01	GCF_003252715.1	C2002001239	DPV93_04765-DPV93_04795	RDE72599.1-RDE72605.1	10272	UDP-N-acetylglucosamine 2-epimerase (non-hydrolyzing), UDP-N-acetyl-D-mannosamine dehydrogenase, hypothetical protein, glycosyltransferase (GT), hypothetical protein, hypothetical protein, GT family 1 protein	NCBI assembly (this study)
pcsABCD (capsule, region II)	Typeable Haemophilus parainfluenzae: HPAR-1	/	/	HUB12445	/	/	7214	/	SPAdes assembly (this study)
