# Supplementary material for: Whole genome sequencing-based classification of human-related Haemophilus species and detection of antimicrobial resistance genes
Source: Genome Med. 2022 Feb 9;14:13. doi: 10.1186/s13073-022-01017-x (PMC8830169; doi:10.1186/s13073-022-01017-x)
Supplement: Supplementary file 5 — Additional file 5: Table S5. Summary of all H. influenzae and H. haemolyticus marker candidates that were identified using a panGWAS analysis. [file 13073_2022_1017_MOESM5_ESM.xlsx]

## Sheet: Table S5
Table S5: Summary of all H. influenzae and H. haemolyticus marker candidates that were identified using a panGWAS analysis. The panGWAS analysis was performed with Roary v.3.13.0 using 68 H. influenzae and 61 H. haemolyticus strains. Default parameters were used, except for blastP identity that was set at 60% instead of 95% to prevent over-splitting. The optional -s parameter of Roary was used to…
Gene name	Marker for	Min. size (bp)	Max. size (bp)	Average Size (bp)	Annotation
dat	Haemophilus influenzae	1365	1365	1365	Diaminobutyrate--2-oxoglutarate aminotransferase
ddc		1536	1536	1536	L-2,4-diaminobutyrate decarboxylase
hxuA		246	2823	2686	Heme/hemopexin-binding protein
hxuB		336	1698	1659	Heme/hemopexin transporter protein
hxuC		1296	2196	2145	Heme/hemopexin utilization protein
oppA		1539	1638	1625	Periplasmic oligopeptide-binding protein
oppB		786	921	917	Oligopeptide transport system permease protein
oppC		936	936	936	Oligopeptide transport system permease protein
oppD		972	972	972	Oligopeptide transport ATP-binding protein
oppF		999	999	999	Oligopeptide transport ATP-binding protein
pdxS		210	876	866	Pyridoxal 5'-phosphate synthase subunit
pdxT		579	582	579	Pyridoxal 5'-phosphate synthase subunit
phoB		696	696	696	Phosphate regulon transcriptional regulatory protein
phoR		1266	1278	1276	Phosphate regulon sensor protein
pstA		585	849	845	Phosphate transport system permease protein
pstB		201	768	759	Phosphate import ATP-binding protein
pstC		876	948	946	Phosphate transport system permease protein
pstS		777	1020	1016	Phosphate-binding protein PstS
cobC	Haemophilus haemolyticus	207	630	623	Adenosylcobalamin/alpha-ribazole phosphatase
dauA		1245	1764	1730	C4-dicarboxylic acid transporter DauA
efeU		822	1938	1902	hypothetical protein
fdhF_1		426	426	426	Formate dehydrogenase H
fdhF_2		1266	1686	1679	Formate dehydrogenase H
fecE		462	738	733	Fe(3+) dicitrate transport ATP-binding protein FecE
fklB		624	624	624	FKBP-type 22 kDa peptidyl-prolyl cis-trans isomerase
hflX		1326	1362	1361	GTPase HflX
hmuU		978	1008	978	Hemin transport system permease protein HmuU
hybF		342	342	342	Hydrogenase maturation factor HybF
hycE		1731	1755	1731	Formate hydrogenlyase subunit 5
hycG		777	777	777	Formate hydrogenlyase subunit 7
hyfA		600	627	600	Hydrogenase-4 component A
hyfB2		2022	2022	2022	Hydrogenase-4 component B
hyfC		963	963	963	Hydrogenase-4 component C
hyfE		591	639	638	Hydrogenase-4 component E
hypB		195	810	799	Hydrogenase maturation factor HypB
hypD		1113	1113	1113	Hydrogenase maturation factor HypD
hypE		1014	1014	1014	Carbamoyl dehydratase HypE
hypF		2271	2304	2273	Carbamoyltransferase HypF
lolD_2		672	675	674	Lipoprotein-releasing system ATP-binding protein LolD
mauG		399	1137	1089	Methylamine utilization protein MauG
mltB		1008	1110	1093	Tn3 family transposase TnXax1
mrpA		1446	1446	1446	Na(+)/H(+) antiporter subunit A
ndhB (hyfB1)		1257	1539	1534	NAD(P)H-quinone oxidoreductase subunit 2, chloroplastic
ndhI (nuoI)		576	576	576	NAD(P)H-quinone oxidoreductase subunit I, chloroplastic
purT		1182	1182	1182	Formate-dependent phosphoribosylglycinamide formyltransferase
resA		483	483	483	Thiol-disulfide oxidoreductase ResA
rfaC		318	957	881	Lipopolysaccharide heptosyltransferase 1
tpd		522	522	522	34 kDa membrane antigen
ybeZ		1083	1104	1083	PhoH-like protein
yfeX		801	888	885	Dye-decolorizing peroxidase YfeX
Undefined		605	905	899	hypothetical protein
Undefined		1340	1340	1340	hypothetical protein
Undefined		479	1058	1048	hypothetical protein
Undefined		407	407	407	hypothetical protein
Undefined		617	899	880	hypothetical protein
Undefined		602	653	626	hypothetical protein
Undefined		311	320	315	Cytochrome c-553
Undefined		365	809	762	hypothetical protein
Undefined		1412	1415	1414	hypothetical protein
Undefined		287	287	287	hypothetical protein
Undefined		587	1154	1144	hypothetical protein
