# Supplementary material for: Whole genome sequencing-based classification of human-related Haemophilus species and detection of antimicrobial resistance genes
Source: Genome Med. 2022 Feb 9;14:13. doi: 10.1186/s13073-022-01017-x (PMC8830169; doi:10.1186/s13073-022-01017-x)
Supplement: Supplementary file 8 — Additional file 8: Table S6. SRST2 output for short read datasets from the evaluation set using the newly developed classification database. [file 13073_2022_1017_MOESM8_ESM.xlsx]

## Sheet: Table S6
Table S6: SRST2 output for short read datasets from the evaluation set using the newly developed classification database.
Sample	acs1234	bcs1234	bexA	bexB	bexC	bexD	ccs1234	dat	dcs12345	ecs12345678	fcs123	fklB	hcsA	hcsB	hemA	hemB	hemC	hemD	hemE	hemG	hemH	hemL	hemN	hxuB	hypD	lacZ	nadV	ndhI	oppC	orf1234567	pcsABCD	pdxT	phoB	resA	tpd
HD-ERR755800_lib_instrument_run_read	-	-	-	-	-	-	-	-	-	-	-	-	-	-	-	-	-	-	-	-	-	-	-	-	-	-	nadV-HD	-	-	-	-	-	-	-	-
HD-SRR7688625_lib_instrument_run_read	-	-	-	-	-	-	-	-	-	-	-	-	-	-	-	-	-	-	-	-	-	-	-	-	-	-	nadV-HD?	-	-	-	-	-	-	-	-
HD-SRR7688764_lib_instrument_run_read	-	-	-	-	-	-	-	-	-	-	-	-	-	-	-	-	-	-	-	-	-	-	-	-	-	-	nadV-HD*?	-	-	-	-	-	-	-	-
HH-ERR3264398_lib_instrument_run_read	-	-	-	-	-	-	-	-	-	-	-	fklB-HH*	-	-	-	-	-	-	-	-	-	-	-	-	hypD-HH*	-	-	ndhI-HH*	-	-	-	-	-	resA-HH*	tpd-HH*
HH-ERR3264399_lib_instrument_run_read	-	-	-	-	-	-	-	-	-	-	-	fklB-HH*	-	-	-	-	-	-	-	-	-	-	-	-	hypD-HH*	-	-	ndhI-HH*	-	-	-	-	-	resA-HH*	tpd-HH*
HH-ERR3264763_lib_instrument_run_read	-	-	-	-	-	-	-	-	-	-	-	fklB-HH*	-	-	-	-	-	-	-	-	-	-	-	-	hypD-HH*	-	-	ndhI-HH	-	-	-	-	-	resA-HH*	tpd-HH*
HH-ERR3264764_lib_instrument_run_read	-	-	-	-	-	-	-	-	-	-	-	fklB-HH*	-	-	-	-	-	-	-	-	-	-	-	-	hypD-HH*	-	-	ndhI-HH	-	-	-	-	-	resA-HH*	tpd-HH*
HH-ERR3264765_lib_instrument_run_read	-	-	-	-	-	-	-	-	-	-	-	fklB-HH*	-	-	-	-	-	-	-	-	-	-	-	-	hypD-HH*	-	-	ndhI-HH*	-	-	-	-	-	resA-HH*	tpd-HH*
HH-ERR3264769_lib_instrument_run_read	-	-	-	-	-	-	-	-	-	-	-	fklB-HH*	-	-	-	-	-	-	-	-	-	-	-	-	hypD-HH*	-	-	ndhI-HH*	-	-	-	-	-	resA-HH*	tpd-HH*
HH-ERR3264770_lib_instrument_run_read	-	-	-	-	-	-	-	-	-	-	-	fklB-HH*	-	-	-	-	-	-	-	-	-	-	-	-	hypD-HH*	-	-	ndhI-HH*	-	-	-	-	-	resA-HH*	tpd-HH*
HH-ERR3264828_lib_instrument_run_read	-	-	-	-	-	-	-	-	-	-	-	fklB-HH*	-	-	-	-	-	-	-	-	-	-	-	-	hypD-HH*	-	-	ndhI-HH*	-	-	-	-	-	resA-HH*	tpd-HH*
HH-ERR3264829_lib_instrument_run_read	-	-	-	-	-	-	-	-	-	-	-	fklB-HH*	-	-	-	-	-	-	-	-	-	-	-	-	hypD-HH*	-	-	ndhI-HH*	-	-	-	-	-	resA-HH*	tpd-HH*
HH-ERR3264866_lib_instrument_run_read	-	-	-	-	-	-	-	-	-	-	-	fklB-HH*	-	-	hemA-HH*	hemB-HH*	hemC-HH*	hemD-HH*	hemE-HH*	hemG-HH*	hemH-HH*	hemL-HH*	hemN-HH*	-	hypD-HH*	-	-	ndhI-HH*	-	-	-	-	-	resA-HH*	tpd-HH*
HH-ERR3264868_lib_instrument_run_read	-	-	-	-	-	-	-	-	-	-	-	fklB-HH*	-	-	-	-	-	-	-	-	-	-	-	-	hypD-HH*	-	-	ndhI-HH*	-	-	-	-	-	resA-HH*	tpd-HH*
HH-ERR3264871_lib_instrument_run_read	-	-	-	-	-	-	-	-	-	-	-	fklB-HH*	-	-	-	-	-	-	-	-	-	-	-	-	hypD-HH*	-	-	ndhI-HH*	-	-	-	-	-	resA-HH*	tpd-HH*
HH-ERR3264872_lib_instrument_run_read	-	-	-	-	-	-	-	-	-	-	-	fklB-HH*	-	-	-	-	-	-	-	-	-	-	-	-	hypD-HH*	-	-	ndhI-HH*	-	-	-	-	-	resA-HH*	tpd-HH*
HH-ERR3264875_lib_instrument_run_read	-	-	-	-	-	-	-	-	-	-	-	fklB-HH*	-	-	-	-	-	-	-	-	-	-	-	-	hypD-HH*	-	-	ndhI-HH*	-	-	-	-	-	resA-HH*	tpd-HH*
HH-ERR3264876_lib_instrument_run_read	-	-	-	-	-	-	-	-	-	-	-	fklB-HH*	-	-	-	-	-	-	-	-	-	-	-	-	hypD-HH*	-	-	ndhI-HH*	-	-	-	-	-	resA-HH*	tpd-HH*
HH-ERR3264878_lib_instrument_run_read	-	-	-	-	-	-	-	-	-	-	-	fklB-HH*	-	-	-	-	-	-	-	-	-	-	-	-	hypD-HH*	-	-	ndhI-HH*	-	-	-	-	-	resA-HH*	tpd-HH*
HH-ERR3264882_lib_instrument_run_read	-	-	-	-	-	-	-	-	-	-	-	fklB-HH*	-	-	hemA-HH*	hemB-HH*	hemC-HH*	hemD-HH*	hemE-HH*	hemG-HH*	hemH-HH*	hemL-HH*	hemN-HH*	-	hypD-HH*	-	-	ndhI-HH*	-	-	-	-	-	resA-HH*	tpd-HH*
HH-ERR3264884_lib_instrument_run_read	-	-	-	-	-	-	-	-	-	-	-	fklB-HH*	-	-	-	-	-	-	-	-	-	-	-	-	hypD-HH*	-	-	ndhI-HH*	-	-	-	-	-	resA-HH*	tpd-HH*
HH-ERR3264907_lib_instrument_run_read	-	-	-	-	-	-	-	-	-	-	-	fklB-HH*	-	-	-	-	-	-	-	-	-	-	-	-	hypD-HH*	-	-	ndhI-HH*	-	-	-	-	-	resA-HH*	tpd-HH*
HH-ERR3264926_lib_instrument_run_read	-	-	-	-	-	-	-	-	-	-	-	fklB-HH*	-	-	-	-	-	-	-	-	-	-	-	-	hypD-HH*	-	-	ndhI-HH*	-	-	-	-	-	resA-HH*	tpd-HH*
HH-ERR3264943_lib_instrument_run_read	-	-	-	-	-	-	-	-	-	-	-	fklB-HH*	-	-	-	-	-	-	-	-	-	-	-	-	hypD-HH*	-	-	ndhI-HH*	-	-	-	-	-	resA-HH*	tpd-HH*
HH-ERR3264967_lib_instrument_run_read	-	-	-	-	-	-	-	-	-	-	-	fklB-HH*	-	-	-	-	-	-	-	-	-	-	-	-	hypD-HH*	-	-	ndhI-HH*	-	-	-	-	-	resA-HH*	tpd-HH*
HH-ERR3264970_lib_instrument_run_read	-	-	-	-	-	-	-	-	-	-	-	fklB-HH*	-	-	-	-	-	-	-	-	-	-	-	-	hypD-HH*	-	-	ndhI-HH*	-	-	-	-	-	resA-HH*	tpd-HH*
HH-ERR3264973_lib_instrument_run_read	-	-	-	-	-	-	-	-	-	-	-	fklB-HH*	-	-	-	-	-	-	-	-	-	-	-	-	hypD-HH*	-	-	ndhI-HH*	-	-	-	-	-	resA-HH*	tpd-HH*
HH-ERR3305920_lib_instrument_run_read	-	-	-	-	-	-	-	-	-	-	-	fklB-HH*	-	-	-	-	-	-	-	-	-	-	-	-	hypD-HH*	-	-	ndhI-HH	-	-	-	-	-	resA-HH*	tpd-HH*
HH-ERR3305926_lib_instrument_run_read	-	-	-	-	-	-	-	-	-	-	-	fklB-HH*	-	-	-	-	-	-	-	-	-	-	-	-	hypD-HH*	-	-	ndhI-HH	-	-	-	-	-	resA-HH*	tpd-HH*
HH-ERR3305929_lib_instrument_run_read	-	-	-	-	-	-	-	-	-	-	-	fklB-HH*	-	-	-	-	-	-	-	-	-	-	-	-	hypD-HH*	-	-	ndhI-HH	-	-	-	-	-	resA-HH*	tpd-HH*
HH-ERR3305945_lib_instrument_run_read	-	-	-	-	-	-	-	-	-	-	-	fklB-HH*	-	-	-	-	-	-	-	-	-	-	-	-	hypD-HH*	-	-	ndhI-HH*	-	-	-	-	-	resA-HH*	tpd-HH*
HH-ERR3305980_lib_instrument_run_read	-	-	-	-	-	-	-	-	-	-	-	fklB-HH*	-	-	-	-	-	-	-	-	-	-	-	-	hypD-HH*	-	-	ndhI-HH*	-	-	-	-	-	resA-HH*	tpd-HH*
HH-ERR3305981_lib_instrument_run_read	-	-	-	-	-	-	-	-	-	-	-	fklB-HH*	-	-	-	-	-	-	-	-	-	-	-	-	hypD-HH*	-	-	ndhI-HH*	-	-	-	-	-	resA-HH*	tpd-HH*
HH-ERR3305982_lib_instrument_run_read	-	-	-	-	-	-	-	-	-	-	-	fklB-HH*	-	-	-	-	-	-	-	-	-	-	-	-	hypD-HH*	-	-	ndhI-HH*	-	-	-	-	-	resA-HH*	tpd-HH*
HH-ERR3305983_lib_instrument_run_read	-	-	-	-	-	-	-	-	-	-	-	fklB-HH*	-	-	-	-	-	-	-	-	-	-	-	-	hypD-HH*	-	-	ndhI-HH*	-	-	-	-	-	resA-HH*	tpd-HH*
HH-ERR3305986_lib_instrument_run_read	-	-	-	-	-	-	-	-	-	-	-	fklB-HH*	-	-	-	-	-	-	-	-	-	-	-	-	hypD-HH*	-	-	ndhI-HH*	-	-	-	-	-	resA-HH*	tpd-HH*
HH-ERR3305987_lib_instrument_run_read	-	-	-	-	-	-	-	-	-	-	-	fklB-HH*	-	-	-	-	-	-	-	-	-	-	-	-	hypD-HH*	-	-	ndhI-HH*	-	-	-	-	-	resA-HH*	tpd-HH*
HH-ERR3305988_lib_instrument_run_read	-	-	-	-	-	-	-	-	-	-	-	fklB-HH*	-	-	-	-	-	-	-	-	-	-	-	-	hypD-HH*	-	-	ndhI-HH*	-	-	-	-	-	resA-HH*	tpd-HH*
HH-ERR3305989_lib_instrument_run_read	-	-	-	-	-	-	-	-	-	-	-	fklB-HH*	-	-	-	-	-	-	-	-	-	-	-	-	hypD-HH*	-	-	ndhI-HH*	-	-	-	-	-	resA-HH*	tpd-HH*
HH-ERR3305990_lib_instrument_run_read	-	-	-	-	-	-	-	-	-	-	-	fklB-HH*	-	-	-	-	-	-	-	-	-	-	-	-	hypD-HH*	-	-	ndhI-HH*	-	-	-	-	-	resA-HH*	tpd-HH*
HH-ERR3306219_lib_instrument_run_read	-	-	-	-	-	-	-	-	-	-	-	fklB-HH*	-	-	-	-	-	-	-	-	-	-	-	-	hypD-HH*	-	-	ndhI-HH	-	-	-	-	-	resA-HH*	tpd-HH*
HH-ERR3306227_lib_instrument_run_read	-	-	-	-	-	-	-	-	-	-	-	fklB-HH*	-	-	-	-	-	-	-	-	-	-	-	-	hypD-HH*	-	-	ndhI-HH*	-	-	-	-	-	resA-HH*	tpd-HH*
HH-ERR3306323_lib_instrument_run_read	-	-	-	-	-	-	-	-	-	-	-	fklB-HH*	-	-	-	-	-	-	-	-	-	-	-	-	hypD-HH*	-	-	ndhI-HH*	-	-	-	-	-	resA-HH*	tpd-HH*
HH-ERR3306324_lib_instrument_run_read	-	-	-	-	-	-	-	-	-	-	-	fklB-HH*	-	-	-	-	-	-	-	-	-	-	-	-	hypD-HH*	-	-	ndhI-HH*	-	-	-	-	-	resA-HH*	tpd-HH*
HH-ERR3306325_lib_instrument_run_read	-	-	-	-	-	-	-	-	-	-	-	fklB-HH*	-	-	-	-	-	-	-	-	-	-	-	-	hypD-HH*	-	-	ndhI-HH*	-	-	-	-	-	resA-HH*	tpd-HH*
HH-ERR3306596_lib_instrument_run_read	-	-	-	-	-	-	-	-	-	-	-	fklB-HH*	-	-	-	-	-	-	-	-	-	-	-	-	hypD-HH*	-	-	ndhI-HH*	-	-	-	-	-	resA-HH*	tpd-HH*
HH-ERR3306639_lib_instrument_run_read	-	-	-	-	-	-	-	-	-	-	-	fklB-HH*	-	-	-	-	-	-	-	-	-	-	-	-	hypD-HH*	-	-	ndhI-HH*	-	-	-	-	-	resA-HH*	tpd-HH*
HH-ERR3306643_lib_instrument_run_read	-	-	-	-	-	-	-	-	-	-	-	fklB-HH*	-	-	-	-	-	-	-	-	-	-	-	-	hypD-HH*	-	-	ndhI-HH*	-	-	-	-	-	resA-HH*	tpd-HH*
HH-ERR3306646_lib_instrument_run_read	-	-	-	-	-	-	-	-	-	-	-	fklB-HH*	-	-	-	-	-	-	-	-	-	-	-	-	hypD-HH*	-	-	ndhI-HH*	-	-	-	-	-	resA-HH*	tpd-HH*
HH-ERR3306647_lib_instrument_run_read	-	-	-	-	-	-	-	-	-	-	-	fklB-HH*	-	-	-	-	-	-	-	-	-	-	-	-	hypD-HH*	-	-	ndhI-HH*	-	-	-	-	-	resA-HH*	tpd-HH*
HH-ERR3306651_lib_instrument_run_read	-	-	-	-	-	-	-	-	-	-	-	fklB-HH*	-	-	-	-	-	-	-	-	-	-	-	-	hypD-HH*	-	-	ndhI-HH*	-	-	-	-	-	resA-HH*	tpd-HH*
HH-ERR3306654_lib_instrument_run_read	-	-	-	-	-	-	-	-	-	-	-	fklB-HH*	-	-	-	-	-	-	-	-	-	-	-	-	hypD-HH*	-	-	ndhI-HH*	-	-	-	-	-	resA-HH*	tpd-HH*
HH-ERR3306656_lib_instrument_run_read	-	-	-	-	-	-	-	-	-	-	-	fklB-HH*	-	-	-	-	-	-	-	-	-	-	-	-	hypD-HH*	-	-	ndhI-HH*	-	-	-	-	-	resA-HH*	tpd-HH*
HH-ERR3306658_lib_instrument_run_read	-	-	-	-	-	-	-	-	-	-	-	fklB-HH*	-	-	-	-	-	-	-	-	-	-	-	-	hypD-HH*	-	-	ndhI-HH*	-	-	-	-	-	resA-HH*	tpd-HH*
HH-ERR3306662_lib_instrument_run_read	-	-	-	-	-	-	-	-	-	-	-	fklB-HH*	-	-	-	-	-	-	-	-	-	-	-	-	hypD-HH*	-	-	ndhI-HH*	-	-	-	-	-	resA-HH*	tpd-HH*
HH-ERR3306672_lib_instrument_run_read	-	-	-	-	-	-	-	-	-	-	-	fklB-HH*	-	-	-	-	-	-	-	-	-	-	-	-	hypD-HH*	-	-	ndhI-HH*	-	-	-	-	-	resA-HH*	tpd-HH*
HH-ERR3306678_lib_instrument_run_read	-	-	-	-	-	-	-	-	-	-	-	fklB-HH*	-	-	-	-	-	-	-	-	-	-	-	-	hypD-HH*	-	-	ndhI-HH*	-	-	-	-	-	resA-HH*	tpd-HH*
HH-ERR3306682_lib_instrument_run_read	-	-	-	-	-	-	-	-	-	-	-	fklB-HH*	-	-	-	-	-	-	-	-	-	-	-	-	hypD-HH*	-	-	ndhI-HH*	-	-	-	-	-	resA-HH*	tpd-HH*
HH-ERR3306686_lib_instrument_run_read	-	-	-	-	-	-	-	-	-	-	-	fklB-HH*	-	-	-	-	-	-	-	-	-	-	-	-	hypD-HH*	-	-	ndhI-HH*	-	-	-	-	-	resA-HH*	tpd-HH*
HH-ERR3306690_lib_instrument_run_read	-	-	-	-	-	-	-	-	-	-	-	fklB-HH*	-	-	-	-	-	-	-	-	-	-	-	-	hypD-HH*	-	-	ndhI-HH*	-	-	-	-	-	resA-HH*	tpd-HH*
HH-ERR3306691_lib_instrument_run_read	-	-	-	-	-	-	-	-	-	-	-	fklB-HH*	-	-	-	-	-	-	-	-	-	-	-	-	hypD-HH*	-	-	ndhI-HH*	-	-	-	-	-	resA-HH*	tpd-HH*
HH-ERR3306693_lib_instrument_run_read	-	-	-	-	-	-	-	-	-	-	-	fklB-HH*	-	-	-	-	-	-	-	-	-	-	-	-	hypD-HH*	-	-	ndhI-HH*	-	-	-	-	-	resA-HH*	tpd-HH*
HH-ERR3306696_lib_instrument_run_read	-	-	-	-	-	-	-	-	-	-	-	fklB-HH*	-	-	-	-	-	-	-	-	-	-	-	-	hypD-HH*	-	-	ndhI-HH*	-	-	-	-	-	resA-HH*	tpd-HH*
HH-ERR3306701_lib_instrument_run_read	-	-	-	-	-	-	-	-	-	-	-	fklB-HH*	-	-	-	-	-	-	-	-	-	-	-	-	hypD-HH*	-	-	ndhI-HH*	-	-	-	-	-	resA-HH*	tpd-HH*
HH-ERR3306704_lib_instrument_run_read	-	-	-	-	-	-	-	-	-	-	-	fklB-HH*	-	-	-	-	-	-	-	-	-	-	-	-	hypD-HH*	-	-	ndhI-HH*	-	-	-	-	-	resA-HH*	tpd-HH*
HH-ERR3306708_lib_instrument_run_read	-	-	-	-	-	-	-	-	-	-	-	fklB-HH*	-	-	-	-	-	-	-	-	-	-	-	-	hypD-HH*	-	-	ndhI-HH*	-	-	-	-	-	resA-HH*	tpd-HH*
HH-ERR3306711_lib_instrument_run_read	-	-	-	-	-	-	-	-	-	-	-	fklB-HH*	-	-	-	-	-	-	-	-	-	-	-	-	hypD-HH*	-	-	ndhI-HH*	-	-	-	-	-	resA-HH*	tpd-HH*
HH-ERR3306717_lib_instrument_run_read	-	-	-	-	-	-	-	-	-	-	-	fklB-HH*	-	-	-	-	-	-	-	-	-	-	-	-	hypD-HH*	-	-	ndhI-HH*	-	-	-	-	-	resA-HH*	tpd-HH*
HH-ERR3306718_lib_instrument_run_read	-	-	-	-	-	-	-	-	-	-	-	fklB-HH*	-	-	-	-	-	-	-	-	-	-	-	-	hypD-HH*	-	-	ndhI-HH*	-	-	-	-	-	resA-HH*	tpd-HH*
HH-ERR3306723_lib_instrument_run_read	-	-	-	-	-	-	-	-	-	-	-	fklB-HH*?	-	-	-	-	-	-	-	-	-	-	-	-	hypD-HH*	-	-	ndhI-HH*	-	-	-	-	-	resA-HH*	tpd-HH*
HH-ERR3306726_lib_instrument_run_read	-	-	-	-	-	-	-	-	-	-	-	fklB-HH*	-	-	-	-	-	-	-	-	-	-	-	-	hypD-HH*	-	-	ndhI-HH*	-	-	-	-	-	resA-HH*	tpd-HH*
HH-ERR3306728_lib_instrument_run_read	-	-	-	-	-	-	-	-	-	-	-	fklB-HH*	-	-	-	-	-	-	-	-	-	-	-	-	hypD-HH*	-	-	ndhI-HH*	-	-	-	-	-	resA-HH*	tpd-HH*
HH-ERR3306733_lib_instrument_run_read	-	-	-	-	-	-	-	-	-	-	-	fklB-HH*	-	-	-	-	-	-	-	-	-	-	-	-	hypD-HH*	-	-	ndhI-HH*	-	-	-	-	-	resA-HH*	tpd-HH*
HH-ERR3306736_lib_instrument_run_read	-	-	-	-	-	-	-	-	-	-	-	fklB-HH*	-	-	-	-	-	-	-	-	-	-	-	-	hypD-HH*	-	-	ndhI-HH*	-	-	-	-	-	resA-HH*	tpd-HH*
HH-ERR3306738_lib_instrument_run_read	-	-	-	-	-	-	-	-	-	-	-	fklB-HH*	-	-	-	-	-	-	-	-	-	-	-	-	hypD-HH*	-	-	ndhI-HH*	-	-	-	-	-	resA-HH*	tpd-HH*
HH-ERR3306740_lib_instrument_run_read	-	-	-	-	-	-	-	-	-	-	-	fklB-HH*	-	-	-	-	-	-	-	-	-	-	-	-	hypD-HH*	-	-	ndhI-HH*	-	-	-	-	-	resA-HH*	tpd-HH*
HH-ERR3306742_lib_instrument_run_read	-	-	-	-	-	-	-	-	-	-	-	fklB-HH*	-	-	-	-	-	-	-	-	-	-	-	-	hypD-HH*	-	-	ndhI-HH*	-	-	-	-	-	resA-HH*	tpd-HH*
HH-ERR3306744_lib_instrument_run_read	-	-	-	-	-	-	-	-	-	-	-	fklB-HH*	-	-	-	-	-	-	-	-	-	-	-	-	hypD-HH*	-	-	ndhI-HH*	-	-	-	-	-	resA-HH*	tpd-HH*
HH-ERR3306753_lib_instrument_run_read	-	-	-	-	-	-	-	-	-	-	-	fklB-HH*	-	-	-	-	-	-	-	-	-	-	-	-	hypD-HH*	-	-	ndhI-HH*	-	-	-	-	-	resA-HH*	tpd-HH*
HH-ERR3306755_lib_instrument_run_read	-	-	-	-	-	-	-	-	-	-	-	fklB-HH*	-	-	-	-	-	-	-	-	-	-	-	-	hypD-HH*	-	-	ndhI-HH*	-	-	-	-	-	resA-HH*	tpd-HH*
HH-ERR3306757_lib_instrument_run_read	-	-	-	-	-	-	-	-	-	-	-	fklB-HH*	-	-	-	-	-	-	-	-	-	-	-	-	hypD-HH*	-	-	ndhI-HH*	-	-	-	-	-	resA-HH*	tpd-HH*
HH-ERR3306758_lib_instrument_run_read	-	-	-	-	-	-	-	-	-	-	-	fklB-HH*	-	-	-	-	-	-	-	-	-	-	-	-	hypD-HH*	-	-	ndhI-HH*	-	-	-	-	-	resA-HH*	tpd-HH*
HH-ERR3306759_lib_instrument_run_read	-	-	-	-	-	-	-	-	-	-	-	fklB-HH*	-	-	-	-	-	-	-	-	-	-	-	-	hypD-HH*	-	-	ndhI-HH*	-	-	-	-	-	resA-HH*	tpd-HH*
HH-ERR3306766_lib_instrument_run_read	-	-	-	-	-	-	-	-	-	-	-	fklB-HH*	-	-	-	-	-	-	-	-	-	-	-	-	hypD-HH*	-	-	ndhI-HH*	-	-	-	-	-	resA-HH*	tpd-HH*
HH-ERR3306767_lib_instrument_run_read	-	-	-	-	-	-	-	-	-	-	-	fklB-HH*	-	-	-	-	-	-	-	-	-	-	-	-	hypD-HH*	-	-	ndhI-HH*	-	-	-	-	-	resA-HH*	tpd-HH*
HH-ERR3306771_lib_instrument_run_read	-	-	-	-	-	-	-	-	-	-	-	fklB-HH*	-	-	-	-	-	-	-	-	-	-	-	-	hypD-HH*	-	-	ndhI-HH*	-	-	-	-	-	resA-HH*	tpd-HH*
HH-ERR3306773_lib_instrument_run_read	-	-	-	-	-	-	-	-	-	-	-	fklB-HH*	-	-	-	-	-	-	-	-	-	-	-	-	hypD-HH*	-	-	ndhI-HH*	-	-	-	-	-	resA-HH*	tpd-HH*
HH-ERR3306775_lib_instrument_run_read	-	-	-	-	-	-	-	-	-	-	-	fklB-HH*	-	-	-	-	-	-	-	-	-	-	-	-	hypD-HH*	-	-	ndhI-HH*	-	-	-	-	-	resA-HH*	tpd-HH*
HH-SRR2148852_lib_instrument_run_read	-	-	-	-	-	-	-	-	-	-	-	fklB-HH*	-	-	-	-	-	-	-	-	-	-	-	-	hypD-HH*	-	-	ndhI-HH*	-	-	-	-	-	resA-HH*	tpd-HH*
HH-SRR2148853_lib_instrument_run_read	-	-	-	-	-	-	-	-	-	-	-	fklB-HH*	-	-	-	-	-	-	-	-	-	-	-	-	hypD-HH*	-	-	ndhI-HH*	-	-	-	-	-	resA-HH*	tpd-HH*
HH-SRR2148854_lib_instrument_run_read	-	-	-	-	-	-	-	-	-	-	-	fklB-HH*	-	-	-	-	-	-	-	-	-	-	-	-	hypD-HH*?	-	-	ndhI-HH*	-	-	-	-	-	resA-HH*	tpd-HH*
HH-SRR8294000_lib_instrument_run_read	-	-	-	-	-	-	-	-	-	-	-	fklB-HH*	-	-	-	-	-	-	-	-	-	-	-	-	hypD-HH*	-	-	ndhI-HH*	-	-	-	-	-	resA-HH*	tpd-HH*
HH-SRR8294001_lib_instrument_run_read	-	-	-	-	-	-	-	-	-	-	-	fklB-HH*	-	-	-	-	-	-	-	-	-	-	-	-	hypD-HH*	-	-	ndhI-HH*	-	-	-	-	-	resA-HH*	tpd-HH*
HH-SRR8294002_lib_instrument_run_read	-	-	-	-	-	-	-	-	-	-	-	fklB-HH*	-	-	-	-	-	-	-	-	-	-	-	-	hypD-HH*	-	-	ndhI-HH*	-	-	-	-	-	resA-HH*	tpd-HH*
HH-SRR8294004_lib_instrument_run_read	-	-	-	-	-	-	-	-	-	-	-	fklB-HH*	-	-	-	-	-	-	-	-	-	-	-	-	hypD-HH*	-	-	ndhI-HH*	-	-	-	-	-	resA-HH*	tpd-HH*
HH-SRR8294005_lib_instrument_run_read	-	-	-	-	-	-	-	-	-	-	-	fklB-HH*	-	-	-	-	-	-	-	-	-	-	-	-	hypD-HH*	-	-	ndhI-HH*	-	-	-	-	-	resA-HH*	tpd-HH*
HH-SRR8294007_lib_instrument_run_read	-	-	-	-	-	-	-	-	-	-	-	fklB-HH*	-	-	-	-	-	-	-	-	-	-	-	-	hypD-HH*	-	-	ndhI-HH*	-	-	-	-	-	resA-HH*	tpd-HH*
HH-SRR8294008_lib_instrument_run_read	-	-	-	-	-	-	-	-	-	-	-	fklB-HH*	-	-	-	-	-	-	-	-	-	-	-	-	hypD-HH*	-	-	ndhI-HH*	-	-	-	-	-	resA-HH*	tpd-HH*
HH-SRR8294009_lib_instrument_run_read	-	-	-	-	-	-	-	-	-	-	-	fklB-HH*	-	-	-	-	-	-	-	-	-	-	-	-	hypD-HH*?	-	-	ndhI-HH*	-	-	-	-	-	resA-HH*	tpd-HH*
HH-SRR8294010_lib_instrument_run_read	-	-	-	-	-	-	-	-	-	-	-	fklB-HH*	-	-	-	-	-	-	-	-	-	-	-	-	hypD-HH*	-	-	ndhI-HH*	-	-	-	-	-	resA-HH*	tpd-HH*
HH-SRR8294011_lib_instrument_run_read	-	-	-	-	-	-	-	-	-	-	-	fklB-HH*	-	-	-	-	-	-	-	-	-	-	-	-	hypD-HH*?	-	-	ndhI-HH*	-	-	-	-	-	resA-HH*	tpd-HH*
HH-SRR8294012_lib_instrument_run_read	-	-	-	-	-	-	-	-	-	-	-	fklB-HH*	-	-	-	-	-	-	-	-	-	-	-	-	hypD-HH*?	-	-	ndhI-HH*	-	-	-	-	-	resA-HH*	tpd-HH*
HH-SRR8294013_lib_instrument_run_read	-	-	-	-	-	-	-	-	-	-	-	fklB-HH*	-	-	-	-	-	-	-	-	-	-	-	-	hypD-HH*?	-	-	ndhI-HH*	-	-	-	-	-	resA-HH*	tpd-HH*
HH-SRR8294014_lib_instrument_run_read	-	-	-	-	-	-	-	-	-	-	-	fklB-HH*	-	-	-	-	-	-	-	-	-	-	-	-	hypD-HH*	-	-	ndhI-HH*	-	-	-	-	-	resA-HH*	tpd-HH*
HH-SRR8294015_lib_instrument_run_read	-	-	-	-	-	-	-	-	-	-	-	fklB-HH*	-	-	-	-	-	-	-	-	-	-	-	-	hypD-HH*	-	-	ndhI-HH*	-	-	-	-	-	resA-HH*	tpd-HH*
HH-SRR8294018_lib_instrument_run_read	-	-	-	-	-	-	-	-	-	-	-	fklB-HH*	-	-	-	-	-	-	-	-	-	-	-	-	hypD-HH*	-	-	ndhI-HH*	-	-	-	-	-	resA-HH*	tpd-HH*
HH-SRR8294019_lib_instrument_run_read	-	-	-	-	-	-	-	-	-	-	-	fklB-HH*	-	-	-	-	-	-	-	-	-	-	-	-	hypD-HH*	-	-	ndhI-HH*	-	-	-	-	-	resA-HH*	tpd-HH*
HH-SRR8294020_lib_instrument_run_read	-	-	-	-	-	-	-	-	-	-	-	fklB-HH*	-	-	-	-	-	-	-	-	-	-	-	-	hypD-HH*?	-	-	ndhI-HH*	-	-	-	-	-	resA-HH*	tpd-HH*
HH-SRR8294021_lib_instrument_run_read	-	-	-	-	-	-	-	-	-	-	-	fklB-HH*	-	-	-	-	-	-	-	-	-	-	-	-	hypD-HH*	-	-	ndhI-HH*	-	-	-	-	-	resA-HH*	tpd-HH*
HH-SRR8294022_lib_instrument_run_read	-	-	-	-	-	-	-	-	-	-	-	fklB-HH*	-	-	-	-	-	-	-	-	-	-	-	-	hypD-HH*?	-	-	ndhI-HH*	-	-	-	-	-	resA-HH*	tpd-HH*
HH-SRR8294023_lib_instrument_run_read	-	-	-	-	-	-	-	-	-	-	-	fklB-HH*	-	-	-	-	-	-	-	-	-	-	-	-	hypD-HH*	-	-	ndhI-HH*	-	-	-	-	-	resA-HH*	tpd-HH*
HH-SRR8294024_lib_instrument_run_read	-	-	-	-	-	-	-	-	-	-	-	fklB-HH*	-	-	-	-	-	-	-	-	-	-	-	-	hypD-HH*?	-	-	ndhI-HH*	-	-	-	-	-	resA-HH*	tpd-HH*
HH-SRR8294025_lib_instrument_run_read	-	-	-	-	-	-	-	-	-	-	-	fklB-HH*	-	-	-	-	-	-	-	-	-	-	-	-	hypD-HH*	-	-	ndhI-HH*	-	-	-	-	-	resA-HH*	tpd-HH*
HH-SRR8294026_lib_instrument_run_read	-	-	-	-	-	-	-	-	-	-	-	fklB-HH*	-	-	-	-	-	-	-	-	-	-	-	-	hypD-HH*	-	-	ndhI-HH*	-	-	-	-	-	resA-HH*	tpd-HH*
HH-SRR8294027_lib_instrument_run_read	-	-	-	-	-	-	-	-	-	-	-	fklB-HH*	-	-	-	-	-	-	-	-	-	-	-	-	hypD-HH*	-	-	ndhI-HH*	-	-	-	-	-	resA-HH*	tpd-HH*
HH-SRR8294028_lib_instrument_run_read	-	-	-	-	-	-	-	-	-	-	-	fklB-HH*	-	-	-	-	-	-	-	-	-	-	-	-	hypD-HH*	-	-	ndhI-HH*	-	-	-	-	-	resA-HH*	tpd-HH*
HH-SRR8294033_lib_instrument_run_read	-	-	-	-	-	-	-	-	-	-	-	fklB-HH*	-	-	-	-	-	-	-	-	-	-	-	-	hypD-HH*	-	-	ndhI-HH*	-	-	-	-	-	resA-HH*	tpd-HH*
HH-SRR8294034_lib_instrument_run_read	-	-	-	-	-	-	-	-	-	-	-	fklB-HH*	-	-	-	-	-	-	-	-	-	-	-	-	hypD-HH*	-	-	ndhI-HH*	-	-	-	-	-	resA-HH*	tpd-HH*
HH-SRR8294035_lib_instrument_run_read	-	-	-	-	-	-	-	-	-	-	-	fklB-HH*	-	-	-	-	-	-	-	-	-	-	-	-	hypD-HH*	-	-	ndhI-HH*	-	-	-	-	-	resA-HH*	tpd-HH*
HH-SRR8294036_lib_instrument_run_read	-	-	-	-	-	-	-	-	-	-	-	fklB-HH*	-	-	-	-	-	-	-	-	-	-	-	-	hypD-HH*	-	-	ndhI-HH*	-	-	-	-	-	resA-HH*	tpd-HH*
HH-SRR8294039_lib_instrument_run_read	-	-	-	-	-	-	-	-	-	-	-	fklB-HH*	-	-	-	-	-	-	-	-	-	-	-	-	hypD-HH*	-	-	ndhI-HH*	-	-	-	-	-	resA-HH*	tpd-HH*
HH-SRR8294041_lib_instrument_run_read	-	-	-	-	-	-	-	-	-	-	-	fklB-HH*	-	-	-	-	-	-	-	-	-	-	-	-	hypD-HH*	-	-	ndhI-HH*	-	-	-	-	-	resA-HH*	tpd-HH*
HH-SRR8294042_lib_instrument_run_read	-	-	-	-	-	-	-	-	-	-	-	fklB-HH*	-	-	-	-	-	-	-	-	-	-	-	-	hypD-HH*	-	-	ndhI-HH*	-	-	-	-	-	resA-HH*	tpd-HH*
HH-SRR8294043_lib_instrument_run_read	-	-	-	-	-	-	-	-	-	-	-	fklB-HH*	-	-	-	-	-	-	-	-	-	-	-	-	hypD-HH*	-	-	ndhI-HH*	-	-	-	-	-	resA-HH*	tpd-HH*
HH-SRR8294044_lib_instrument_run_read	-	-	-	-	-	-	-	-	-	-	-	fklB-HH*	-	-	-	-	-	-	-	-	-	-	-	-	hypD-HH*	-	-	ndhI-HH*	-	-	-	-	-	resA-HH*	tpd-HH*
HH-SRR8294045_lib_instrument_run_read	-	-	-	-	-	-	-	-	-	-	-	fklB-HH*	-	-	-	-	-	-	-	-	-	-	-	-	hypD-HH*	-	-	ndhI-HH*	-	-	-	-	-	resA-HH*	tpd-HH*
HH-SRR8294046_lib_instrument_run_read	-	-	-	-	-	-	-	-	-	-	-	fklB-HH*	-	-	-	-	-	-	-	-	-	-	-	-	hypD-HH*?	-	-	ndhI-HH*	-	-	-	-	-	resA-HH*	tpd-HH*
HI-SRR10905874_lib_instrument_run_read	-	-	-	-	-	-	-	dat-HI*?	-	-	-	-	-	-	-	-	-	-	-	-	-	-	-	hxuB-HI*	-	-	-	-	oppC-HI*	-	-	pdxT-HI*	phoB-HI	-	-
HI-SRR10905878_lib_instrument_run_read	-	-	-	-	-	-	-	dat-HI*	-	-	-	-	-	-	-	-	-	-	-	-	-	-	-	hxuB-HI*	-	-	-	-	oppC-HI*	-	-	pdxT-HI*	phoB-HI*	-	-
HI-SRR10905881_lib_instrument_run_read	-	-	-	-	-	-	-	dat-HI*	-	-	-	-	-	-	-	-	-	-	-	-	-	-	-	hxuB-HI*	-	-	-	-	oppC-HI*	-	-	pdxT-HI*	phoB-HI*	-	-
HI-SRR10906045_lib_instrument_run_read	-	-	-	-	-	-	-	dat-HI*	-	-	-	-	-	-	-	-	-	-	-	-	-	-	-	hxuB-HI*	-	-	-	-	oppC-HI*	-	-	pdxT-HI	phoB-HI*	-	-
HI-SRR10906047_lib_instrument_run_read	-	-	-	-	-	-	-	dat-HI*	-	-	-	-	-	-	-	-	-	-	-	-	-	-	-	hxuB-HI*	-	-	-	-	oppC-HI*	-	-	pdxT-HI	phoB-HI	-	-
HI-SRR10906049_lib_instrument_run_read	-	-	-	-	-	-	-	dat-HI*	-	-	-	-	-	-	-	-	-	-	-	-	-	-	-	hxuB-HI*	-	-	-	-	oppC-HI*	-	-	pdxT-HI	phoB-HI	-	-
HI-SRR10906051_lib_instrument_run_read	-	-	-	-	-	-	-	dat-HI*	-	-	-	-	-	-	-	-	-	-	-	-	-	-	-	hxuB-HI*	-	-	-	-	oppC-HI*	-	-	pdxT-HI*	phoB-HI*	-	-
HI-SRR11108932_lib_instrument_run_read	-	-	-	-	-	-	-	dat-HI*?	-	-	-	-	-	-	-	-	-	-	-	-	-	-	-	hxuB-HI*	-	-	-	-	oppC-HI*	-	-	pdxT-HI*	phoB-HI	-	-
HI-SRR1655253_lib_instrument_run_read	-	-	-	-	-	-	-	dat-HI*	-	-	-	-	-	-	-	-	-	-	-	-	-	-	-	hxuB-HI*	-	-	-	-	oppC-HI*	-	-	pdxT-HI	phoB-HI	-	-
HI-SRR1655255_lib_instrument_run_read	-	-	-	-	-	-	-	dat-HI*	-	-	-	-	-	-	-	-	-	-	-	-	-	-	-	hxuB-HI*	-	-	-	-	oppC-HI*	-	-	pdxT-HI*	phoB-HI*	-	-
HI-SRR1655257_lib_instrument_run_read	-	-	-	-	-	-	-	dat-HI*	-	-	-	-	-	-	-	-	-	-	-	-	-	-	-	hxuB-HI*	-	-	-	-	oppC-HI*	-	-	pdxT-HI*	phoB-HI*	-	-
HI-SRR1655310_lib_instrument_run_read	-	-	-	-	-	-	-	dat-HI	-	-	-	-	-	-	-	-	-	-	-	-	-	-	-	hxuB-HI*	-	-	-	-	oppC-HI*	-	-	pdxT-HI	phoB-HI	-	-
HI-SRR1655311_lib_instrument_run_read	-	-	-	-	-	-	-	dat-HI	-	-	-	-	-	-	-	-	-	-	-	-	-	-	-	hxuB-HI*	-	-	-	-	oppC-HI*	-	-	pdxT-HI	phoB-HI	-	-
HI-SRR1655599_lib_instrument_run_read	-	-	-	-	-	-	-	dat-HI*?	-	-	-	-	-	-	-	-	-	-	-	-	-	-	-	hxuB-HI*	-	-	-	-	oppC-HI*	-	-	pdxT-HI*	phoB-HI	-	-
HI-SRR1655821_lib_instrument_run_read	-	-	-	-	-	-	-	dat-HI*	-	-	-	-	-	-	-	-	-	-	-	-	-	-	-	hxuB-HI*	-	-	-	-	oppC-HI*	-	-	pdxT-HI*	phoB-HI	-	-
HI-SRR1655917_lib_instrument_run_read	-	-	-	-	-	-	-	dat-HI*	-	-	-	-	-	-	-	-	-	-	-	-	-	-	-	hxuB-HI*	-	-	-	-	oppC-HI*	-	-	pdxT-HI*	phoB-HI*	-	-
HI-SRR1655964_lib_instrument_run_read	-	-	-	-	-	-	-	dat-HI*?	-	-	-	-	-	-	-	-	-	-	-	-	-	-	-	hxuB-HI*	-	-	-	-	oppC-HI*	-	-	pdxT-HI*	phoB-HI	-	-
HI-SRR1655983_lib_instrument_run_read	-	-	-	-	-	-	-	dat-HI*?	-	-	-	-	-	-	-	-	-	-	-	-	-	-	-	hxuB-HI*	-	-	-	-	oppC-HI*	-	-	pdxT-HI*	phoB-HI	-	-
HI-SRR1656047_lib_instrument_run_read	-	-	-	-	-	-	-	dat-HI*	-	-	-	-	-	-	-	-	-	-	-	-	-	-	-	hxuB-HI*	-	-	-	-	oppC-HI	-	-	pdxT-HI	phoB-HI	-	-
HI-SRR1656048_lib_instrument_run_read	-	-	-	-	-	-	-	dat-HI	-	-	-	-	-	-	-	-	-	-	-	-	-	-	-	hxuB-HI*	-	-	-	-	oppC-HI*	-	-	pdxT-HI	phoB-HI	-	-
HI-SRR2059999_lib_instrument_run_read	-	-	-	-	-	-	-	dat-HI*?	-	-	-	-	-	-	-	-	-	-	-	-	-	-	-	hxuB-HI*	-	-	-	-	oppC-HI*	-	-	pdxT-HI*	phoB-HI	-	-
HI-SRR2148855_lib_instrument_run_read	-	-	-	-	-	-	-	dat-HI*	-	-	-	-	-	-	-	-	-	-	-	-	-	-	-	hxuB-HI*	-	-	-	-	oppC-HI*	-	-	pdxT-HI*	phoB-HI*	-	-
HI-SRR2148856_lib_instrument_run_read	-	-	-	-	-	-	-	dat-HI*	-	-	-	-	-	-	-	-	-	-	-	-	-	-	-	hxuB-HI*	-	-	-	-	oppC-HI*	-	-	pdxT-HI*	phoB-HI*	-	-
HI-SRR2536357_lib_instrument_run_read	-	-	-	-	-	-	-	dat-HI*	-	-	-	-	-	-	-	-	-	-	-	-	-	-	-	hxuB-HI*	-	-	-	-	oppC-HI*	-	-	pdxT-HI*	phoB-HI*	-	-
HI-SRR2537163_lib_instrument_run_read	-	-	-	-	-	-	-	dat-HI*	-	-	-	-	-	-	-	-	-	-	-	-	-	-	-	hxuB-HI*	-	-	-	-	oppC-HI*	-	-	pdxT-HI	phoB-HI	-	-
HI-SRR2537164_lib_instrument_run_read	-	-	-	-	-	-	-	dat-HI*	-	-	-	-	-	-	-	-	-	-	-	-	-	-	-	hxuB-HI*	-	-	-	-	oppC-HI*	-	-	pdxT-HI*	phoB-HI*	-	-
HI-SRR2537165_lib_instrument_run_read	-	-	-	-	-	-	-	dat-HI	-	-	-	-	-	-	-	-	-	-	-	-	-	-	-	hxuB-HI*	-	-	-	-	oppC-HI*	-	-	pdxT-HI	phoB-HI	-	-
HI-SRR2537176_lib_instrument_run_read	-	-	-	-	-	-	-	dat-HI*?	-	-	-	-	-	-	-	-	-	-	-	-	-	-	-	hxuB-HI*	-	-	-	-	oppC-HI*	-	-	pdxT-HI*?	phoB-HI*	-	-
HI-SRR2537177_lib_instrument_run_read	-	-	bexA-f*	bexB-f*	bexC-c*	bexD-f*	-	dat-HI*?	-	HI-e*	-	-	hcsA-c*?	hcsB-c*?	-	-	-	-	-	-	-	-	-	hxuB-HI*	-	-	-	-	oppC-HI*	-	-	pdxT-HI*?	phoB-HI*	-	-
HI-SRR2537179_lib_instrument_run_read	-	-	-	-	-	-	-	dat-HI	-	-	-	-	-	-	-	-	-	-	-	-	-	-	-	hxuB-HI*	-	-	-	-	oppC-HI*	-	-	pdxT-HI	phoB-HI	-	-
HI-SRR2537180_lib_instrument_run_read	-	-	-	-	-	-	-	dat-HI*	-	-	-	-	-	-	-	-	-	-	-	-	-	-	-	hxuB-HI*	-	-	-	-	oppC-HI*	-	-	pdxT-HI*	phoB-HI	-	-
HI-SRR2537207_lib_instrument_run_read	-	-	-	-	-	-	-	dat-HI*	-	-	-	-	-	-	-	-	-	-	-	-	-	-	-	hxuB-HI*	-	-	-	-	oppC-HI*	-	-	pdxT-HI*	phoB-HI	-	-
HI-SRR2537208_lib_instrument_run_read	-	-	-	-	-	-	-	dat-HI*	-	-	-	-	-	-	-	-	-	-	-	-	-	-	-	hxuB-HI*	-	-	-	-	oppC-HI*	-	-	pdxT-HI*	phoB-HI*	-	-
HI-SRR2537209_lib_instrument_run_read	-	-	-	-	-	-	-	dat-HI	-	-	-	-	-	-	-	-	-	-	-	-	-	-	-	hxuB-HI*	-	-	-	-	oppC-HI*	-	-	pdxT-HI*	phoB-HI	-	-
HI-SRR2537211_lib_instrument_run_read	-	-	-	-	-	-	-	dat-HI*	-	-	-	-	-	-	-	-	-	-	-	-	-	-	-	hxuB-HI*	-	-	-	-	oppC-HI*	-	-	pdxT-HI*	phoB-HI*	-	-
HI-SRR3111798_lib_instrument_run_read	-	-	-	-	-	-	-	dat-HI	-	-	-	-	-	-	-	-	-	-	-	-	-	-	-	hxuB-HI*	-	-	-	-	oppC-HI*	-	-	pdxT-HI	phoB-HI	-	-
HI-SRR7692423_lib_instrument_run_read	-	-	-	-	-	-	-	dat-HI*	-	-	-	-	-	-	-	-	-	-	-	-	-	-	-	hxuB-HI*	-	-	-	-	oppC-HI*	-	-	pdxT-HI	phoB-HI*	-	-
HI-SRR7692424_lib_instrument_run_read	-	-	-	-	-	-	-	dat-HI*	-	-	-	-	-	-	-	-	-	-	-	-	-	-	-	hxuB-HI*	-	-	-	-	oppC-HI*	-	-	pdxT-HI	phoB-HI*	-	-
HI-SRR7692425_lib_instrument_run_read	-	-	-	-	-	-	-	dat-HI*	-	-	-	-	-	-	-	-	-	-	-	-	-	-	-	hxuB-HI*	-	-	-	-	oppC-HI*	-	-	pdxT-HI	phoB-HI	-	-
HI-SRR7692426_lib_instrument_run_read	-	-	-	-	-	-	-	dat-HI*?	-	-	-	-	-	-	-	-	-	-	-	-	-	-	-	hxuB-HI*	-	-	-	-	oppC-HI*	-	-	pdxT-HI*?	phoB-HI*	-	-
HI-SRR7692427_lib_instrument_run_read	-	-	-	-	-	-	-	dat-HI*	-	-	-	-	-	-	-	-	-	-	-	-	-	-	-	hxuB-HI*	-	-	-	-	oppC-HI*	-	-	pdxT-HI*	phoB-HI	-	-
HI-SRR7692428_lib_instrument_run_read	-	-	-	-	-	-	-	dat-HI*	-	-	-	-	-	-	-	-	-	-	-	-	-	-	-	hxuB-HI*	-	-	-	-	oppC-HI*	-	-	pdxT-HI*	phoB-HI*	-	-
HI-SRR7692429_lib_instrument_run_read	-	-	-	-	-	-	-	dat-HI*	-	-	-	-	-	-	-	-	-	-	-	-	-	-	-	hxuB-HI*	-	-	-	-	oppC-HI*	-	-	pdxT-HI*	phoB-HI*	-	-
HI-SRR7692430_lib_instrument_run_read	-	-	-	-	-	-	-	dat-HI	-	-	-	-	-	-	-	-	-	-	-	-	-	-	-	hxuB-HI*	-	-	-	-	oppC-HI*	-	-	pdxT-HI	phoB-HI	-	-
HI-SRR7692431_lib_instrument_run_read	-	-	-	-	-	-	-	dat-HI	-	-	-	-	-	-	-	-	-	-	-	-	-	-	-	hxuB-HI*	-	-	-	-	oppC-HI*	-	-	pdxT-HI	phoB-HI	-	-
HI-SRR7692432_lib_instrument_run_read	-	-	-	-	-	-	-	dat-HI*	-	-	-	-	-	-	-	-	-	-	-	-	-	-	-	hxuB-HI*	-	-	-	-	oppC-HI*	-	-	pdxT-HI	phoB-HI	-	-
HI-SRR7692433_lib_instrument_run_read	-	-	-	-	-	-	-	dat-HI*	-	-	-	-	-	-	-	-	-	-	-	-	-	-	-	hxuB-HI*	-	-	-	-	oppC-HI*	-	-	pdxT-HI	phoB-HI*	-	-
HI-SRR7692434_lib_instrument_run_read	-	-	-	-	-	-	-	dat-HI*?	-	-	-	-	-	-	-	-	-	-	-	-	-	-	-	hxuB-HI*	-	-	-	-	oppC-HI*	-	-	pdxT-HI*?	phoB-HI*	-	-
HI-SRR7692435_lib_instrument_run_read	-	-	-	-	-	-	-	dat-HI	-	-	-	-	-	-	-	-	-	-	-	-	-	-	-	hxuB-HI*	-	-	-	-	oppC-HI*	-	-	pdxT-HI	phoB-HI	-	-
HI-SRR7692436_lib_instrument_run_read	-	-	-	-	-	-	-	dat-HI*	-	-	-	-	-	-	-	-	-	-	-	-	-	-	-	hxuB-HI*	-	-	-	-	oppC-HI*	-	-	pdxT-HI*	phoB-HI*	-	-
HI-SRR7692437_lib_instrument_run_read	-	-	-	-	-	-	-	dat-HI*	-	-	-	-	-	-	-	-	-	-	-	-	-	-	-	hxuB-HI*	-	-	-	-	oppC-HI*	-	-	pdxT-HI*	phoB-HI*	-	-
HI-SRR7692438_lib_instrument_run_read	-	-	-	-	-	-	-	dat-HI*?	-	-	-	-	-	-	-	-	-	-	-	-	-	-	-	hxuB-HI*	-	-	-	-	oppC-HI*	-	-	pdxT-HI*	phoB-HI	-	-
HI-SRR7692439_lib_instrument_run_read	-	-	-	-	-	-	-	dat-HI	-	-	-	-	-	-	-	-	-	-	-	-	-	-	-	hxuB-HI*	-	-	-	-	oppC-HI*	-	-	pdxT-HI	phoB-HI*	-	-
HI-SRR7692440_lib_instrument_run_read	-	-	-	-	-	-	-	dat-HI*	-	-	-	-	-	-	-	-	-	-	-	-	-	-	-	hxuB-HI*	-	-	-	-	oppC-HI*	-	-	pdxT-HI	phoB-HI	-	-
HI-SRR7692441_lib_instrument_run_read	-	-	-	-	-	-	-	dat-HI*	-	-	-	-	-	-	-	-	-	-	-	-	-	-	-	hxuB-HI*	-	-	-	-	oppC-HI*	-	-	pdxT-HI*	phoB-HI*	-	-
HI-SRR7692442_lib_instrument_run_read	-	-	-	-	-	-	-	dat-HI*	-	-	-	-	-	-	-	-	-	-	-	-	-	-	-	hxuB-HI*	-	-	-	-	oppC-HI*	-	-	pdxT-HI	phoB-HI*	-	-
HI-SRR7692443_lib_instrument_run_read	-	-	-	-	-	-	-	dat-HI*	-	-	-	-	-	-	-	-	-	-	-	-	-	-	-	hxuB-HI*	-	-	-	-	oppC-HI*	-	-	pdxT-HI	phoB-HI*	-	-
HI-SRR7692444_lib_instrument_run_read	-	-	-	-	-	-	-	dat-HI*	-	-	-	-	-	-	-	-	-	-	-	-	-	-	-	hxuB-HI*	-	-	-	-	oppC-HI*	-	-	pdxT-HI	phoB-HI*	-	-
HI-SRR7692445_lib_instrument_run_read	-	-	-	-	-	-	-	dat-HI*	-	-	-	-	-	-	-	-	-	-	-	-	-	-	-	hxuB-HI*	-	-	-	-	oppC-HI*	-	-	pdxT-HI	phoB-HI*	-	-
HI-SRR7692446_lib_instrument_run_read	-	-	-	-	-	-	-	dat-HI*	-	-	-	-	-	-	-	-	-	-	-	-	-	-	-	hxuB-HI*	-	-	-	-	oppC-HI*	-	-	pdxT-HI	phoB-HI	-	-
HI-SRR7692447_lib_instrument_run_read	-	-	-	-	-	-	-	dat-HI*	-	-	-	-	-	-	-	-	-	-	-	-	-	-	-	hxuB-HI*	-	-	-	-	oppC-HI*	-	-	pdxT-HI	phoB-HI*	-	-
HI-SRR7692448_lib_instrument_run_read	-	-	-	-	-	-	-	dat-HI	-	-	-	-	-	-	-	-	-	-	-	-	-	-	-	hxuB-HI*	-	-	-	-	oppC-HI*	-	-	pdxT-HI*	phoB-HI*	-	-
HI-SRR7692449_lib_instrument_run_read	-	-	-	-	-	-	-	dat-HI	-	-	-	-	-	-	-	-	-	-	-	-	-	-	-	hxuB-HI*	-	-	-	-	oppC-HI*	-	-	pdxT-HI*	phoB-HI*	-	-
HI-SRR7692450_lib_instrument_run_read	-	-	-	-	-	-	-	dat-HI*	-	-	-	-	-	-	-	-	-	-	-	-	-	-	-	hxuB-HI*	-	-	-	-	oppC-HI*	-	-	pdxT-HI	phoB-HI*	-	-
HI-SRR7692451_lib_instrument_run_read	-	-	-	-	-	-	-	dat-HI*	-	-	-	-	-	-	-	-	-	-	-	-	-	-	-	hxuB-HI*	-	-	-	-	oppC-HI*	-	-	pdxT-HI	phoB-HI*	-	-
HI-SRR7692472_lib_instrument_run_read	-	-	-	-	-	-	-	dat-HI*	-	-	-	-	-	-	-	-	-	-	-	-	-	-	-	hxuB-HI*	-	-	-	-	oppC-HI*	-	-	pdxT-HI*	phoB-HI*	-	-
HI-SRR7692473_lib_instrument_run_read	-	-	-	-	-	-	-	dat-HI*	-	-	-	-	-	-	-	-	-	-	-	-	-	-	-	hxuB-HI*	-	-	-	-	oppC-HI*	-	-	pdxT-HI*	phoB-HI*	-	-
HI-SRR7692474_lib_instrument_run_read	-	-	-	-	-	-	-	dat-HI*	-	-	-	-	-	-	-	-	-	-	-	-	-	-	-	hxuB-HI*	-	-	-	-	oppC-HI*	-	-	pdxT-HI	phoB-HI	-	-
HI-SRR7692475_lib_instrument_run_read	-	-	bexA-f*	bexB-f*	bexC-c*	bexD-f*	-	dat-HI*?	-	HI-e*	-	-	hcsA-c*?	hcsB-c*?	-	-	-	-	-	-	-	-	-	hxuB-HI*	-	-	-	-	oppC-HI*	-	-	pdxT-HI*?	phoB-HI*	-	-
HI-SRR7692476_lib_instrument_run_read	-	-	-	-	-	-	-	dat-HI*?	-	-	-	-	-	-	-	-	-	-	-	-	-	-	-	hxuB-HI*	-	-	-	-	oppC-HI*	-	-	pdxT-HI*?	phoB-HI*	-	-
HI-SRR7692477_lib_instrument_run_read	-	-	-	-	-	-	-	dat-HI*	-	-	-	-	-	-	-	-	-	-	-	-	-	-	-	hxuB-HI*	-	-	-	-	oppC-HI*	-	-	pdxT-HI*	phoB-HI*	-	-
HI-SRR7692480_lib_instrument_run_read	-	-	-	-	-	-	-	dat-HI*	-	-	-	-	-	-	-	-	-	-	-	-	-	-	-	hxuB-HI*	-	-	-	-	oppC-HI*	-	-	pdxT-HI	phoB-HI*	-	-
HI-SRR7692481_lib_instrument_run_read	-	-	-	-	-	-	-	dat-HI*	-	-	-	-	-	-	-	-	-	-	-	-	-	-	-	hxuB-HI*	-	-	-	-	oppC-HI*	-	-	pdxT-HI*	phoB-HI*	-	-
HI-SRR7692482_lib_instrument_run_read	-	-	-	-	-	-	-	dat-HI*	-	-	-	-	-	-	-	-	-	-	-	-	-	-	-	hxuB-HI*	-	-	-	-	oppC-HI*	-	-	pdxT-HI*	phoB-HI*	-	-
HI-SRR7692483_lib_instrument_run_read	-	-	-	-	-	-	-	dat-HI*	-	-	-	-	-	-	-	-	-	-	-	-	-	-	-	hxuB-HI*	-	-	-	-	oppC-HI*	-	-	pdxT-HI*	phoB-HI*	-	-
HI-SRR7692484_lib_instrument_run_read	-	-	-	-	-	-	-	dat-HI*	-	-	-	-	-	-	-	-	-	-	-	-	-	-	-	hxuB-HI*	-	-	-	-	oppC-HI*	-	-	pdxT-HI*	phoB-HI*	-	-
HI-SRR7692485_lib_instrument_run_read	-	-	-	-	-	-	-	dat-HI*	-	-	-	-	-	-	-	-	-	-	-	-	-	-	-	hxuB-HI*	-	-	-	-	oppC-HI*	-	-	pdxT-HI*	phoB-HI*	-	-
HI-SRR7692486_lib_instrument_run_read	-	-	-	-	-	-	-	dat-HI*	-	-	-	-	-	-	-	-	-	-	-	-	-	-	-	hxuB-HI*	-	-	-	-	oppC-HI*	-	-	pdxT-HI*	phoB-HI*	-	-
HI-SRR7692487_lib_instrument_run_read	-	-	-	-	-	-	-	dat-HI*	-	-	-	-	-	-	-	-	-	-	-	-	-	-	-	hxuB-HI*	-	-	-	-	oppC-HI*	-	-	pdxT-HI*	phoB-HI*	-	-
HI-SRR7692488_lib_instrument_run_read	-	-	-	-	-	-	-	dat-HI*	-	-	-	-	-	-	-	-	-	-	-	-	-	-	-	hxuB-HI*	-	-	-	-	oppC-HI*	-	-	pdxT-HI*	phoB-HI*	-	-
HI-SRR7692489_lib_instrument_run_read	-	-	-	-	-	-	-	dat-HI*	-	-	-	-	-	-	-	-	-	-	-	-	-	-	-	hxuB-HI*	-	-	-	-	oppC-HI*	-	-	pdxT-HI*	phoB-HI*	-	-
HI-SRR7692490_lib_instrument_run_read	-	-	-	-	-	-	-	dat-HI*	-	-	-	-	-	-	-	-	-	-	-	-	-	-	-	hxuB-HI*	-	-	-	-	oppC-HI*	-	-	pdxT-HI*	phoB-HI*	-	-
HI-SRR7692491_lib_instrument_run_read	-	-	-	-	-	-	-	dat-HI	-	-	-	-	-	-	-	-	-	-	-	-	-	-	-	hxuB-HI*	-	-	-	-	oppC-HI*	-	-	pdxT-HI	phoB-HI	-	-
HI-SRR7692492_lib_instrument_run_read	-	-	-	-	-	-	-	dat-HI	-	-	-	-	-	-	-	-	-	-	-	-	-	-	-	hxuB-HI*	-	-	-	-	oppC-HI*	-	-	pdxT-HI	phoB-HI	-	-
HI-SRR7692493_lib_instrument_run_read	-	-	-	-	-	-	-	dat-HI*	-	-	-	-	-	-	-	-	-	-	-	-	-	-	-	hxuB-HI*	-	-	-	-	oppC-HI*	-	-	pdxT-HI*	phoB-HI*	-	-
HI-SRR7692494_lib_instrument_run_read	-	-	-	-	-	-	-	dat-HI*	-	-	-	-	-	-	-	-	-	-	-	-	-	-	-	hxuB-HI*	-	-	-	-	oppC-HI*	-	-	pdxT-HI*	phoB-HI*	-	-
HI-SRR7692495_lib_instrument_run_read	-	-	-	-	-	-	-	dat-HI	-	-	-	-	-	-	-	-	-	-	-	-	-	-	-	hxuB-HI*	-	-	-	-	oppC-HI*	-	-	pdxT-HI	phoB-HI	-	-
HI-SRR7692496_lib_instrument_run_read	-	-	-	-	-	-	-	dat-HI*	-	-	-	-	-	-	-	-	-	-	-	-	-	-	-	hxuB-HI*	-	-	-	-	oppC-HI*	-	-	pdxT-HI*	phoB-HI*	-	-
HI-SRR7692497_lib_instrument_run_read	-	-	-	-	-	-	-	dat-HI*	-	-	-	-	-	-	-	-	-	-	-	-	-	-	-	hxuB-HI*	-	-	-	-	oppC-HI*	-	-	pdxT-HI*	phoB-HI*	-	-
HI-SRR7692498_lib_instrument_run_read	-	-	-	-	-	-	-	dat-HI	-	-	-	-	-	-	-	-	-	-	-	-	-	-	-	hxuB-HI*	-	-	-	-	oppC-HI	-	-	pdxT-HI*	phoB-HI	-	-
HI-SRR7692499_lib_instrument_run_read	-	-	-	-	-	-	-	dat-HI*	-	-	-	-	-	-	-	-	-	-	-	-	-	-	-	hxuB-HI*	-	-	-	-	oppC-HI*	-	-	pdxT-HI*	phoB-HI*	-	-
HI-SRR7692500_lib_instrument_run_read	-	-	-	-	-	-	-	dat-HI*	-	-	-	-	-	-	-	-	-	-	-	-	-	-	-	hxuB-HI*	-	-	-	-	oppC-HI*	-	-	pdxT-HI*	phoB-HI*	-	-
HI-SRR7692501_lib_instrument_run_read	-	-	-	-	-	-	-	dat-HI*	-	-	-	-	-	-	-	-	-	-	-	-	-	-	-	hxuB-HI*	-	-	-	-	oppC-HI*	-	-	pdxT-HI*	phoB-HI*	-	-
HI-SRR7692512_lib_instrument_run_read	-	-	-	-	-	-	-	dat-HI*	-	-	-	-	-	-	-	-	-	-	-	-	-	-	-	hxuB-HI*	-	-	-	-	oppC-HI*	-	-	pdxT-HI	phoB-HI*	-	-
HI-SRR7692513_lib_instrument_run_read	-	-	-	-	-	-	-	dat-HI	-	-	-	-	-	-	-	-	-	-	-	-	-	-	-	hxuB-HI*	-	-	-	-	oppC-HI*	-	-	pdxT-HI	phoB-HI	-	-
HI-SRR7692514_lib_instrument_run_read	-	-	-	-	-	-	-	dat-HI*	-	-	-	-	-	-	-	-	-	-	-	-	-	-	-	hxuB-HI*	-	-	-	-	oppC-HI*	-	-	pdxT-HI	phoB-HI	-	-
HI-SRR7692515_lib_instrument_run_read	-	-	-	-	-	-	-	dat-HI*	-	-	-	-	-	-	-	-	-	-	-	-	-	-	-	hxuB-HI*	-	-	-	-	oppC-HI*	-	-	pdxT-HI	phoB-HI*	-	-
HI-SRR7692516_lib_instrument_run_read	-	-	-	-	-	-	-	dat-HI	-	-	-	-	-	-	-	-	-	-	-	-	-	-	-	hxuB-HI*	-	-	-	-	oppC-HI*	-	-	pdxT-HI	phoB-HI	-	-
HI-SRR7692517_lib_instrument_run_read	-	-	-	-	-	-	-	dat-HI	-	-	-	-	-	-	-	-	-	-	-	-	-	-	-	hxuB-HI*	-	-	-	-	oppC-HI*	-	-	pdxT-HI	phoB-HI	-	-
HI-SRR7692518_lib_instrument_run_read	-	-	-	-	-	-	-	dat-HI*?	-	-	-	-	-	-	-	-	-	-	-	-	-	-	-	hxuB-HI*	-	-	-	-	oppC-HI*	-	-	pdxT-HI*	phoB-HI*	-	-
HI-SRR7692519_lib_instrument_run_read	-	-	-	-	-	-	-	dat-HI*	-	-	-	-	-	-	-	-	-	-	-	-	-	-	-	hxuB-HI*	-	-	-	-	oppC-HI*	-	-	pdxT-HI*	phoB-HI*	-	-
HI-SRR7692520_lib_instrument_run_read	-	-	-	-	-	-	-	dat-HI*	-	-	-	-	-	-	-	-	-	-	-	-	-	-	-	hxuB-HI*	-	-	-	-	oppC-HI*	-	-	pdxT-HI	phoB-HI*	-	-
HI-SRR7692521_lib_instrument_run_read	-	-	-	-	-	-	-	dat-HI*	-	-	-	-	-	-	-	-	-	-	-	-	-	-	-	hxuB-HI*	-	-	-	-	oppC-HI*	-	-	pdxT-HI	phoB-HI*	-	-
HI-SRR7692522_lib_instrument_run_read	-	-	-	-	-	-	-	dat-HI*	-	-	-	-	-	-	-	-	-	-	-	-	-	-	-	hxuB-HI*	-	-	-	-	oppC-HI*	-	-	pdxT-HI*	phoB-HI*	-	-
HI-SRR7692523_lib_instrument_run_read	-	-	-	-	-	-	-	dat-HI*	-	-	-	-	-	-	-	-	-	-	-	-	-	-	-	hxuB-HI*	-	-	-	-	oppC-HI*	-	-	pdxT-HI*	phoB-HI*	-	-
HI-SRR7692524_lib_instrument_run_read	-	-	-	-	-	-	-	dat-HI	-	-	-	-	-	-	-	-	-	-	-	-	-	-	-	hxuB-HI*	-	-	-	-	oppC-HI*	-	-	pdxT-HI	phoB-HI	-	-
HI-SRR7692525_lib_instrument_run_read	-	-	-	-	-	-	-	dat-HI	-	-	-	-	-	-	-	-	-	-	-	-	-	-	-	hxuB-HI*	-	-	-	-	oppC-HI*	-	-	pdxT-HI	phoB-HI	-	-
HI-SRR7692526_lib_instrument_run_read	-	-	-	-	-	-	-	dat-HI	-	-	-	-	-	-	-	-	-	-	-	-	-	-	-	hxuB-HI*	-	-	-	-	oppC-HI*	-	-	pdxT-HI	phoB-HI	-	-
HI-SRR7692527_lib_instrument_run_read	-	-	-	-	-	-	-	dat-HI*?	-	-	-	-	-	-	-	-	-	-	-	-	-	-	-	hxuB-HI*	-	-	-	-	oppC-HI*	-	-	pdxT-HI*	phoB-HI	-	-
HI-SRR7692528_lib_instrument_run_read	-	-	-	-	-	-	-	dat-HI*	-	-	-	-	-	-	-	-	-	-	-	-	-	-	-	hxuB-HI*	-	-	-	-	oppC-HI*	-	-	pdxT-HI*	phoB-HI*	-	-
HI-SRR7692529_lib_instrument_run_read	-	-	-	-	-	-	-	dat-HI*	-	-	-	-	-	-	-	-	-	-	-	-	-	-	-	hxuB-HI*	-	-	-	-	oppC-HI*	-	-	pdxT-HI*	phoB-HI*	-	-
HI-SRR7692530_lib_instrument_run_read	-	-	-	-	-	-	-	dat-HI*	-	-	-	-	-	-	-	-	-	-	-	-	-	-	-	hxuB-HI*	-	-	-	-	oppC-HI*	-	-	pdxT-HI*	phoB-HI*	-	-
HI-SRR7692531_lib_instrument_run_read	-	-	-	-	-	-	-	dat-HI*	-	-	-	-	-	-	-	-	-	-	-	-	-	-	-	hxuB-HI*	-	-	-	-	oppC-HI*	-	-	pdxT-HI*	phoB-HI*	-	-
HI-SRR7719256_lib_instrument_run_read	-	-	-	-	-	-	-	dat-HI*	-	-	-	-	-	-	-	-	-	-	-	-	-	-	-	hxuB-HI*	-	-	-	-	oppC-HI*	-	-	pdxT-HI*	phoB-HI*	-	-
HI-SRR7719257_lib_instrument_run_read	-	-	-	-	-	-	-	dat-HI*	-	-	-	-	-	-	-	-	-	-	-	-	-	-	-	hxuB-HI*	-	-	-	-	oppC-HI*	-	-	pdxT-HI	phoB-HI	-	-
HI-SRR7719258_lib_instrument_run_read	-	-	-	-	-	-	-	dat-HI*	-	-	-	-	-	-	-	-	-	-	-	-	-	-	-	hxuB-HI*	-	-	-	-	oppC-HI*	-	-	pdxT-HI*	phoB-HI*	-	-
HI-SRR7719261_lib_instrument_run_read	-	-	-	-	-	-	-	dat-HI*?	-	-	-	-	-	-	-	-	-	-	-	-	-	-	-	hxuB-HI*	-	-	-	-	oppC-HI*	-	-	pdxT-HI*	phoB-HI	-	-
HI-SRR7719262_lib_instrument_run_read	-	-	-	-	-	-	-	dat-HI*?	-	-	-	-	-	-	-	-	-	-	-	-	-	-	-	hxuB-HI*	-	-	-	-	oppC-HI*	-	-	pdxT-HI*	phoB-HI	-	-
HI-SRR7719263_lib_instrument_run_read	-	-	-	-	-	-	-	dat-HI*	-	-	-	-	-	-	-	-	-	-	-	-	-	-	-	hxuB-HI*	-	-	-	-	oppC-HI*	-	-	pdxT-HI*	phoB-HI*	-	-
HI-SRR7719264_lib_instrument_run_read	-	-	-	-	-	-	-	dat-HI*	-	-	-	-	-	-	-	-	-	-	-	-	hemH-HH*?	-	-	hxuB-HI*	-	-	-	-	oppC-HI*	-	-	pdxT-HI*	phoB-HI*	-	-
HI-SRR7719265_lib_instrument_run_read	-	-	-	-	-	-	-	dat-HI*	-	-	-	-	-	-	-	-	-	-	-	-	-	-	-	hxuB-HI*	-	-	-	-	oppC-HI*	-	-	pdxT-HI*	phoB-HI*	-	-
HI-SRR7719266_lib_instrument_run_read	-	-	-	-	-	-	-	dat-HI*	-	-	-	-	-	-	-	-	-	-	-	-	-	-	-	hxuB-HI*	-	-	-	-	oppC-HI*	-	-	pdxT-HI*	phoB-HI*	-	-
HI-SRR7719275_lib_instrument_run_read	-	-	-	-	-	-	-	dat-HI*	-	-	-	-	-	-	-	-	-	-	-	-	-	-	-	hxuB-HI*	-	-	-	-	oppC-HI*	-	-	pdxT-HI*	phoB-HI*	-	-
HI-SRR7719279_lib_instrument_run_read	-	-	-	-	-	-	-	dat-HI*	-	-	-	-	-	-	-	-	-	-	-	-	-	-	-	hxuB-HI*	-	-	-	-	oppC-HI*	-	-	pdxT-HI	phoB-HI	-	-
HI-SRR7719286_lib_instrument_run_read	-	-	-	-	-	-	-	dat-HI*?	-	-	-	-	-	-	-	-	-	-	-	-	-	-	-	hxuB-HI*	-	-	-	-	oppC-HI*	-	-	pdxT-HI*	phoB-HI*	-	-
HI-SRR7719287_lib_instrument_run_read	-	-	-	-	-	-	-	dat-HI*?	-	-	-	-	-	-	-	-	-	-	-	-	-	-	-	hxuB-HI*	-	-	-	-	oppC-HI*	-	-	pdxT-HI*	phoB-HI*	-	-
HI-SRR7719288_lib_instrument_run_read	-	-	-	-	-	-	-	dat-HI*	-	-	-	-	-	-	-	-	-	-	-	-	-	-	-	hxuB-HI*	-	-	-	-	oppC-HI*	-	-	pdxT-HI*	phoB-HI	-	-
HI-SRR7719289_lib_instrument_run_read	-	-	-	-	-	-	-	dat-HI*	-	-	-	-	-	-	-	-	-	-	-	-	-	-	-	hxuB-HI*	-	-	-	-	oppC-HI*	-	-	pdxT-HI*	phoB-HI	-	-
HI-SRR7719291_lib_instrument_run_read	-	-	-	-	-	-	-	dat-HI*	-	-	-	-	-	-	-	-	-	-	-	-	-	-	-	hxuB-HI*	-	-	-	-	oppC-HI*	-	-	pdxT-HI*	phoB-HI*	-	-
HI-SRR7719292_lib_instrument_run_read	-	-	-	-	-	-	-	dat-HI*	-	-	-	-	-	-	-	-	-	-	-	-	-	-	-	hxuB-HI*	-	-	-	-	oppC-HI*	-	-	pdxT-HI*	phoB-HI*	-	-
HI-SRR7719293_lib_instrument_run_read	-	-	-	-	-	-	-	dat-HI*	-	-	-	-	-	-	-	-	-	-	-	-	-	-	-	hxuB-HI*	-	-	-	-	oppC-HI*	-	-	pdxT-HI*	phoB-HI*	-	-
HI-SRR7719294_lib_instrument_run_read	-	-	-	-	-	-	-	dat-HI	-	-	-	-	-	-	-	-	-	-	-	-	-	-	-	hxuB-HI*	-	-	-	-	oppC-HI*	-	-	pdxT-HI	phoB-HI	-	-
HI-SRR7719295_lib_instrument_run_read	-	-	-	-	-	-	-	dat-HI	-	-	-	-	-	-	-	-	-	-	-	-	-	-	-	hxuB-HI*	-	-	-	-	oppC-HI*	-	-	pdxT-HI	phoB-HI	-	-
HI-SRR7719300_lib_instrument_run_read	-	-	-	-	-	-	-	dat-HI*	-	-	-	-	-	-	-	-	-	-	-	-	-	-	-	hxuB-HI*	-	-	-	-	oppC-HI*	-	-	pdxT-HI*	phoB-HI*	-	-
HI-SRR7719301_lib_instrument_run_read	-	-	-	-	-	-	-	dat-HI*	-	-	-	-	-	-	-	-	-	-	-	-	-	-	-	hxuB-HI*	-	-	-	-	oppC-HI*	-	-	pdxT-HI*	phoB-HI*	-	-
HI-SRR7719302_lib_instrument_run_read	-	-	-	-	-	-	-	dat-HI*	-	-	-	-	-	-	-	-	-	-	-	-	-	-	-	hxuB-HI*	-	-	-	-	oppC-HI*	-	-	pdxT-HI*	phoB-HI*	-	-
HI-SRR7719303_lib_instrument_run_read	-	-	-	-	-	-	-	dat-HI*	-	-	-	-	-	-	-	-	-	-	-	-	-	-	-	hxuB-HI*	-	-	-	-	oppC-HI*	-	-	pdxT-HI*	phoB-HI*	-	-
HI-SRR8956120_lib_instrument_run_read	HI-a	-	bexA-c*	bexB-f*	bexC-c*	bexD-f*	-	dat-HI*?	-	-	-	-	hcsA-c*?	hcsB-c*	-	-	-	-	-	-	-	-	-	hxuB-HI*	-	-	-	-	oppC-HI*	-	-	pdxT-HI*	phoB-HI*	-	-
HI-SRR9123314_lib_instrument_run_read	-	-	-	-	-	-	-	dat-HI*	-	-	-	-	-	-	-	-	-	-	-	-	-	-	-	hxuB-HI*	-	-	-	-	oppC-HI*	-	-	pdxT-HI*	phoB-HI*	-	-
HI-SRR9123315_lib_instrument_run_read	-	-	-	-	-	-	-	dat-HI*	-	-	-	-	-	-	-	-	-	-	-	-	-	-	-	hxuB-HI*	-	-	-	-	oppC-HI*	-	-	pdxT-HI*	phoB-HI*	-	-
HI-SRR9123316_lib_instrument_run_read	-	-	-	-	-	-	-	dat-HI*	-	-	-	-	-	-	-	-	-	-	-	-	-	-	-	hxuB-HI*	-	-	-	-	oppC-HI*	-	-	pdxT-HI*	phoB-HI*	-	-
HI-SRR9123317_lib_instrument_run_read	-	-	-	-	-	-	-	dat-HI*	-	-	-	-	-	-	-	-	-	-	-	-	-	-	-	hxuB-HI*	-	-	-	-	oppC-HI*	-	-	pdxT-HI*	phoB-HI*	-	-
HI-SRR9123318_lib_instrument_run_read	-	-	-	-	-	-	-	dat-HI*	-	-	-	-	-	-	-	-	-	-	-	-	-	-	-	hxuB-HI*	-	-	-	-	oppC-HI*	-	-	pdxT-HI*	phoB-HI*	-	-
HI-SRR9123319_lib_instrument_run_read	-	-	-	-	-	-	-	dat-HI*	-	-	-	-	-	-	-	-	-	-	-	-	-	-	-	hxuB-HI*	-	-	-	-	oppC-HI*	-	-	pdxT-HI*	phoB-HI*	-	-
HI-SRR9123320_lib_instrument_run_read	-	-	-	-	-	-	-	dat-HI*	-	-	-	-	-	-	-	-	-	-	-	-	-	-	-	hxuB-HI*	-	-	-	-	oppC-HI*	-	-	pdxT-HI*	phoB-HI*	-	-
HI-SRR9123321_lib_instrument_run_read	-	-	-	-	-	-	-	dat-HI*	-	-	-	-	-	-	-	-	-	-	-	-	-	-	-	hxuB-HI*	-	-	-	-	oppC-HI*	-	-	pdxT-HI*	phoB-HI*	-	-
HI-SRR9123322_lib_instrument_run_read	-	-	-	-	-	-	-	dat-HI*	-	-	-	-	-	-	-	-	-	-	-	-	-	-	-	hxuB-HI*	-	-	-	-	oppC-HI*	-	-	pdxT-HI*	phoB-HI*	-	-
HI-SRR9123323_lib_instrument_run_read	-	-	-	-	-	-	-	dat-HI*	-	-	-	-	-	-	-	-	-	-	-	-	-	-	-	hxuB-HI*	-	-	-	-	oppC-HI*	-	-	pdxT-HI*	phoB-HI*	-	-
HI-SRR9123324_lib_instrument_run_read	-	-	-	-	-	-	-	dat-HI*	-	-	-	-	-	-	-	-	-	-	-	-	-	-	-	hxuB-HI*	-	-	-	-	oppC-HI*	-	-	pdxT-HI*	phoB-HI*	-	-
HI-SRR9123325_lib_instrument_run_read	-	-	-	-	-	-	-	dat-HI*	-	-	-	-	-	-	-	-	-	-	-	-	-	-	-	hxuB-HI*	-	-	-	-	oppC-HI*	-	-	pdxT-HI*	phoB-HI*	-	-
HI-SRR9123326_lib_instrument_run_read	-	-	-	-	-	-	-	dat-HI*	-	-	-	-	-	-	-	-	-	-	-	-	-	-	-	hxuB-HI*	-	-	-	-	oppC-HI*	-	-	pdxT-HI*	phoB-HI*	-	-
HI-SRR9123327_lib_instrument_run_read	-	-	-	-	-	-	-	dat-HI*	-	-	-	-	-	-	-	-	-	-	-	-	-	-	-	hxuB-HI*	-	-	-	-	oppC-HI*	-	-	pdxT-HI*	phoB-HI*	-	-
HI-SRR9123328_lib_instrument_run_read	-	-	-	-	-	-	-	dat-HI*	-	-	-	-	-	-	-	-	-	-	-	-	-	-	-	hxuB-HI*	-	-	-	-	oppC-HI*	-	-	pdxT-HI*	phoB-HI*	-	-
HI-SRR9123329_lib_instrument_run_read	-	-	-	-	-	-	-	dat-HI*	-	-	-	-	-	-	-	-	-	-	-	-	-	-	-	hxuB-HI*	-	-	-	-	oppC-HI*	-	-	pdxT-HI*	phoB-HI*	-	-
HI-SRR9123330_lib_instrument_run_read	-	-	-	-	-	-	-	dat-HI*	-	-	-	-	-	-	-	-	-	-	-	-	-	-	-	hxuB-HI*	-	-	-	-	oppC-HI*	-	-	pdxT-HI*	phoB-HI*	-	-
HI-SRR9123331_lib_instrument_run_read	-	-	-	-	-	-	-	dat-HI*	-	-	-	-	-	-	-	-	-	-	-	-	-	-	-	hxuB-HI*	-	-	-	-	oppC-HI*	-	-	pdxT-HI*	phoB-HI*	-	-
HI-SRR9123332_lib_instrument_run_read	-	-	-	-	-	-	-	dat-HI*	-	-	-	-	-	-	-	-	-	-	-	-	-	-	-	hxuB-HI*	-	-	-	-	oppC-HI*	-	-	pdxT-HI*	phoB-HI*	-	-
HI-SRR9123333_lib_instrument_run_read	-	-	-	-	-	-	-	dat-HI*	-	-	-	-	-	-	-	-	-	-	-	-	-	-	-	hxuB-HI*	-	-	-	-	oppC-HI*	-	-	pdxT-HI*	phoB-HI*	-	-
HI-SRR9123334_lib_instrument_run_read	-	-	-	-	-	-	-	dat-HI*	-	-	-	-	-	-	-	-	-	-	-	-	-	-	-	hxuB-HI*	-	-	-	-	oppC-HI*	-	-	pdxT-HI*	phoB-HI*	-	-
HI-SRR9123335_lib_instrument_run_read	-	-	-	-	-	-	-	dat-HI*	-	-	-	-	-	-	-	-	-	-	-	-	-	-	-	hxuB-HI*	-	-	-	-	oppC-HI*	-	-	pdxT-HI*	phoB-HI*	-	-
HI-SRR9123336_lib_instrument_run_read	-	-	-	-	-	-	-	dat-HI*	-	-	-	-	-	-	-	-	-	-	-	-	-	-	-	hxuB-HI*	-	-	-	-	oppC-HI*	-	-	pdxT-HI*	phoB-HI*	-	-
HI-SRR9123337_lib_instrument_run_read	-	-	-	-	-	-	-	dat-HI*	-	-	-	-	-	-	-	-	-	-	-	-	-	-	-	hxuB-HI*	-	-	-	-	oppC-HI*	-	-	pdxT-HI*	phoB-HI*	-	-
HI-SRR9123338_lib_instrument_run_read	-	-	-	-	-	-	-	dat-HI*	-	-	-	-	-	-	-	-	-	-	-	-	-	-	-	hxuB-HI*	-	-	-	-	oppC-HI*	-	-	pdxT-HI*	phoB-HI*	-	-
HI-SRR9123339_lib_instrument_run_read	-	-	-	-	-	-	-	dat-HI*	-	-	-	-	-	-	-	-	-	-	-	-	-	-	-	hxuB-HI*	-	-	-	-	oppC-HI*	-	-	pdxT-HI*	phoB-HI*	-	-
HI-SRR9123340_lib_instrument_run_read	-	-	-	-	-	-	-	dat-HI*	-	-	-	-	-	-	-	-	-	-	-	-	-	-	-	hxuB-HI*	-	-	-	-	oppC-HI*	-	-	pdxT-HI*	phoB-HI*	-	-
HI-SRR9123341_lib_instrument_run_read	-	-	-	-	-	-	-	dat-HI*	-	-	-	-	-	-	-	-	-	-	-	-	-	-	-	hxuB-HI*	-	-	-	-	oppC-HI*	-	-	pdxT-HI*	phoB-HI*	-	-
HI-SRR9123342_lib_instrument_run_read	-	-	-	-	-	-	-	dat-HI*	-	-	-	-	-	-	-	-	-	-	-	-	-	-	-	hxuB-HI*	-	-	-	-	oppC-HI*	-	-	pdxT-HI*	phoB-HI*	-	-
HI-SRR9123343_lib_instrument_run_read	-	-	-	-	-	-	-	dat-HI*	-	-	-	-	-	-	-	-	-	-	-	-	-	-	-	hxuB-HI*	-	-	-	-	oppC-HI*	-	-	pdxT-HI*	phoB-HI*	-	-
HI-SRR9123344_lib_instrument_run_read	-	-	-	-	-	-	-	dat-HI*	-	-	-	-	-	-	-	-	-	-	-	-	-	-	-	hxuB-HI*	-	-	-	-	oppC-HI*	-	-	pdxT-HI*	phoB-HI*	-	-
HI-SRR9123345_lib_instrument_run_read	-	-	-	-	-	-	-	dat-HI*	-	-	-	-	-	-	-	-	-	-	-	-	-	-	-	hxuB-HI*	-	-	-	-	oppC-HI*	-	-	pdxT-HI*	phoB-HI*	-	-
HI-SRR9123346_lib_instrument_run_read	-	-	-	-	-	-	-	dat-HI*	-	-	-	-	-	-	-	-	-	-	-	-	-	-	-	hxuB-HI*	-	-	-	-	oppC-HI*	-	-	pdxT-HI*	phoB-HI*	-	-
HI-SRR9123347_lib_instrument_run_read	-	-	-	-	-	-	-	dat-HI*	-	-	-	-	-	-	-	-	-	-	-	-	-	-	-	hxuB-HI*	-	-	-	-	oppC-HI*	-	-	pdxT-HI*	phoB-HI*	-	-
HI-SRR9123348_lib_instrument_run_read	-	-	-	-	-	-	-	dat-HI*	-	-	-	-	-	-	-	-	-	-	-	-	-	-	-	hxuB-HI*	-	-	-	-	oppC-HI*	-	-	pdxT-HI*	phoB-HI*	-	-
HI-SRR9123349_lib_instrument_run_read	-	-	-	-	-	-	-	dat-HI*	-	-	-	-	-	-	-	-	-	-	-	-	-	-	-	hxuB-HI*	-	-	-	-	oppC-HI*	-	-	pdxT-HI*	phoB-HI*	-	-
HI-SRR9123350_lib_instrument_run_read	-	-	-	-	-	-	-	dat-HI*	-	-	-	-	-	-	-	-	-	-	-	-	-	-	-	hxuB-HI*	-	-	-	-	oppC-HI*	-	-	pdxT-HI*	phoB-HI*	-	-
HI-SRR9123351_lib_instrument_run_read	-	-	-	-	-	-	-	dat-HI*	-	-	-	-	-	-	-	-	-	-	-	-	-	-	-	hxuB-HI*	-	-	-	-	oppC-HI*	-	-	pdxT-HI*	phoB-HI*	-	-
HI-SRR9123352_lib_instrument_run_read	-	-	-	-	-	-	-	dat-HI*	-	-	-	-	-	-	-	-	-	-	-	-	-	-	-	hxuB-HI*	-	-	-	-	oppC-HI*	-	-	pdxT-HI*	phoB-HI	-	-
HI-SRR9123353_lib_instrument_run_read	-	-	-	-	-	-	-	dat-HI*	-	-	-	-	-	-	-	-	-	-	-	-	-	-	-	hxuB-HI*	-	-	-	-	oppC-HI*	-	-	pdxT-HI*	phoB-HI*	-	-
HI-SRR9123354_lib_instrument_run_read	-	-	-	-	-	-	-	dat-HI*	-	-	-	-	-	-	-	-	-	-	-	-	-	-	-	hxuB-HI*	-	-	-	-	oppC-HI*	-	-	pdxT-HI*	phoB-HI*	-	-
HI-SRR9123355_lib_instrument_run_read	-	-	-	-	-	-	-	dat-HI*	-	-	-	-	-	-	-	-	-	-	-	-	-	-	-	hxuB-HI*	-	-	-	-	oppC-HI*	-	-	pdxT-HI*	phoB-HI*	-	-
HI-SRR9123356_lib_instrument_run_read	-	-	-	-	-	-	-	dat-HI*	-	-	-	-	-	-	-	-	-	-	-	-	-	-	-	hxuB-HI*	-	-	-	-	oppC-HI*	-	-	pdxT-HI*	phoB-HI*	-	-
HI-SRR9326324_lib_instrument_run_read	HI-a	-	bexA-c*	bexB-f*	bexC-c*	bexD-f*	-	dat-HI*?	-	-	-	-	hcsA-c*?	hcsB-c*	-	-	-	-	-	-	-	-	-	hxuB-HI*	-	-	-	-	oppC-HI*	-	-	pdxT-HI*	phoB-HI*	-	-
HI-SRR9326325_lib_instrument_run_read	HI-a	-	bexA-c*	bexB-f*	bexC-c*	bexD-f*	-	dat-HI*?	-	-	-	-	hcsA-c*?	hcsB-c*	-	-	-	-	-	-	-	-	-	hxuB-HI*	-	-	-	-	oppC-HI*	-	-	pdxT-HI*	phoB-HI*	-	-
HI-SRR9326326_lib_instrument_run_read	HI-a	-	bexA-c*	bexB-c*	bexC-c*	bexD-f*	-	dat-HI*?	-	-	-	-	hcsA-c*?	hcsB-c*	-	-	-	-	-	-	-	-	-	hxuB-HI*	-	-	-	-	oppC-HI*	-	-	pdxT-HI*	phoB-HI*	-	-
HI-SRR9326327_lib_instrument_run_read	HI-a*?	-	bexA-c*	bexB-f*	bexC-c*	bexD-f*	-	dat-HI*?	-	-	-	-	hcsA-c*?	hcsB-c*	-	-	-	-	-	-	-	-	-	hxuB-HI*	-	-	-	-	oppC-HI*	-	-	pdxT-HI*	phoB-HI*	-	-
HI-SRR9326328_lib_instrument_run_read	HI-a	-	bexA-c*	bexB-f*?	bexC-c*	bexD-f*	-	dat-HI*?	-	-	-	-	hcsA-c*?	hcsB-c*	-	-	-	-	-	-	-	-	-	hxuB-HI*	-	-	-	-	oppC-HI*	-	-	pdxT-HI*	phoB-HI*	-	-
HI-SRR9326329_lib_instrument_run_read	HI-a	-	bexA-c*	bexB-f*	bexC-c*	bexD-f*	-	dat-HI*?	-	-	-	-	hcsA-c*?	hcsB-c*	-	-	-	-	-	-	-	-	-	hxuB-HI*	-	-	-	-	oppC-HI*	-	-	pdxT-HI*	phoB-HI*	-	-
HI-SRR9326330_lib_instrument_run_read	HI-a*?	-	bexA-f*	bexB-f*	bexC-c*	bexD-f*	-	dat-HI*?	-	-	-	-	hcsA-c*?	hcsB-c*?	-	-	-	-	-	-	-	-	-	hxuB-HI*	-	-	-	-	oppC-HI*	-	-	pdxT-HI*?	phoB-HI*	-	-
HI-SRR9326331_lib_instrument_run_read	HI-a	-	bexA-c*	bexB-f*?	bexC-c*	bexD-f*	-	dat-HI*?	-	-	-	-	hcsA-c*?	hcsB-c*	-	-	-	-	-	-	-	-	-	hxuB-HI*	-	-	-	-	oppC-HI*	-	-	pdxT-HI*	phoB-HI*	-	-
HI-SRR9326332_lib_instrument_run_read	HI-a	-	bexA-c*	bexB-f*?	bexC-c*	bexD-f*	-	dat-HI*?	-	-	-	-	hcsA-c*?	hcsB-c*	-	-	-	-	-	-	-	-	-	hxuB-HI*	-	-	-	-	oppC-HI*	-	-	pdxT-HI*	phoB-HI*	-	-
HI-SRR9326333_lib_instrument_run_read	HI-a*?	-	bexA-c*	bexB-f*	bexC-c*	bexD-f*	-	dat-HI*	-	-	-	-	hcsA-c*?	hcsB-c*	-	-	-	-	-	-	-	-	-	hxuB-HI*	-	-	-	-	oppC-HI*	-	-	pdxT-HI*	phoB-HI*	-	-
HI-SRR9327599_lib_instrument_run_read	HI-a*	-	bexA-c*	bexB-f*	bexC-c*	bexD-f*	-	dat-HI*?	-	-	-	-	hcsA-c*?	hcsB-c*	-	-	-	-	-	-	-	-	-	hxuB-HI*	-	-	-	-	oppC-HI*	-	-	pdxT-HI*	-	-	-
HI-SRR9327600_lib_instrument_run_read	HI-a	-	bexA-c*	bexB-f*	bexC-c*	bexD-f*	-	dat-HI*?	-	-	-	-	hcsA-c*?	hcsB-c*	-	-	-	-	-	-	-	-	-	hxuB-HI*	-	-	-	-	oppC-HI*	-	-	pdxT-HI*	phoB-HI*	-	-
HI-SRR9327601_lib_instrument_run_read	HI-a	-	bexA-c*	bexB-f*	bexC-c*	bexD-f*	-	dat-HI*?	-	-	-	-	hcsA-c*?	hcsB-c*	-	-	-	-	-	-	-	-	-	hxuB-HI*	-	-	-	-	oppC-HI*	-	-	pdxT-HI*	phoB-HI*	-	-
HI-SRR9327602_lib_instrument_run_read	HI-a	-	bexA-c*	bexB-f*	bexC-c*	bexD-f*	-	dat-HI*?	-	-	-	-	hcsA-c*?	hcsB-c*	-	-	-	-	-	-	-	-	-	hxuB-HI*	-	-	-	-	oppC-HI*	-	-	pdxT-HI*	phoB-HI*	-	-
HI-SRR9327603_lib_instrument_run_read	HI-a	-	bexA-c*	bexB-f*?	bexC-c*	bexD-f*	-	dat-HI*?	-	-	-	-	hcsA-c*?	hcsB-c*	-	-	-	-	-	-	-	-	-	hxuB-HI*	-	-	-	-	oppC-HI*	-	-	pdxT-HI*	phoB-HI*	-	-
HI-SRR9327604_lib_instrument_run_read	HI-a	-	bexA-c*	bexB-f*?	bexC-c*	bexD-f*	-	dat-HI*?	-	-	-	-	hcsA-c*?	hcsB-c*	-	-	-	-	-	-	-	-	-	hxuB-HI*	-	-	-	-	oppC-HI*	-	-	pdxT-HI*	phoB-HI*	-	-
HI-SRR9327605_lib_instrument_run_read	HI-a	-	bexA-c*	bexB-f*?	bexC-c*	bexD-f*	-	dat-HI*?	-	-	-	-	hcsA-c*?	hcsB-c*	-	-	-	-	-	-	-	-	-	hxuB-HI*	-	-	-	-	oppC-HI*	-	-	pdxT-HI*	phoB-HI*	-	-
HI-SRR9327606_lib_instrument_run_read	HI-a*	-	bexA-c*	bexB-f*	bexC-c*	bexD-f*	-	dat-HI*?	-	-	-	-	hcsA-c*?	hcsB-c*	-	-	-	-	-	-	-	-	-	hxuB-HI*	-	-	-	-	oppC-HI*	-	-	pdxT-HI*	phoB-HI*?	-	-
HI-SRR9327607_lib_instrument_run_read	HI-a	-	bexA-c*	bexB-f*	bexC-c*	bexD-f*	-	dat-HI*?	-	-	-	-	hcsA-c*?	hcsB-c*	-	-	-	-	-	-	-	-	-	hxuB-HI*	-	-	-	-	oppC-HI*	-	-	pdxT-HI*	phoB-HI*	-	-
HI-SRR9327608_lib_instrument_run_read	HI-a	-	bexA-c*	bexB-f*	bexC-c*	bexD-f*	-	dat-HI*?	-	-	-	-	hcsA-c*?	hcsB-c*	-	-	-	-	-	-	-	-	-	hxuB-HI*	-	-	-	-	oppC-HI*	-	-	pdxT-HI*	phoB-HI*	-	-
HI-SRR9327609_lib_instrument_run_read	HI-a	-	bexA-c*	bexB-f*	bexC-c*	bexD-f*	-	dat-HI*?	-	-	-	-	hcsA-c*	hcsB-c*	-	-	-	-	-	-	-	-	-	hxuB-HI*	-	-	-	-	oppC-HI*	-	-	pdxT-HI*	phoB-HI*	-	-
HI-SRR9327610_lib_instrument_run_read	HI-a	-	bexA-c*	bexB-f*	bexC-c*	bexD-f*	-	dat-HI*?	-	-	-	-	hcsA-c*	hcsB-c*	-	-	-	-	-	-	-	-	-	hxuB-HI*	-	-	-	-	oppC-HI*	-	-	pdxT-HI*	phoB-HI*	-	-
HI-SRR9327611_lib_instrument_run_read	HI-a	-	bexA-c*	bexB-f*	bexC-c*	bexD-f*	-	dat-HI*?	-	-	-	-	hcsA-c*	hcsB-c*	-	-	-	-	-	-	-	-	-	hxuB-HI*	-	-	-	-	oppC-HI*	-	-	pdxT-HI*	phoB-HI*	-	-
HI-SRR9327612_lib_instrument_run_read	HI-a*	-	bexA-c*	bexB-f*	bexC-c*	bexD-f*	-	dat-HI*?	-	-	-	-	hcsA-c*?	hcsB-c*	-	-	-	-	-	-	-	-	-	hxuB-HI*	-	-	-	-	oppC-HI*	-	-	pdxT-HI*	phoB-HI*	-	-
HI-SRR9327613_lib_instrument_run_read	HI-a*	-	bexA-c*	bexB-f*	bexC-c*	bexD-f*	-	dat-HI*?	-	-	-	-	hcsA-c*?	hcsB-c*	-	-	-	-	-	-	-	-	-	hxuB-HI*	-	-	-	-	oppC-HI*	-	-	pdxT-HI*	phoB-HI*?	-	-
HI-SRR9327614_lib_instrument_run_read	HI-a	-	bexA-c*	bexB-f*?	bexC-c*	bexD-f*	-	dat-HI*?	-	-	-	-	hcsA-c*?	hcsB-c*	-	-	-	-	-	-	-	-	-	hxuB-HI*	-	-	-	-	oppC-HI*	-	-	pdxT-HI*	phoB-HI*	-	-
HI-SRR9327615_lib_instrument_run_read	HI-a	-	bexA-c*	bexB-f*	bexC-c*	bexD-f*	-	dat-HI*?	-	-	-	-	hcsA-c*?	hcsB-c*	-	-	-	-	-	-	-	-	-	hxuB-HI*	-	-	-	-	oppC-HI*	-	-	pdxT-HI*	phoB-HI*?	-	-
HI-SRR9327616_lib_instrument_run_read	HI-a	-	bexA-c*	bexB-f*	bexC-c*	bexD-f*	-	dat-HI*?	-	-	-	-	hcsA-c*?	hcsB-c*	-	-	-	-	-	-	-	-	-	hxuB-HI*	-	-	-	-	oppC-HI*	-	-	pdxT-HI*	phoB-HI*	-	-
HI-SRR9327617_lib_instrument_run_read	HI-a	-	bexA-c*	bexB-c*	bexC-c*	bexD-f*	-	dat-HI*?	-	-	-	-	hcsA-c*?	hcsB-c*	-	-	-	-	-	-	-	-	-	hxuB-HI*	-	-	-	-	oppC-HI*	-	-	pdxT-HI*	phoB-HI*	-	-
HI-SRR9327618_lib_instrument_run_read	HI-a	-	bexA-c*	bexB-f*	bexC-c*	bexD-f*	-	dat-HI*?	-	-	-	-	hcsA-c*?	hcsB-c*	-	-	-	-	-	-	-	-	-	hxuB-HI*	-	-	-	-	oppC-HI*	-	-	pdxT-HI*	phoB-HI*	-	-
HI-SRR9327619_lib_instrument_run_read	HI-a	-	bexA-c*	bexB-f*?	bexC-c*	bexD-f*	-	dat-HI*?	-	-	-	-	hcsA-c*?	hcsB-c*	-	-	-	-	-	-	-	-	-	hxuB-HI*	-	-	-	-	oppC-HI*	-	-	pdxT-HI*	phoB-HI*	-	-
HI-SRR9327620_lib_instrument_run_read	HI-a*?	-	bexA-f*	bexB-f*	bexC-c*	bexD-f*	-	dat-HI*?	-	-	-	-	hcsA-c*?	hcsB-c*?	-	-	-	-	-	-	-	-	-	hxuB-HI*	-	-	-	-	oppC-HI*	-	-	pdxT-HI*?	phoB-HI*	-	-
HI-SRR9327621_lib_instrument_run_read	HI-a	-	bexA-c*	bexB-f*	bexC-c*	bexD-f*	-	dat-HI*?	-	-	-	-	hcsA-c*?	hcsB-c*	-	-	-	-	-	-	-	-	-	hxuB-HI*	-	-	-	-	oppC-HI*	-	-	pdxT-HI*	phoB-HI*	-	-
HI-SRR9327622_lib_instrument_run_read	HI-a	-	bexA-c*	bexB-f*	bexC-c*	bexD-f*	-	dat-HI*?	-	-	-	-	hcsA-c*?	hcsB-c*	-	-	-	-	-	-	-	-	-	hxuB-HI*	-	-	-	-	oppC-HI*	-	-	pdxT-HI*	phoB-HI*	-	-
HI-SRR9327623_lib_instrument_run_read	HI-a	-	bexA-c*	bexB-f*	bexC-c*	bexD-f*	-	dat-HI*?	-	-	-	-	hcsA-c*?	hcsB-c*	-	-	-	-	-	-	-	-	-	hxuB-HI*	-	-	-	-	oppC-HI*	-	-	pdxT-HI*	phoB-HI*	-	-
HI-SRR9327624_lib_instrument_run_read	HI-a	-	bexA-c*	bexB-f*	bexC-c*	bexD-f*	-	dat-HI*?	-	-	-	-	hcsA-c*?	hcsB-c*	-	-	-	-	-	-	-	-	-	hxuB-HI*	-	-	-	-	oppC-HI*	-	-	pdxT-HI*	phoB-HI*	-	-
HI-SRR9327625_lib_instrument_run_read	HI-a	-	bexA-c*	bexB-f*	bexC-c*	bexD-f*	-	dat-HI*?	-	-	-	-	hcsA-c*?	hcsB-c*	-	-	-	-	-	-	-	-	-	hxuB-HI*	-	-	-	-	oppC-HI*	-	-	pdxT-HI*	phoB-HI*	-	-
HI-SRR9327626_lib_instrument_run_read	HI-a	-	bexA-c*	bexB-f*	bexC-c*	bexD-f*	-	dat-HI*?	-	-	-	-	hcsA-c*?	hcsB-c*	-	-	-	-	-	-	-	-	-	hxuB-HI*	-	-	-	-	oppC-HI*	-	-	pdxT-HI*	phoB-HI*	-	-
HI-SRR9327627_lib_instrument_run_read	HI-a*?	-	bexA-c*	bexB-c*	bexC-c*	bexD-f*	-	dat-HI*?	-	-	-	-	hcsA-c*?	hcsB-c*	-	-	-	-	-	-	-	-	-	hxuB-HI*	-	-	-	-	oppC-HI*	-	-	pdxT-HI*	phoB-HI*	-	-
HI-SRR9327628_lib_instrument_run_read	HI-a	-	bexA-c*	bexB-f*	bexC-c*	bexD-f*	-	dat-HI*?	-	-	-	-	hcsA-c*	hcsB-c*	-	-	-	-	-	-	-	-	-	hxuB-HI*	-	-	-	-	oppC-HI*	-	-	pdxT-HI*	phoB-HI*	-	-
HI-SRR9328950_lib_instrument_run_read	HI-a*?	-	bexA-f*	bexB-f*	bexC-c*	bexD-f*	-	dat-HI*?	-	-	-	-	hcsA-c*?	hcsB-c*?	-	-	-	-	-	-	-	-	-	hxuB-HI*	-	-	-	-	oppC-HI*	-	-	pdxT-HI*?	phoB-HI*?	-	-
HI-SRR9328951_lib_instrument_run_read	HI-a	-	bexA-c*	bexB-f*	bexC-c*	bexD-f*	-	dat-HI*?	-	-	-	-	hcsA-c*?	hcsB-c*	-	-	-	-	-	-	-	-	-	hxuB-HI*	-	-	-	-	oppC-HI*	-	-	pdxT-HI*	phoB-HI*	-	-
HI-SRR9328952_lib_instrument_run_read	HI-a?	-	bexA-c*	bexB-f*	bexC-c*	bexD-f*	-	dat-HI*?	-	-	-	-	hcsA-c*?	hcsB-c*	-	-	-	-	-	-	-	-	-	hxuB-HI*	-	-	-	-	oppC-HI*	-	-	pdxT-HI*	phoB-HI*?	-	-
HI-SRR9328953_lib_instrument_run_read	HI-a	-	bexA-c*	bexB-f*?	bexC-c*	bexD-f*	-	dat-HI*?	-	-	-	-	hcsA-c*?	hcsB-c*	-	-	-	-	-	-	-	-	-	hxuB-HI*	-	-	-	-	oppC-HI*	-	-	pdxT-HI*	phoB-HI*	-	-
HI-SRR9328954_lib_instrument_run_read	HI-a	-	bexA-c*	bexB-c*	bexC-c*	bexD-f*	-	dat-HI*?	-	-	-	-	hcsA-c*?	hcsB-c*	-	-	-	-	-	-	-	-	-	hxuB-HI*	-	-	-	-	oppC-HI*	-	-	pdxT-HI*	phoB-HI*	-	-
HI-SRR9328955_lib_instrument_run_read	HI-a	-	bexA-c*	bexB-f*	bexC-c*	bexD-f*	-	dat-HI*?	-	-	-	-	hcsA-c*?	hcsB-c*	-	-	-	-	-	-	-	-	-	hxuB-HI*	-	-	-	-	oppC-HI*	-	-	pdxT-HI*	phoB-HI*	-	-
HI-SRR9328956_lib_instrument_run_read	HI-a*?	-	bexA-c*	bexB-f*	bexC-c*	bexD-f*	-	dat-HI*?	-	-	-	-	hcsA-c*?	hcsB-c*	-	-	-	-	-	-	-	-	-	hxuB-HI*	-	-	-	-	oppC-HI*	-	-	pdxT-HI*	phoB-HI*?	-	-
HI-SRR9328957_lib_instrument_run_read	HI-a	-	bexA-c*	bexB-f*	bexC-c*	bexD-f*	-	dat-HI*?	-	-	-	-	hcsA-c*?	hcsB-c*	-	-	-	-	-	-	-	-	-	hxuB-HI*	-	-	-	-	oppC-HI*	-	-	pdxT-HI*	phoB-HI*	-	-
HI-SRR9328958_lib_instrument_run_read	HI-a	-	bexA-c*	bexB-f*	bexC-c*	bexD-f*	-	dat-HI*?	-	-	-	-	hcsA-c*?	hcsB-c*	-	-	-	-	-	-	-	-	-	hxuB-HI*	-	-	-	-	oppC-HI*	-	-	pdxT-HI*	phoB-HI*	-	-
HI-SRR9328959_lib_instrument_run_read	HI-a	-	bexA-c*	bexB-f*	bexC-c*	bexD-f*	-	dat-HI*?	-	-	-	-	hcsA-c*?	hcsB-c*	-	-	-	-	-	-	-	-	-	hxuB-HI*	-	-	-	-	oppC-HI*	-	-	pdxT-HI*	phoB-HI*	-	-
HI-SRR9328960_lib_instrument_run_read	HI-a	-	bexA-c*	bexB-f*?	bexC-c*	bexD-f*	-	dat-HI*?	-	-	-	-	hcsA-c*?	hcsB-c*	-	-	-	-	-	-	-	-	-	hxuB-HI*	-	-	-	-	oppC-HI*	-	-	pdxT-HI*	phoB-HI*	-	-
HI-SRR9328961_lib_instrument_run_read	HI-a?	-	bexA-c*	bexB-f*	bexC-c*	bexD-f*	-	dat-HI*?	-	-	-	-	hcsA-c*	hcsB-c*	-	-	-	-	-	-	-	-	-	hxuB-HI*	-	-	-	-	oppC-HI*	-	-	pdxT-HI*	phoB-HI*	-	-
HI-SRR9328962_lib_instrument_run_read	HI-a?	-	bexA-c*	bexB-f*	bexC-c*	bexD-f*	-	dat-HI*?	-	-	-	-	hcsA-c*?	hcsB-c*	-	-	-	-	-	-	-	-	-	hxuB-HI*	-	-	-	-	oppC-HI*	-	-	pdxT-HI*	phoB-HI*?	-	-
HI-SRR9328963_lib_instrument_run_read	HI-a	-	bexA-c*	bexB-f*	bexC-c*	bexD-f*	-	dat-HI*?	-	-	-	-	hcsA-c*?	hcsB-c*	-	-	-	-	-	-	-	-	-	hxuB-HI*	-	-	-	-	oppC-HI*	-	-	pdxT-HI*	phoB-HI*	-	-
HI-SRR9328964_lib_instrument_run_read	HI-a	-	bexA-c*	bexB-f*	bexC-c*	bexD-f*	-	dat-HI*?	-	-	-	-	hcsA-c*	hcsB-c*	-	-	-	-	-	-	-	-	-	hxuB-HI*	-	-	-	-	oppC-HI*	-	-	pdxT-HI*	phoB-HI*	-	-
HI-SRR9328965_lib_instrument_run_read	HI-a	-	bexA-c*	bexB-f*	bexC-c*	bexD-f*	-	dat-HI*?	-	-	-	-	hcsA-c*?	hcsB-c*	-	-	-	-	-	-	-	-	-	hxuB-HI*	-	-	-	-	oppC-HI*	-	-	pdxT-HI*	phoB-HI*	-	-
HI-SRR9328966_lib_instrument_run_read	HI-a	-	bexA-c*	bexB-f*	bexC-c*	bexD-f*	-	dat-HI*?	-	-	-	-	hcsA-c*?	hcsB-c*	-	-	-	-	-	-	-	-	-	hxuB-HI*	-	-	-	-	oppC-HI*	-	-	pdxT-HI*	phoB-HI*	-	-
HI-SRR9328967_lib_instrument_run_read	HI-a	-	bexA-c*	bexB-f*	bexC-c*	bexD-f*	-	dat-HI*?	-	-	-	-	hcsA-c*?	hcsB-c*	-	-	-	-	-	-	-	-	-	hxuB-HI*	-	-	-	-	oppC-HI*	-	-	pdxT-HI*	phoB-HI*	-	-
HI-SRR9328968_lib_instrument_run_read	HI-a	-	bexA-c*	bexB-f*?	bexC-c*	bexD-f*	-	dat-HI*?	-	-	-	-	hcsA-c*?	hcsB-c*	-	-	-	-	-	-	-	-	-	hxuB-HI*	-	-	-	-	oppC-HI*	-	-	pdxT-HI*	phoB-HI*	-	-
HI-SRR9328969_lib_instrument_run_read	HI-a*	-	bexA-c*	bexB-f*?	bexC-c*	bexD-f*	-	dat-HI*	-	-	-	-	hcsA-c*?	hcsB-c*	-	-	-	-	-	-	-	-	-	hxuB-HI*	-	-	-	-	oppC-HI*	-	-	pdxT-HI*	phoB-HI*	-	-
HI-SRR9328970_lib_instrument_run_read	HI-a*	-	bexA-c*	bexB-f*	bexC-c*	bexD-f*	-	dat-HI*	-	-	-	-	hcsA-c*?	hcsB-c*	-	-	-	-	-	-	-	-	-	hxuB-HI*	-	-	-	-	oppC-HI*	-	-	pdxT-HI*	phoB-HI*	-	-
HI-SRR9328971_lib_instrument_run_read	HI-a	-	bexA-c*	bexB-f*	bexC-c*	bexD-f*	-	dat-HI*?	-	-	-	-	hcsA-c*?	hcsB-c*	-	-	-	-	-	-	-	-	-	hxuB-HI*	-	-	-	-	oppC-HI*	-	-	pdxT-HI*	phoB-HI*	-	-
HI-SRR9328972_lib_instrument_run_read	HI-a	-	bexA-c*	bexB-f*	bexC-c*	bexD-f*	-	dat-HI*?	-	-	-	-	hcsA-c*?	hcsB-c*	-	-	-	-	-	-	-	-	-	hxuB-HI*	-	-	-	-	oppC-HI*	-	-	pdxT-HI*	phoB-HI*	-	-
HI-SRR9328973_lib_instrument_run_read	HI-a	-	bexA-c*	bexB-f*	bexC-c*	bexD-f*	-	dat-HI*?	-	-	-	-	hcsA-c*?	hcsB-c*	-	-	-	-	-	-	-	-	-	hxuB-HI*	-	-	-	-	oppC-HI*	-	-	pdxT-HI*	phoB-HI*	-	-
HI-SRR9328974_lib_instrument_run_read	HI-a	-	bexA-c*	bexB-f*	bexC-c*	bexD-f*	-	dat-HI*?	-	-	-	-	hcsA-c*?	hcsB-c*	-	-	-	-	-	-	-	-	-	hxuB-HI*	-	-	-	-	oppC-HI*	-	-	pdxT-HI*	phoB-HI*	-	-
HI-SRR9328975_lib_instrument_run_read	HI-a	-	bexA-c*	bexB-f*?	bexC-c*	bexD-f*	-	dat-HI*?	-	-	-	-	hcsA-c*	hcsB-c*	-	-	-	-	-	-	-	-	-	hxuB-HI*	-	-	-	-	oppC-HI*	-	-	pdxT-HI*	phoB-HI*	-	-
HI-SRR9328976_lib_instrument_run_read	HI-a	-	bexA-c*	bexB-f*	bexC-c*	bexD-f*	-	dat-HI*?	-	-	-	-	hcsA-c*?	hcsB-c*	-	-	-	-	-	-	-	-	-	hxuB-HI*	-	-	-	-	oppC-HI*	-	-	pdxT-HI*	phoB-HI*	-	-
HI-SRR9328977_lib_instrument_run_read	HI-a*	-	bexA-c*	bexB-f*?	bexC-c*	bexD-f*	-	dat-HI*?	-	-	-	-	hcsA-c*?	hcsB-c*	-	-	-	-	-	-	-	-	-	hxuB-HI*	-	-	-	-	oppC-HI*	-	-	pdxT-HI*	phoB-HI*	-	-
HI-SRR9328978_lib_instrument_run_read	HI-a	-	bexA-c*	bexB-f*	bexC-c*	bexD-f*	-	dat-HI*?	-	-	-	-	hcsA-c*?	hcsB-c*	-	-	-	-	-	-	-	-	-	hxuB-HI*	-	-	-	-	oppC-HI*	-	-	pdxT-HI*	phoB-HI*	-	-
HI-SRR9328979_lib_instrument_run_read	HI-a*	-	bexA-c*	bexB-f*	bexC-c*	bexD-f*	-	dat-HI*?	-	-	-	-	hcsA-c*?	hcsB-c*	-	-	-	-	-	-	-	-	-	hxuB-HI*	-	-	-	-	oppC-HI*	-	-	pdxT-HI*	phoB-HI*	-	-
HI-SRR9331441_lib_instrument_run_read	HI-a	-	bexA-c*	bexB-f*?	bexC-c*	bexD-f*	-	dat-HI*?	-	-	-	-	hcsA-c*?	hcsB-c*	-	-	-	-	-	-	-	-	-	hxuB-HI*	-	-	-	-	oppC-HI*	-	-	pdxT-HI*	phoB-HI*	-	-
HI-SRR9331442_lib_instrument_run_read	HI-a	-	bexA-c*	bexB-f*?	bexC-c*	bexD-f*	-	dat-HI*?	-	-	-	-	hcsA-c*?	hcsB-c*	-	-	-	-	-	-	-	-	-	hxuB-HI*	-	-	-	-	oppC-HI*	-	-	pdxT-HI*	phoB-HI*	-	-
HI-SRR9331443_lib_instrument_run_read	HI-a	-	bexA-c*	bexB-f*	bexC-c*	bexD-f*	-	dat-HI*?	-	-	-	-	hcsA-c*	hcsB-c*	-	-	-	-	-	-	-	-	-	hxuB-HI*	-	-	-	-	oppC-HI*	-	-	pdxT-HI*	phoB-HI*	-	-
HI-SRR9331444_lib_instrument_run_read	HI-a	-	bexA-c*	bexB-f*?	bexC-c*	bexD-f*	-	dat-HI*?	-	-	-	-	hcsA-c*?	hcsB-c*	-	-	-	-	-	-	-	-	-	hxuB-HI*	-	-	-	-	oppC-HI*	-	-	pdxT-HI*	phoB-HI*	-	-
HI-SRR9331445_lib_instrument_run_read	HI-a	-	bexA-c*	bexB-f*?	bexC-c*	bexD-f*	-	dat-HI*?	-	-	-	-	hcsA-c*?	hcsB-c*	-	-	-	-	-	-	-	-	-	hxuB-HI*	-	-	-	-	oppC-HI*	-	-	pdxT-HI*	phoB-HI*	-	-
HI-SRR9331446_lib_instrument_run_read	HI-a	-	bexA-c*	bexB-f*	bexC-c*	bexD-f*	-	dat-HI*?	-	-	-	-	hcsA-c*?	hcsB-c*	-	-	-	-	-	-	-	-	-	hxuB-HI*	-	-	-	-	oppC-HI*	-	-	pdxT-HI*	phoB-HI*	-	-
HI-SRR9331447_lib_instrument_run_read	HI-a	-	bexA-c*	bexB-f*	bexC-c*	bexD-f*	-	dat-HI*?	-	-	-	-	hcsA-c*?	hcsB-c*	-	-	-	-	-	-	-	-	-	hxuB-HI*	-	-	-	-	oppC-HI*	-	-	pdxT-HI*	phoB-HI*	-	-
HI-SRR9331448_lib_instrument_run_read	HI-a	-	bexA-c*	bexB-f*	bexC-c*	bexD-f*	-	dat-HI*?	-	-	-	-	hcsA-c*?	hcsB-c*	-	-	-	-	-	-	-	-	-	hxuB-HI*	-	-	-	-	oppC-HI*	-	-	pdxT-HI*	phoB-HI*	-	-
HI-SRR9331449_lib_instrument_run_read	HI-a	-	bexA-c*	bexB-f*	bexC-c*	bexD-f*	-	dat-HI*?	-	-	-	-	hcsA-c*?	hcsB-c*	-	-	-	-	-	-	-	-	-	hxuB-HI*	-	-	-	-	oppC-HI*	-	-	pdxT-HI*	phoB-HI*	-	-
HI-SRR9331450_lib_instrument_run_read	HI-a	-	bexA-c*	bexB-f*?	bexC-c*	bexD-f*	-	dat-HI*?	-	-	-	-	hcsA-c*?	hcsB-c*	-	-	-	-	-	-	-	-	-	hxuB-HI*	-	-	-	-	oppC-HI*	-	-	pdxT-HI*	phoB-HI*	-	-
HI-SRR9331451_lib_instrument_run_read	HI-a	-	bexA-c*	bexB-f*	bexC-c*	bexD-f*	-	dat-HI*?	-	-	-	-	hcsA-c*?	hcsB-c*	-	-	-	-	-	-	-	-	-	hxuB-HI*	-	-	-	-	oppC-HI*	-	-	pdxT-HI*	phoB-HI*	-	-
HI-SRR9331452_lib_instrument_run_read	HI-a	-	bexA-c*	bexB-f*	bexC-c*	bexD-f*	-	dat-HI*?	-	-	-	-	hcsA-c*?	hcsB-c*	-	-	-	-	-	-	-	-	-	hxuB-HI*	-	-	-	-	oppC-HI*	-	-	pdxT-HI*	phoB-HI*	-	-
HI-SRR9331453_lib_instrument_run_read	HI-a	-	bexA-c*	bexB-f*	bexC-c*	bexD-f*	-	dat-HI*?	-	-	-	-	hcsA-c*?	hcsB-c*	-	-	-	-	-	-	-	-	-	hxuB-HI*	-	-	-	-	oppC-HI*	-	-	pdxT-HI*	phoB-HI*	-	-
HI-SRR9331454_lib_instrument_run_read	HI-a	-	bexA-c*	bexB-f*?	bexC-c*	bexD-f*	-	dat-HI*?	-	-	-	-	hcsA-c*?	hcsB-c*	-	-	-	-	-	-	-	-	-	hxuB-HI*	-	-	-	-	oppC-HI*	-	-	pdxT-HI*	phoB-HI*	-	-
HI-SRR9331455_lib_instrument_run_read	HI-a	-	bexA-c*	bexB-f*?	bexC-c*	bexD-f*	-	dat-HI*?	-	-	-	-	hcsA-c*?	hcsB-c*	-	-	-	-	-	-	-	-	-	hxuB-HI*	-	-	-	-	oppC-HI*	-	-	pdxT-HI*	phoB-HI*	-	-
HI-SRR9331456_lib_instrument_run_read	HI-a*	-	bexA-c*	bexB-f*	bexC-c*	bexD-f*	-	dat-HI*	-	-	-	-	hcsA-c*?	hcsB-c*	-	-	-	-	-	-	-	-	-	hxuB-HI*	-	-	-	-	oppC-HI*	-	-	pdxT-HI*	phoB-HI*	-	-
HI-SRR9331457_lib_instrument_run_read	HI-a	-	bexA-c*	bexB-f*	bexC-c*	bexD-f*	-	dat-HI*?	-	-	-	-	hcsA-c*?	hcsB-c*	-	-	-	-	-	-	-	-	-	hxuB-HI*	-	-	-	-	oppC-HI*	-	-	pdxT-HI*	phoB-HI*	-	-
HI-SRR9331458_lib_instrument_run_read	HI-a	-	bexA-c*	bexB-f*	bexC-c*	bexD-f*	-	dat-HI*?	-	-	-	-	hcsA-c*?	hcsB-c*	-	-	-	-	-	-	-	-	-	hxuB-HI*	-	-	-	-	oppC-HI*	-	-	pdxT-HI*	phoB-HI*	-	-
HI-SRR9331459_lib_instrument_run_read	HI-a	-	bexA-c*	bexB-f*?	bexC-c*	bexD-f*	-	dat-HI*?	-	-	-	-	hcsA-c*?	hcsB-c*	-	-	-	-	-	-	-	-	-	hxuB-HI*	-	-	-	-	oppC-HI*	-	-	pdxT-HI*	phoB-HI*	-	-
HI-SRR9331460_lib_instrument_run_read	HI-a	-	bexA-c*	bexB-f*	bexC-c*	bexD-f*	-	dat-HI*?	-	-	-	-	hcsA-c*?	hcsB-c*	-	-	-	-	-	-	-	-	-	hxuB-HI*	-	-	-	-	oppC-HI*	-	-	pdxT-HI*	phoB-HI*	-	-
HI-SRR9331461_lib_instrument_run_read	HI-a	-	bexA-c*	bexB-f*	bexC-c*	bexD-f*	-	dat-HI*?	-	-	-	-	hcsA-c*	hcsB-c*	-	-	-	-	-	-	-	-	-	hxuB-HI*	-	-	-	-	oppC-HI*	-	-	pdxT-HI*	phoB-HI*	-	-
HI-SRR9331462_lib_instrument_run_read	HI-a	-	bexA-c*	bexB-f*	bexC-c*	bexD-f*	-	dat-HI*?	-	-	-	-	hcsA-c*?	hcsB-c*	-	-	-	-	-	-	-	-	-	hxuB-HI*	-	-	-	-	oppC-HI*	-	-	pdxT-HI*	phoB-HI*	-	-
HI-SRR9331463_lib_instrument_run_read	HI-a	-	bexA-c*	bexB-c*	bexC-c*	bexD-f*	-	dat-HI*?	-	-	-	-	hcsA-c*?	hcsB-c*	-	-	-	-	-	-	-	-	-	hxuB-HI*	-	-	-	-	oppC-HI*	-	-	pdxT-HI*	phoB-HI*	-	-
HI-SRR9331464_lib_instrument_run_read	HI-a	-	bexA-c*	bexB-f*	bexC-c*	bexD-f*	-	dat-HI*?	-	-	-	-	hcsA-c*	hcsB-c*	-	-	-	-	-	-	-	-	-	hxuB-HI*	-	-	-	-	oppC-HI*	-	-	pdxT-HI*	phoB-HI*	-	-
HI-SRR9331465_lib_instrument_run_read	HI-a	-	bexA-c*	bexB-f*?	bexC-c*	bexD-f*	-	dat-HI*?	-	-	-	-	hcsA-c*?	hcsB-c*	-	-	-	-	-	-	-	-	-	hxuB-HI*	-	-	-	-	oppC-HI*	-	-	pdxT-HI*	phoB-HI*	-	-
HI-SRR9331466_lib_instrument_run_read	HI-a	-	bexA-c*	bexB-f*?	bexC-c*	bexD-f*	-	dat-HI*?	-	-	-	-	hcsA-c*?	hcsB-c*	-	-	-	-	-	-	-	-	-	hxuB-HI*	-	-	-	-	oppC-HI*	-	-	pdxT-HI*	phoB-HI*	-	-
HI-SRR9331807_lib_instrument_run_read	HI-a	-	bexA-c*	bexB-f*	bexC-c*	bexD-f*	-	dat-HI*?	-	-	-	-	hcsA-c*?	hcsB-c*	-	-	-	-	-	-	-	-	-	hxuB-HI*	-	-	-	-	oppC-HI*	-	-	pdxT-HI*	phoB-HI*	-	-
HI-SRR9331808_lib_instrument_run_read	HI-a	-	bexA-c*	bexB-c*	bexC-c*	bexD-f*	-	dat-HI*?	-	-	-	-	hcsA-c*?	hcsB-c*	-	-	-	-	-	-	-	-	-	hxuB-HI*	-	-	-	-	oppC-HI*	-	-	pdxT-HI*	phoB-HI*	-	-
HI-SRR9331809_lib_instrument_run_read	HI-a	-	bexA-c*	bexB-f*?	bexC-c*	bexD-f*	-	dat-HI*?	-	-	-	-	hcsA-c*?	hcsB-c*	-	-	-	-	-	-	-	-	-	hxuB-HI*	-	-	-	-	oppC-HI*	-	-	pdxT-HI*	phoB-HI*	-	-
HI-SRR9331810_lib_instrument_run_read	HI-a	-	bexA-c*	bexB-f*	bexC-c*	bexD-f*	-	dat-HI*?	-	-	-	-	hcsA-c*?	hcsB-c*	-	-	-	-	-	-	-	-	-	hxuB-HI*	-	-	-	-	oppC-HI*	-	-	pdxT-HI*	phoB-HI*	-	-
HI-SRR9331811_lib_instrument_run_read	HI-a	-	bexA-c*	bexB-f*	bexC-c*	bexD-f*	-	dat-HI*?	-	-	-	-	hcsA-c*?	hcsB-c*	-	-	-	-	-	-	-	-	-	hxuB-HI*	-	-	-	-	oppC-HI*	-	-	pdxT-HI*	phoB-HI*	-	-
HI-SRR9331813_lib_instrument_run_read	HI-a?	-	bexA-c*	bexB-f*	bexC-c*	bexD-f*	-	dat-HI*?	-	-	-	-	hcsA-c*?	hcsB-c*	-	-	-	-	-	-	-	-	-	hxuB-HI*	-	-	-	-	oppC-HI*	-	-	pdxT-HI*	phoB-HI*	-	-
HI-SRR9331814_lib_instrument_run_read	HI-a	-	bexA-c*	bexB-f*	bexC-c*	bexD-f*	-	dat-HI*?	-	-	-	-	hcsA-c*?	hcsB-c*	-	-	-	-	-	-	-	-	-	hxuB-HI*	-	-	-	-	oppC-HI*	-	-	pdxT-HI*	phoB-HI*	-	-
HI-SRR9331815_lib_instrument_run_read	HI-a	-	bexA-c*	bexB-c*	bexC-c*	bexD-f*?	-	dat-HI*?	-	-	-	-	hcsA-c*?	hcsB-c*	-	-	-	-	-	-	-	-	-	hxuB-HI*	-	-	-	-	oppC-HI*	-	-	pdxT-HI*	phoB-HI*	-	-
HI-SRR9331816_lib_instrument_run_read	HI-a*	-	bexA-c*	bexB-f*	bexC-c*	bexD-f*	-	dat-HI*?	-	-	-	-	hcsA-c*?	hcsB-c*	-	-	-	-	-	-	-	-	-	hxuB-HI*	-	-	-	-	oppC-HI*	-	-	pdxT-HI*	phoB-HI*	-	-
HI-SRR9331817_lib_instrument_run_read	HI-a	-	bexA-c*	bexB-f*	bexC-c*	bexD-f*	-	dat-HI*?	-	-	-	-	hcsA-c*?	hcsB-c*	-	-	-	-	-	-	-	-	-	hxuB-HI*	-	-	-	-	oppC-HI*	-	-	pdxT-HI*	phoB-HI*	-	-
HI-SRR9331818_lib_instrument_run_read	HI-a	-	bexA-c*	bexB-f*?	bexC-c*	bexD-f*	-	dat-HI*?	-	-	-	-	hcsA-c*?	hcsB-c*	-	-	-	-	-	-	-	-	-	hxuB-HI*	-	-	-	-	oppC-HI*	-	-	pdxT-HI*	phoB-HI*	-	-
HI-SRR9331819_lib_instrument_run_read	HI-a	-	bexA-c*	bexB-f*	bexC-c*	bexD-f*	-	dat-HI*?	-	-	-	-	hcsA-c*?	hcsB-c*	-	-	-	-	-	-	-	-	-	hxuB-HI*	-	-	-	-	oppC-HI*	-	-	pdxT-HI*	phoB-HI*	-	-
HI-SRR9331820_lib_instrument_run_read	HI-a	-	bexA-c*	bexB-f*	bexC-c*	bexD-f*?	-	dat-HI*?	-	-	-	-	hcsA-c*?	hcsB-c*	-	-	-	-	-	-	-	-	-	hxuB-HI*	-	-	-	-	oppC-HI*	-	-	pdxT-HI*	phoB-HI*	-	-
HI-SRR9331821_lib_instrument_run_read	HI-a*	-	-	bexB-f*?	bexC-c*?	-	-	dat-HI*?	-	-	-	-	hcsA-c*?	hcsB-c*	-	-	-	-	-	-	-	-	-	hxuB-HI*	-	-	-	-	oppC-HI*	-	-	pdxT-HI*	phoB-HI*	-	-
HI-SRR9331822_lib_instrument_run_read	HI-a	-	bexA-c*	bexB-f*	bexC-c*	bexD-f*	-	dat-HI*?	-	-	-	-	hcsA-c*	hcsB-c*	-	-	-	-	-	-	-	-	-	hxuB-HI*	-	-	-	-	oppC-HI*	-	-	pdxT-HI*	phoB-HI*	-	-
HI-SRR9331823_lib_instrument_run_read	HI-a	-	bexA-c*	bexB-f*	bexC-c*	bexD-f*	-	dat-HI*	-	-	-	-	hcsA-c*?	hcsB-c*	-	-	-	-	-	-	-	-	-	hxuB-HI*	-	-	-	-	oppC-HI*	-	-	pdxT-HI*	phoB-HI*	-	-
HI-SRR9331824_lib_instrument_run_read	HI-a*	-	bexA-c*	bexB-f*	bexC-c*	bexD-f*	-	dat-HI*?	-	-	-	-	hcsA-c*?	hcsB-c*	-	-	-	-	-	-	-	-	-	hxuB-HI*	-	-	-	-	oppC-HI*	-	-	pdxT-HI*	phoB-HI*	-	-
HI-SRR9331825_lib_instrument_run_read	HI-a	-	bexA-c*	bexB-f*?	bexC-c*	bexD-f*	-	dat-HI*?	-	-	-	-	hcsA-c*?	hcsB-c*	-	-	-	-	-	-	-	-	-	hxuB-HI*	-	-	-	-	oppC-HI*	-	-	pdxT-HI*	phoB-HI*	-	-
HI-SRR9331826_lib_instrument_run_read	HI-a	-	bexA-c*	bexB-f*	bexC-c*	bexD-f*	-	dat-HI*?	-	-	-	-	hcsA-c*?	hcsB-c*	-	-	-	-	-	-	-	-	-	hxuB-HI*	-	-	-	-	oppC-HI*	-	-	pdxT-HI*	phoB-HI*	-	-
HI-SRR9331827_lib_instrument_run_read	HI-a	-	bexA-c*	bexB-f*	bexC-c*	bexD-f*	-	dat-HI*?	-	-	-	-	hcsA-c*?	hcsB-c*	-	-	-	-	-	-	-	-	-	hxuB-HI*	-	-	-	-	oppC-HI*	-	-	pdxT-HI*	phoB-HI*	-	-
HI-SRR9331828_lib_instrument_run_read	HI-a*	-	bexA-c*	bexB-f*	bexC-c*	bexD-f*	-	dat-HI*	-	-	-	-	hcsA-c*?	hcsB-c*	-	-	-	-	-	-	-	-	-	hxuB-HI*	-	-	-	-	oppC-HI*	-	-	pdxT-HI*	phoB-HI*	-	-
HI-SRR9331829_lib_instrument_run_read	HI-a	-	bexA-c*	bexB-f*?	bexC-c*	bexD-f*	-	dat-HI*?	-	-	-	-	hcsA-c*?	hcsB-c*	-	-	-	-	-	-	-	-	-	hxuB-HI*	-	-	-	-	oppC-HI*	-	-	pdxT-HI*	phoB-HI*	-	-
HI-SRR9331830_lib_instrument_run_read	HI-a	-	bexA-c*	bexB-f*	bexC-c*	bexD-f*	-	dat-HI*?	-	-	-	-	hcsA-c*?	hcsB-c*	-	-	-	-	-	-	-	-	-	hxuB-HI*	-	-	-	-	oppC-HI*	-	-	pdxT-HI*	phoB-HI*	-	-
HI-SRR9331831_lib_instrument_run_read	HI-a	-	bexA-c*	bexB-f*	bexC-c*	bexD-f*	-	dat-HI*?	-	-	-	-	hcsA-c*?	hcsB-c*	-	-	-	-	-	-	-	-	-	hxuB-HI*	-	-	-	-	oppC-HI*	-	-	pdxT-HI*	phoB-HI*	-	-
HI-SRR9331832_lib_instrument_run_read	HI-a	-	bexA-c*	bexB-f*?	bexC-c*	bexD-f*	-	dat-HI*?	-	-	-	-	hcsA-c*?	hcsB-c*	-	-	-	-	-	-	-	-	-	hxuB-HI*	-	-	-	-	oppC-HI*	-	-	pdxT-HI*	phoB-HI*	-	-
HI-SRR9846989_lib_instrument_run_read	-	-	-	-	-	-	-	dat-HI*?	-	-	-	-	-	-	-	-	-	-	-	-	-	-	-	hxuB-HI*	-	-	-	-	oppC-HI*	-	-	pdxT-HI*	phoB-HI*	-	-
HI-SRR9846990_lib_instrument_run_read	-	-	bexA-f*	bexB-f*	bexC-c*	bexD-f*	-	dat-HI*?	-	HI-e*	-	-	hcsA-c*?	hcsB-c*?	-	-	-	-	-	-	-	-	-	hxuB-HI*	-	-	-	-	oppC-HI*	-	-	pdxT-HI*?	phoB-HI*	-	-
HI-SRR9846991_lib_instrument_run_read	-	-	-	-	-	-	-	dat-HI*	-	-	-	-	-	-	-	-	-	-	-	-	-	-	-	hxuB-HI*	-	-	-	-	oppC-HI*	-	-	pdxT-HI*	phoB-HI*	-	-
HI-SRR9846992_lib_instrument_run_read	-	-	-	-	-	-	-	dat-HI*	-	-	-	-	-	-	-	-	-	-	-	-	-	-	-	hxuB-HI*	-	-	-	-	oppC-HI*	-	-	pdxT-HI*	phoB-HI*	-	-
HI-SRR9846993_lib_instrument_run_read	-	-	-	-	-	-	-	dat-HI*?	-	-	-	-	-	-	-	-	-	-	-	-	-	-	-	hxuB-HI*	-	-	-	-	oppC-HI*	-	-	pdxT-HI*	phoB-HI*	-	-
HI-SRR9846994_lib_instrument_run_read	HI-a*?	-	bexA-c*?	bexB-f*	bexC-c*	bexD-f*	-	dat-HI*?	-	-	-	-	hcsA-c*?	hcsB-c*?	-	-	-	-	-	-	-	-	-	hxuB-HI*	-	-	-	-	oppC-HI*	-	-	pdxT-HI*?	phoB-HI*	-	-
HI-SRR9846995_lib_instrument_run_read	-	-	-	-	-	-	-	dat-HI	-	-	-	-	-	-	-	-	-	-	-	-	-	-	-	hxuB-HI*	-	-	-	-	oppC-HI*	-	-	pdxT-HI	phoB-HI	-	-
HI-SRR9846996_lib_instrument_run_read	-	-	-	-	-	-	-	dat-HI*?	-	-	-	-	-	-	-	-	-	-	-	-	-	-	-	hxuB-HI*	-	-	-	-	oppC-HI*	-	-	pdxT-HI*	phoB-HI	-	-
HI-SRR9846997_lib_instrument_run_read	-	-	-	-	-	-	-	dat-HI*	-	-	-	-	-	-	-	-	-	-	-	-	-	-	-	hxuB-HI*	-	-	-	-	oppC-HI*	-	-	pdxT-HI*	phoB-HI	-	-
HI-SRR9846998_lib_instrument_run_read	-	-	bexA-f*	bexB-f*	bexC-c*	bexD-f*	-	dat-HI*?	-	HI-e	-	-	hcsA-c*?	hcsB-c*?	-	-	-	-	-	-	-	-	-	hxuB-HI*	-	-	-	-	oppC-HI*	-	-	pdxT-HI*?	phoB-HI*	-	-
HI-SRR9846999_lib_instrument_run_read	-	HI-b*	bexA-c*	bexB-f*	bexC-c*	bexD-f*	-	dat-HI*	-	-	-	-	hcsA-c*	hcsB-c*	-	-	-	-	-	-	-	-	-	hxuB-HI*	-	-	-	-	oppC-HI*	-	-	pdxT-HI*	phoB-HI*	-	-
HI-SRR9847000_lib_instrument_run_read	-	-	bexA-f	bexB-f	bexC-c*	bexD-f	-	dat-HI*?	-	-	HI-f	-	hcsA-c*	hcsB-c*?	-	-	-	-	-	-	-	-	-	hxuB-HI*	-	-	-	-	oppC-HI*	-	-	pdxT-HI*?	phoB-HI*	-	-
HI-SRR9847001_lib_instrument_run_read	-	-	-	-	-	-	-	dat-HI	-	-	-	-	-	-	-	-	-	-	-	-	-	-	-	hxuB-HI*	-	-	-	-	oppC-HI*	-	-	pdxT-HI	phoB-HI	-	-
HI-SRR9847002_lib_instrument_run_read	-	-	bexA-f*	bexB-f*	bexC-c*	bexD-f*	-	dat-HI*?	-	HI-e	-	-	hcsA-c*?	hcsB-c*?	-	-	-	-	-	-	-	-	-	hxuB-HI*	-	-	-	-	oppC-HI*	-	-	pdxT-HI*?	phoB-HI*	-	-
HI-SRR9847003_lib_instrument_run_read	-	-	-	-	-	-	-	dat-HI*	-	-	-	-	-	-	-	-	-	-	-	-	-	-	-	hxuB-HI*	-	-	-	-	oppC-HI*	-	-	pdxT-HI*	phoB-HI*	-	-
HI-SRR9847004_lib_instrument_run_read	-	-	-	-	-	-	-	dat-HI*	-	-	-	-	-	-	-	-	-	-	-	-	-	-	-	hxuB-HI*	-	-	-	-	oppC-HI*	-	-	pdxT-HI*	phoB-HI*	-	-
HI-SRR9847005_lib_instrument_run_read	HI-a	-	bexA-c*	bexB-f*	bexC-c*	bexD-f*	-	dat-HI*?	-	-	-	-	hcsA-c*	hcsB-c*	-	-	-	-	-	-	-	-	-	hxuB-HI*	-	-	-	-	oppC-HI*	-	-	pdxT-HI*	phoB-HI*	-	-
HI-SRR9847006_lib_instrument_run_read	-	-	-	-	-	-	-	dat-HI*	-	-	-	-	-	-	-	-	-	-	-	-	-	-	-	hxuB-HI*	-	-	-	-	oppC-HI*	-	-	pdxT-HI*	phoB-HI	-	-
HI-SRR9847007_lib_instrument_run_read	-	-	bexA-f	bexB-f	bexC-c*	bexD-f	-	dat-HI*?	-	-	HI-f	-	hcsA-c*	hcsB-c*?	-	-	-	-	-	-	-	-	-	hxuB-HI*	-	-	-	-	oppC-HI*	-	-	pdxT-HI*?	phoB-HI*	-	-
HI-SRR9847008_lib_instrument_run_read	-	-	-	-	-	-	-	dat-HI*	-	-	-	-	-	-	-	-	-	-	-	-	-	-	-	hxuB-HI*	-	-	-	-	oppC-HI*	-	-	pdxT-HI	phoB-HI	-	-
HI-SRR9847009_lib_instrument_run_read	-	-	bexA-f*	bexB-f*	bexC-c*	bexD-f*	-	dat-HI*?	-	HI-e	-	-	hcsA-c*?	hcsB-c*?	-	-	-	-	-	-	-	-	-	hxuB-HI*	-	-	-	-	oppC-HI*	-	-	pdxT-HI*?	phoB-HI*	-	-
HI-SRR9847010_lib_instrument_run_read	HI-a	-	bexA-c*	bexB-f*	bexC-c*	bexD-f*	-	dat-HI*?	-	-	-	-	hcsA-c*?	hcsB-c*	-	-	-	-	-	-	hemH-HH*?	-	-	hxuB-HI*	-	-	-	-	oppC-HI*	-	-	pdxT-HI*	phoB-HI*	-	-
HI-SRR9847011_lib_instrument_run_read	-	-	-	-	bexC-f*?	-	-	dat-HI	-	-	-	-	-	-	-	-	-	-	-	-	-	-	-	hxuB-HI*	-	-	-	-	oppC-HI*	-	-	pdxT-HI	phoB-HI	-	-
HI-SRR9847012_lib_instrument_run_read	-	-	-	-	-	-	-	dat-HI*	-	-	-	-	-	-	-	-	-	-	-	-	-	-	-	hxuB-HI*	-	-	-	-	oppC-HI*	-	-	pdxT-HI*	phoB-HI*	-	-
HI-SRR9847013_lib_instrument_run_read	-	-	bexA-f	bexB-f	bexC-c*	bexD-f	-	dat-HI*?	-	-	HI-f	-	hcsA-c*	hcsB-c*?	-	-	-	-	-	-	-	-	-	hxuB-HI*	-	-	-	-	oppC-HI*	-	-	pdxT-HI*?	phoB-HI*	-	-
HI-SRR9847014_lib_instrument_run_read	-	-	-	-	-	-	-	dat-HI	-	-	-	-	-	-	-	-	-	-	-	-	-	-	-	hxuB-HI*	-	-	-	-	oppC-HI*	-	-	pdxT-HI	phoB-HI	-	-
HI-SRR9847015_lib_instrument_run_read	-	-	bexA-f*	bexB-f*	bexC-c*	bexD-f*	-	dat-HI*?	-	HI-e*	-	-	hcsA-c*?	hcsB-c*?	-	-	-	-	-	-	-	-	-	hxuB-HI*	-	-	-	-	oppC-HI*	-	-	pdxT-HI*?	phoB-HI*	-	-
HI-SRR9847016_lib_instrument_run_read	-	-	bexA-f*	bexB-f*	bexC-c*	bexD-f*	-	dat-HI*?	-	HI-e*	-	-	hcsA-c*?	hcsB-c*?	-	-	-	-	-	-	-	-	-	hxuB-HI*	-	-	-	-	oppC-HI*	-	-	pdxT-HI*?	phoB-HI*	-	-
HI-SRR9847017_lib_instrument_run_read	-	HI-b*	bexA-c*	bexB-f*	bexC-c*	bexD-f*	-	dat-HI*	-	-	-	-	hcsA-c*	hcsB-c*	-	-	-	-	-	-	-	-	-	hxuB-HI*	-	-	-	-	oppC-HI*	-	-	pdxT-HI*	phoB-HI*	-	-
HI-SRR9847018_lib_instrument_run_read	-	-	bexA-f*	bexB-f*	bexC-c*	bexD-f*	-	dat-HI*?	-	HI-e	-	-	hcsA-c*?	hcsB-c*?	-	-	-	-	-	-	-	-	-	hxuB-HI*	-	-	-	-	oppC-HI*	-	-	pdxT-HI*?	phoB-HI*	-	-
HI-SRR9847019_lib_instrument_run_read	-	-	bexA-f	bexB-f	bexC-c*	bexD-f	-	dat-HI*?	-	-	HI-f*	-	hcsA-c*	hcsB-c*?	-	-	-	-	-	-	-	-	-	hxuB-HI*	-	-	-	-	oppC-HI*	-	-	pdxT-HI*?	phoB-HI*	-	-
HI-SRR9847020_lib_instrument_run_read	-	-	-	-	-	-	-	dat-HI	-	-	-	-	-	-	-	-	-	-	-	-	-	-	-	hxuB-HI*	-	-	-	-	oppC-HI*	-	-	pdxT-HI	phoB-HI	-	-
HI-SRR9847021_lib_instrument_run_read	-	-	bexA-f	bexB-f	bexC-c*	bexD-f	-	dat-HI*?	-	-	HI-f*	-	hcsA-c*	hcsB-c*?	-	-	-	-	-	-	-	-	-	hxuB-HI*	-	-	-	-	oppC-HI*	-	-	pdxT-HI*?	phoB-HI*	-	-
HI-SRR9847022_lib_instrument_run_read	-	-	-	-	-	-	-	dat-HI	-	-	-	-	-	-	-	-	-	-	-	-	-	-	-	hxuB-HI*	-	-	-	-	oppC-HI*	-	-	pdxT-HI	phoB-HI	-	-
HI-SRR9847023_lib_instrument_run_read	-	-	-	-	-	-	-	dat-HI*	-	-	-	-	-	-	-	-	-	-	-	-	-	-	-	hxuB-HI*	-	-	-	-	oppC-HI*	-	-	pdxT-HI*	phoB-HI*	-	-
HI-SRR9847024_lib_instrument_run_read	-	-	bexA-f	bexB-f	bexC-c*	bexD-f	-	dat-HI*?	-	-	HI-f*	-	hcsA-c*	hcsB-c*?	-	-	-	-	-	-	-	-	-	hxuB-HI*	-	-	-	-	oppC-HI*	-	-	pdxT-HI*?	phoB-HI*	-	-
HI-SRR9847025_lib_instrument_run_read	-	-	bexA-f	bexB-f	bexC-c*	bexD-f	-	dat-HI*?	-	-	HI-f	-	hcsA-c*	hcsB-c*?	-	-	-	-	-	-	-	-	-	hxuB-HI*	-	-	-	-	oppC-HI*	-	-	pdxT-HI*?	phoB-HI*	-	-
HI-SRR9847026_lib_instrument_run_read	-	-	-	-	-	-	-	dat-HI*	-	-	-	-	-	-	-	-	-	-	-	-	-	-	-	hxuB-HI*	-	-	-	-	oppC-HI*	-	-	pdxT-HI*	phoB-HI*	-	-
HI-SRR9847027_lib_instrument_run_read	-	-	-	-	-	-	-	dat-HI	-	-	-	-	-	-	-	-	-	-	-	-	-	-	-	hxuB-HI*	-	-	-	-	oppC-HI*	-	-	pdxT-HI	phoB-HI	-	-
HI-SRR9847028_lib_instrument_run_read	-	-	bexA-f	bexB-f	bexC-c*	bexD-f	-	dat-HI*?	-	-	HI-f	-	hcsA-c*	hcsB-c*?	-	-	-	-	-	-	-	-	-	hxuB-HI*	-	-	-	-	oppC-HI*	-	-	pdxT-HI*?	phoB-HI*	-	-
HI-SRR9847029_lib_instrument_run_read	-	-	bexA-f	bexB-f	bexC-c*	bexD-f*	-	dat-HI*?	-	-	HI-f	-	hcsA-c*	hcsB-c*?	-	-	-	-	-	-	-	-	-	hxuB-HI*	-	-	-	-	oppC-HI*	-	-	pdxT-HI*?	phoB-HI*	-	-
HI-SRR9847030_lib_instrument_run_read	-	-	-	-	-	-	-	dat-HI*?	-	-	-	-	-	-	-	-	-	-	-	-	-	-	-	hxuB-HI*	-	-	-	-	oppC-HI*	-	-	pdxT-HI*	phoB-HI	-	-
HI-SRR9847031_lib_instrument_run_read	-	HI-b*	bexA-c*	bexB-f*	bexC-c*	bexD-f*	-	dat-HI*?	-	-	-	-	hcsA-c*	hcsB-c*	-	-	-	-	-	-	-	-	-	hxuB-HI*	-	-	-	-	oppC-HI*	-	-	pdxT-HI*	phoB-HI*	-	-
HI-SRR9847032_lib_instrument_run_read	-	-	bexA-f	bexB-f	bexC-c*	bexD-f	-	dat-HI*?	-	-	HI-f	-	hcsA-c*	hcsB-c*?	-	-	-	-	-	-	-	-	-	hxuB-HI*	-	-	-	-	oppC-HI*	-	-	pdxT-HI*?	phoB-HI*	-	-
HI-SRR9847033_lib_instrument_run_read	-	-	-	-	-	-	-	dat-HI*?	-	-	-	-	-	-	-	-	-	-	-	-	-	-	-	hxuB-HI*	-	-	-	-	oppC-HI*	-	-	pdxT-HI*	phoB-HI	-	-
HI-SRR9847034_lib_instrument_run_read	-	-	-	-	-	-	-	dat-HI*	-	-	-	-	-	-	-	-	-	-	-	-	-	-	-	hxuB-HI*	-	-	-	-	oppC-HI*	-	-	pdxT-HI*	phoB-HI*	-	-
HI-SRR9847035_lib_instrument_run_read	-	-	bexA-f*	bexB-f*	bexC-c*	bexD-f*	-	dat-HI*?	-	HI-e	-	-	hcsA-c*?	hcsB-c*?	-	-	-	-	-	-	-	-	-	hxuB-HI*	-	-	-	-	oppC-HI*	-	-	pdxT-HI*?	phoB-HI*	-	-
HI-SRR9847036_lib_instrument_run_read	-	-	-	-	-	-	-	dat-HI*	-	-	-	-	-	-	-	-	-	-	-	-	-	-	-	hxuB-HI*	-	-	-	-	oppC-HI*	-	-	pdxT-HI*	phoB-HI*	-	-
HI-SRR9847037_lib_instrument_run_read	HI-a	-	bexA-c*	bexB-f*	bexC-c*	bexD-f*	-	dat-HI*?	-	-	-	-	hcsA-c*?	hcsB-c*	-	-	-	-	-	-	-	-	-	hxuB-HI*	-	-	-	-	oppC-HI*	-	-	pdxT-HI*	phoB-HI*	-	-
HI-SRR9847038_lib_instrument_run_read	-	HI-b*	bexA-c*	bexB-f*	bexC-c*	bexD-f*	-	dat-HI*	-	-	-	-	hcsA-c*	hcsB-c*	-	-	-	-	-	-	-	-	-	hxuB-HI*	-	-	-	-	oppC-HI*	-	-	pdxT-HI*	phoB-HI*	-	-
HI-SRR9847039_lib_instrument_run_read	-	-	-	-	-	-	-	dat-HI*	-	-	-	-	-	-	-	-	-	-	-	-	-	-	-	hxuB-HI*	-	-	-	-	oppC-HI*	-	-	pdxT-HI	phoB-HI	-	-
HI-SRR9847040_lib_instrument_run_read	-	HI-b*	bexA-c*	bexB-f*	bexC-c*	bexD-f*	-	dat-HI*?	-	-	-	-	hcsA-c*	hcsB-c*	-	-	-	-	-	-	-	-	-	hxuB-HI*	-	-	-	-	oppC-HI*	-	-	pdxT-HI*	phoB-HI*	-	-
HI-SRR9847041_lib_instrument_run_read	-	-	bexA-f	bexB-f	bexC-c*	bexD-f	-	dat-HI*?	-	-	HI-f*	-	hcsA-c*	hcsB-c*?	-	-	-	-	-	-	-	-	-	hxuB-HI*	-	-	-	-	oppC-HI*	-	-	pdxT-HI*?	phoB-HI*	-	-
HI-SRR9847042_lib_instrument_run_read	-	-	bexA-f	bexB-f	bexC-c*	bexD-f	-	dat-HI*?	-	-	HI-f	-	hcsA-c*	hcsB-c*?	-	-	-	-	-	-	-	-	-	hxuB-HI*	-	-	-	-	oppC-HI*	-	-	pdxT-HI*?	phoB-HI*	-	-
HI-SRR9847043_lib_instrument_run_read	-	-	-	-	-	-	-	dat-HI*	-	-	-	-	-	-	-	-	-	-	-	-	-	-	-	hxuB-HI*	-	-	-	-	oppC-HI*	-	-	pdxT-HI*	phoB-HI	-	-
HI-SRR9847044_lib_instrument_run_read	-	-	bexA-f	bexB-f	bexC-c*	bexD-f	-	dat-HI*?	-	-	HI-f*	-	hcsA-c*	hcsB-c*?	-	-	-	-	-	-	-	-	-	hxuB-HI*	-	-	-	-	oppC-HI*	-	-	pdxT-HI*?	phoB-HI*	-	-
HI-SRR9847045_lib_instrument_run_read	-	-	bexA-f*	bexB-f*	bexC-c*	bexD-f*	-	dat-HI*?	-	HI-e*	-	-	hcsA-c*?	hcsB-c*?	-	-	-	-	-	-	-	-	-	hxuB-HI*	-	-	-	-	oppC-HI*	-	-	pdxT-HI*?	phoB-HI*	-	-
HI-SRR9847046_lib_instrument_run_read	-	-	-	-	-	-	-	dat-HI*	-	-	-	-	-	-	-	-	-	-	-	-	-	-	-	hxuB-HI*	-	-	-	-	oppC-HI*	-	-	pdxT-HI	phoB-HI	-	-
HI-SRR9847047_lib_instrument_run_read	-	-	bexA-c*	bexB-c	bexC-c	bexD-f*	HI-c	dat-HI*	-	-	-	-	hcsA-c	hcsB-c	-	-	-	-	-	-	-	-	-	hxuB-HI*	-	-	-	-	oppC-HI*	-	-	pdxT-HI*	phoB-HI*	-	-
HI-SRR9847048_lib_instrument_run_read	-	-	-	-	-	-	-	dat-HI*	-	-	-	-	-	-	-	-	-	-	-	-	-	-	-	hxuB-HI*	-	-	-	-	oppC-HI*	-	-	pdxT-HI*	phoB-HI	-	-
HI-SRR9847049_lib_instrument_run_read	-	-	-	-	-	-	-	dat-HI*	-	-	-	-	-	-	-	-	-	-	-	-	-	-	-	hxuB-HI*	-	-	-	-	oppC-HI*	-	-	pdxT-HI*	phoB-HI	-	-
HI-SRR9847050_lib_instrument_run_read	-	-	-	-	-	-	-	dat-HI*?	-	-	-	-	-	-	-	-	-	-	-	-	-	-	-	hxuB-HI*	-	-	-	-	oppC-HI*	-	-	pdxT-HI*	phoB-HI*	-	-
HI-SRR9847051_lib_instrument_run_read	HI-a	-	bexA-c*	bexB-f*	bexC-c*	bexD-f*	-	dat-HI*?	-	-	-	-	hcsA-c*?	hcsB-c*	-	-	-	-	-	-	-	-	-	hxuB-HI*	-	-	-	-	oppC-HI*	-	-	pdxT-HI*	phoB-HI*	-	-
HI-SRR9847052_lib_instrument_run_read	HI-a	-	bexA-c*	bexB-f*	bexC-c*	bexD-f*	-	dat-HI*?	-	-	-	-	hcsA-c*	hcsB-c*	-	-	-	-	-	-	-	-	-	hxuB-HI*	-	-	-	-	oppC-HI*	-	-	pdxT-HI*	phoB-HI*	-	-
HI-SRR9847053_lib_instrument_run_read	-	-	bexA-f*	bexB-f*	bexC-c*	bexD-f*	-	dat-HI*?	-	HI-e*	-	-	hcsA-c*?	hcsB-c*?	-	-	-	-	-	-	-	-	-	hxuB-HI*	-	-	-	-	oppC-HI*	-	-	pdxT-HI*?	phoB-HI*	-	-
HI-SRR9847054_lib_instrument_run_read	-	-	-	-	-	-	-	dat-HI	-	-	-	-	-	-	-	-	-	-	-	-	-	-	-	hxuB-HI*	-	-	-	-	oppC-HI*	-	-	pdxT-HI*	phoB-HI	-	-
HI-SRR9847055_lib_instrument_run_read	-	-	-	-	-	-	-	dat-HI	-	-	-	-	-	-	-	-	-	-	-	-	-	-	-	hxuB-HI*	-	-	-	-	oppC-HI*	-	-	pdxT-HI*	phoB-HI*	-	-
HI-SRR9847056_lib_instrument_run_read	-	-	-	-	-	-	-	dat-HI*	-	-	-	-	-	-	-	-	-	-	-	-	-	-	-	hxuB-HI*	-	-	-	-	oppC-HI*	-	-	pdxT-HI*	phoB-HI*	-	-
HI-SRR9847057_lib_instrument_run_read	-	-	bexA-f*	bexB-f*	bexC-c*	bexD-f*	-	dat-HI*?	-	HI-e	-	-	hcsA-c*?	hcsB-c*?	-	-	-	-	-	-	-	-	-	hxuB-HI*	-	-	-	-	oppC-HI*	-	-	pdxT-HI*?	phoB-HI*	-	-
HI-SRR9847058_lib_instrument_run_read	-	-	-	-	-	-	-	dat-HI*	-	-	-	-	-	-	-	-	-	-	-	-	-	-	-	hxuB-HI*	-	-	-	-	oppC-HI*	-	-	pdxT-HI*	phoB-HI*	-	-
HI-SRR9847059_lib_instrument_run_read	-	-	bexA-f*	bexB-f*	bexC-c*	bexD-f*	-	dat-HI*?	-	HI-e	-	-	hcsA-c*?	hcsB-c*?	-	-	-	-	-	-	-	-	-	hxuB-HI*	-	-	-	-	oppC-HI*	-	-	pdxT-HI*?	phoB-HI*	-	-
HI-SRR9847060_lib_instrument_run_read	HI-a	-	bexA-c*	bexB-f*	bexC-c*	bexD-f*	-	dat-HI*?	-	-	-	-	hcsA-c*?	hcsB-c*	-	-	-	-	-	-	-	-	-	hxuB-HI*	-	-	-	-	oppC-HI*	-	-	pdxT-HI*	phoB-HI*	-	-
HI-SRR9847061_lib_instrument_run_read	-	-	bexA-f*	bexB-f*	bexC-c*	bexD-f*	-	dat-HI*?	-	HI-e	-	-	hcsA-c*?	hcsB-c*?	-	-	-	-	-	-	-	-	-	hxuB-HI*	-	-	-	-	oppC-HI*	-	-	pdxT-HI*?	phoB-HI*	-	-
HI-SRR9847062_lib_instrument_run_read	-	-	bexA-f	bexB-f	bexC-c*	bexD-f	-	dat-HI*?	-	-	HI-f	-	hcsA-c*	hcsB-c*?	-	-	-	-	-	-	-	-	-	hxuB-HI*	-	-	-	-	oppC-HI*	-	-	pdxT-HI*?	phoB-HI*	-	-
HI-SRR9847063_lib_instrument_run_read	-	-	bexA-f	bexB-f	bexC-c*	bexD-f	-	dat-HI*?	-	-	HI-f*	-	hcsA-c*	hcsB-c*?	-	-	-	-	-	-	-	-	-	hxuB-HI*	-	-	-	-	oppC-HI*	-	-	pdxT-HI*?	phoB-HI*	-	-
HI-SRR9847064_lib_instrument_run_read	-	-	bexA-f*	bexB-f*	bexC-c*	bexD-f*	-	dat-HI*?	-	HI-e*	-	-	hcsA-c*?	hcsB-c*?	-	-	-	-	-	-	-	-	-	hxuB-HI*	-	-	-	-	oppC-HI*	-	-	pdxT-HI*?	phoB-HI*	-	-
HI-SRR9847065_lib_instrument_run_read	-	-	-	-	-	-	-	dat-HI	-	-	-	-	-	-	-	-	-	-	-	-	-	-	-	hxuB-HI*	-	-	-	-	oppC-HI*	-	-	pdxT-HI	phoB-HI*	-	-
HI-SRR9847066_lib_instrument_run_read	HI-a	-	bexA-c*	bexB-f*	bexC-c*	bexD-f*	-	dat-HI*?	-	-	-	-	hcsA-c*	hcsB-c*	-	-	-	-	-	-	-	-	-	hxuB-HI*	-	-	-	-	oppC-HI*	-	-	pdxT-HI*	phoB-HI*	-	-
HI-SRR9847067_lib_instrument_run_read	-	-	bexA-f	bexB-f	bexC-c*	bexD-f	-	dat-HI*?	-	-	HI-f*	-	hcsA-c*	hcsB-c*?	-	-	-	-	-	-	-	-	-	hxuB-HI*	-	-	-	-	oppC-HI*	-	-	pdxT-HI*?	phoB-HI*	-	-
HI-SRR9847068_lib_instrument_run_read	-	-	bexA-f	bexB-f	bexC-c*	bexD-f	-	dat-HI*?	-	-	HI-f	-	hcsA-c*	hcsB-c*?	-	-	-	-	-	-	-	-	-	hxuB-HI*	-	-	-	-	oppC-HI*	-	-	pdxT-HI*?	phoB-HI*	-	-
HI-SRR9847069_lib_instrument_run_read	-	-	-	-	-	-	-	dat-HI*?	-	-	-	-	-	-	-	-	-	-	-	-	-	-	-	hxuB-HI*	-	-	-	-	oppC-HI*	-	-	pdxT-HI*	phoB-HI	-	-
HI-SRR9847070_lib_instrument_run_read	-	-	-	-	-	-	-	dat-HI*	-	-	-	-	-	-	-	-	-	-	-	-	-	-	-	hxuB-HI*	-	-	-	-	oppC-HI*	-	-	pdxT-HI*	phoB-HI	-	-
HI-SRR9847071_lib_instrument_run_read	-	-	-	-	-	-	-	dat-HI*	-	-	-	-	-	-	-	-	-	-	-	-	-	-	-	hxuB-HI*	-	-	-	-	oppC-HI*	-	-	pdxT-HI	phoB-HI	-	-
HI-SRR9847072_lib_instrument_run_read	HI-a	-	bexA-c*	bexB-f*	bexC-c*	bexD-f*	-	dat-HI*?	-	-	-	-	hcsA-c*?	hcsB-c*	-	-	-	-	-	-	-	-	-	hxuB-HI*	-	-	-	-	oppC-HI*	-	-	pdxT-HI*	phoB-HI*	-	-
HI-SRR9847073_lib_instrument_run_read	-	-	-	-	-	-	-	dat-HI	-	-	-	-	-	-	-	-	-	-	-	-	-	-	-	hxuB-HI*	-	-	-	-	oppC-HI*	-	-	pdxT-HI	phoB-HI	-	-
HI-SRR9847074_lib_instrument_run_read	-	-	-	-	-	-	-	dat-HI*	-	-	-	-	-	-	-	-	-	-	-	-	-	-	-	hxuB-HI*	-	-	-	-	oppC-HI*	-	-	pdxT-HI*	phoB-HI*	-	-
HI-SRR9847075_lib_instrument_run_read	-	-	-	-	-	-	-	dat-HI*	-	-	-	-	-	-	-	-	-	-	-	-	-	-	-	hxuB-HI*	-	-	-	-	oppC-HI*	-	-	pdxT-HI	phoB-HI	-	-
HI-SRR9847076_lib_instrument_run_read	-	-	bexA-f	bexB-f	bexC-c*	bexD-f	-	dat-HI*?	-	-	HI-f	-	hcsA-c*	hcsB-c*?	-	-	-	-	-	-	-	-	-	hxuB-HI*	-	-	-	-	oppC-HI*	-	-	pdxT-HI*?	phoB-HI*	-	-
HI-SRR9847077_lib_instrument_run_read	-	-	bexA-f	bexB-f	bexC-c*	bexD-f	-	dat-HI*?	-	-	HI-f	-	hcsA-c*	hcsB-c*?	-	-	-	-	-	-	-	-	-	hxuB-HI*	-	-	-	-	oppC-HI*	-	-	pdxT-HI*?	phoB-HI*	-	-
HI-SRR9847079_lib_instrument_run_read	-	-	-	-	-	-	-	dat-HI*?	-	-	-	-	-	-	-	-	-	-	-	-	-	-	-	hxuB-HI*	-	-	-	-	oppC-HI*	-	-	pdxT-HI*	phoB-HI	-	-
HI-SRR9847080_lib_instrument_run_read	-	-	bexA-f	bexB-f	bexC-c*	bexD-f	-	dat-HI*?	-	-	HI-f*	-	hcsA-c*	hcsB-c*?	-	-	-	-	-	-	-	-	-	hxuB-HI*	-	-	-	-	oppC-HI*	-	-	pdxT-HI*?	phoB-HI*	-	-
HI-SRR9847081_lib_instrument_run_read	-	-	-	-	-	-	-	dat-HI*	-	-	-	-	-	-	-	-	-	-	-	-	-	-	-	hxuB-HI*	-	-	-	-	oppC-HI*	-	-	pdxT-HI*	phoB-HI*	-	-
HI-SRR9847082_lib_instrument_run_read	-	-	-	-	-	-	-	dat-HI*?	-	-	-	-	-	-	-	-	-	-	-	-	-	-	-	hxuB-HI*	-	-	-	-	oppC-HI*	-	-	pdxT-HI*	phoB-HI	-	-
HI-SRR9847083_lib_instrument_run_read	-	-	bexA-f*	bexB-f*	bexC-c*	bexD-f*	-	dat-HI*?	-	HI-e*	-	-	hcsA-c*?	hcsB-c*?	-	-	-	-	-	-	-	-	-	hxuB-HI*	-	-	-	-	oppC-HI*	-	-	pdxT-HI*?	phoB-HI*	-	-
HI-SRR9847084_lib_instrument_run_read	-	-	-	-	-	-	-	dat-HI*	-	-	-	-	-	-	-	-	-	-	-	-	-	-	-	hxuB-HI*	-	-	-	-	oppC-HI*	-	-	pdxT-HI*	phoB-HI*	-	-
HI-SRR9847085_lib_instrument_run_read	-	-	bexA-f*	bexB-f*	bexC-c*	bexD-f*	-	dat-HI*?	-	HI-e*	-	-	hcsA-c*?	hcsB-c*?	-	-	-	-	-	-	-	-	-	hxuB-HI*	-	-	-	-	oppC-HI*	-	-	pdxT-HI*?	phoB-HI*	-	-
HI-SRR9847086_lib_instrument_run_read	-	HI-b*	bexA-c*	bexB-f*	bexC-c*	bexD-f*	-	dat-HI*	-	-	-	-	hcsA-c*	hcsB-c*	-	-	-	-	-	-	-	-	-	hxuB-HI*	-	-	-	-	oppC-HI*	-	-	pdxT-HI*	phoB-HI*	-	-
HI-SRR9847087_lib_instrument_run_read	-	-	bexA-f*	bexB-f*	bexC-c*	bexD-f*	-	dat-HI*?	-	HI-e	-	-	hcsA-c*?	hcsB-c*?	-	-	-	-	-	-	-	-	-	hxuB-HI*	-	-	-	-	oppC-HI*	-	-	pdxT-HI*?	phoB-HI*	-	-
HI-SRR9847088_lib_instrument_run_read	-	-	-	-	-	-	-	dat-HI*	-	-	-	-	-	-	-	-	-	-	-	-	-	-	-	hxuB-HI*	-	-	-	-	oppC-HI*	-	-	pdxT-HI*	phoB-HI*	-	-
HI-SRR9847089_lib_instrument_run_read	-	-	bexA-f*	bexB-f*	bexC-c*	bexD-f*	-	dat-HI*?	-	HI-e	-	-	hcsA-c*?	hcsB-c*?	-	-	-	-	-	-	-	-	-	hxuB-HI*	-	-	-	-	oppC-HI*	-	-	pdxT-HI*?	phoB-HI*	-	-
HI-SRR9847090_lib_instrument_run_read	-	-	-	-	-	-	-	dat-HI	-	-	-	-	-	-	-	-	-	-	-	-	-	-	-	hxuB-HI*	-	-	-	-	oppC-HI*	-	-	pdxT-HI	phoB-HI	-	-
HI-SRR9847091_lib_instrument_run_read	-	-	bexA-f*	bexB-f*	bexC-c*	bexD-f*	-	dat-HI*?	-	HI-e	-	-	hcsA-c*?	hcsB-c*?	-	-	-	-	-	-	-	-	-	hxuB-HI*	-	-	-	-	oppC-HI*	-	-	pdxT-HI*?	phoB-HI*	-	-
HI-SRR9847092_lib_instrument_run_read	-	-	bexA-f	bexB-f	bexC-c*	bexD-f	-	dat-HI*?	-	-	HI-f	-	hcsA-c*	hcsB-c*?	-	-	-	-	-	-	-	-	-	hxuB-HI*	-	-	-	-	oppC-HI*	-	-	pdxT-HI*?	phoB-HI*	-	-
HI-SRR9847093_lib_instrument_run_read	-	-	-	-	-	-	-	dat-HI*	-	-	-	-	-	-	-	-	-	-	-	-	-	-	-	hxuB-HI*	-	-	-	-	oppC-HI*	-	-	pdxT-HI*	phoB-HI*	-	-
HI-SRR9847094_lib_instrument_run_read	-	-	-	-	-	-	-	dat-HI*	-	-	-	-	-	-	-	-	-	-	-	-	hemH-HH*?	-	-	hxuB-HI*	-	-	-	-	oppC-HI*	-	-	pdxT-HI*	phoB-HI*	-	-
HI-SRR9847095_lib_instrument_run_read	-	-	bexA-f	bexB-f	bexC-c*	bexD-f	-	dat-HI*?	-	-	HI-f	-	hcsA-c*	hcsB-c*?	-	-	-	-	-	-	-	-	-	hxuB-HI*	-	-	-	-	oppC-HI*	-	-	pdxT-HI*?	phoB-HI*	-	-
HI-SRR9847096_lib_instrument_run_read	HI-a	-	bexA-c*	bexB-f*	bexC-c*	bexD-f*	-	dat-HI*?	-	-	-	-	hcsA-c*	hcsB-c*	-	-	-	-	-	-	-	-	-	hxuB-HI*	-	-	-	-	oppC-HI*	-	-	pdxT-HI*	phoB-HI*	-	-
HI-SRR9847097_lib_instrument_run_read	-	-	-	-	-	-	-	dat-HI	-	-	-	-	-	-	-	-	-	-	-	-	-	-	-	hxuB-HI*	-	-	-	-	oppC-HI*	-	-	pdxT-HI	phoB-HI*	-	-
HI-SRR9847098_lib_instrument_run_read	-	-	-	-	-	-	-	dat-HI*?	-	-	-	-	-	-	-	-	-	-	-	-	-	-	-	hxuB-HI*	-	-	-	-	oppC-HI*	-	-	pdxT-HI*?	phoB-HI*	-	-
HI-SRR9847099_lib_instrument_run_read	-	-	-	-	-	-	-	dat-HI*	-	-	-	-	-	-	-	-	-	-	-	-	-	-	-	hxuB-HI*	-	-	-	-	oppC-HI*	-	-	pdxT-HI*	phoB-HI*	-	-
HI-SRR9847100_lib_instrument_run_read	-	-	bexA-f	bexB-f	bexC-c*	bexD-f	-	dat-HI*?	-	-	HI-f	-	hcsA-c*	hcsB-c*?	-	-	-	-	-	-	-	-	-	hxuB-HI*	-	-	-	-	oppC-HI*	-	-	pdxT-HI*?	phoB-HI*	-	-
HI-SRR9847101_lib_instrument_run_read	-	-	bexA-f*	bexB-f*	bexC-c*	bexD-f*	-	dat-HI*?	-	HI-e	-	-	hcsA-c*?	hcsB-c*?	-	-	-	-	-	-	-	-	-	hxuB-HI*	-	-	-	-	oppC-HI*	-	-	pdxT-HI*?	phoB-HI*	-	-
HI-SRR9847102_lib_instrument_run_read	-	-	-	-	-	-	-	dat-HI*?	-	-	-	-	-	-	-	-	-	-	-	-	-	-	-	hxuB-HI*	-	-	-	-	oppC-HI*	-	-	pdxT-HI*?	phoB-HI*	-	-
HI-SRR9847103_lib_instrument_run_read	-	-	-	-	-	-	-	dat-HI	-	-	-	-	-	-	-	-	-	-	-	-	-	-	-	hxuB-HI*	-	-	-	-	oppC-HI*	-	-	pdxT-HI	phoB-HI	-	-
HI-SRR9847104_lib_instrument_run_read	-	-	-	-	-	-	-	dat-HI*?	-	-	-	-	-	-	-	-	-	-	-	-	-	-	-	hxuB-HI*	-	-	-	-	oppC-HI*	-	-	pdxT-HI*	phoB-HI*	-	-
HI-SRR9847105_lib_instrument_run_read	-	-	-	-	-	-	-	dat-HI*?	-	-	-	-	-	-	-	-	-	-	-	-	-	-	-	hxuB-HI*	-	-	-	-	oppC-HI*	-	-	pdxT-HI*	phoB-HI	-	-
HI-SRR9847106_lib_instrument_run_read	-	-	-	-	-	-	-	dat-HI*?	-	-	-	-	-	-	-	-	-	-	-	-	-	-	-	hxuB-HI*	-	-	-	-	oppC-HI*	-	-	pdxT-HI*	phoB-HI	-	-
HI-SRR9847107_lib_instrument_run_read	-	HI-b*	bexA-c*	bexB-f*	bexC-c*	bexD-f*	-	dat-HI*	-	-	-	-	hcsA-c*	hcsB-c*	-	-	-	-	-	-	-	-	-	hxuB-HI*	-	-	-	-	oppC-HI*	-	-	pdxT-HI*	phoB-HI*	-	-
HI-SRR9847108_lib_instrument_run_read	-	-	-	-	-	-	-	dat-HI	-	-	-	-	-	-	-	-	-	-	-	-	-	-	-	hxuB-HI*	-	-	-	-	oppC-HI*	-	-	pdxT-HI	phoB-HI	-	-
HI-SRR9847109_lib_instrument_run_read	-	-	-	-	-	-	-	dat-HI*	-	-	-	-	-	-	-	-	-	-	-	-	-	-	-	hxuB-HI*	-	-	-	-	oppC-HI*	-	-	pdxT-HI*	phoB-HI*	-	-
HI-SRR9847110_lib_instrument_run_read	-	-	bexA-f*	bexB-f*	bexC-c*	bexD-f*	-	dat-HI*?	-	HI-e	-	-	hcsA-c*?	hcsB-c*?	-	-	-	-	-	-	-	-	-	hxuB-HI*	-	-	-	-	oppC-HI*	-	-	pdxT-HI*?	phoB-HI*	-	-
HI-SRR9847111_lib_instrument_run_read	-	-	-	-	-	-	-	dat-HI	-	-	-	-	-	-	-	-	-	-	-	-	-	-	-	hxuB-HI*	-	-	-	-	oppC-HI*	-	-	pdxT-HI	phoB-HI	-	-
HI-SRR9847112_lib_instrument_run_read	-	-	bexA-f*	bexB-f*	bexC-c*	bexD-f*	-	dat-HI*?	-	HI-e	-	-	hcsA-c*?	hcsB-c*?	-	-	-	-	-	-	-	-	-	hxuB-HI*	-	-	-	-	oppC-HI*	-	-	pdxT-HI*?	phoB-HI*	-	-
HI-SRR9847113_lib_instrument_run_read	-	-	bexA-f*	bexB-f*	bexC-c*	bexD-f*	-	dat-HI*?	-	HI-e	-	-	hcsA-c*?	hcsB-c*?	-	-	-	-	-	-	-	-	-	hxuB-HI*	-	-	-	-	oppC-HI*	-	-	pdxT-HI*?	phoB-HI*	-	-
HI-SRR9847114_lib_instrument_run_read	-	-	bexA-f	bexB-f	bexC-c*	bexD-f	-	dat-HI*?	-	-	HI-f*	-	hcsA-c*	hcsB-c*?	-	-	-	-	-	-	-	-	-	hxuB-HI*	-	-	-	-	oppC-HI*	-	-	pdxT-HI*?	phoB-HI*	-	-
HI-SRR9847115_lib_instrument_run_read	-	-	-	-	-	-	-	dat-HI*	-	-	-	-	-	-	-	-	-	-	-	-	-	-	-	hxuB-HI*	-	-	-	-	oppC-HI*	-	-	pdxT-HI*	phoB-HI*	-	-
HI-SRR9847116_lib_instrument_run_read	-	-	-	-	-	-	-	dat-HI*	-	-	-	-	-	-	-	-	-	-	-	-	-	-	-	hxuB-HI*	-	-	-	-	oppC-HI*	-	-	pdxT-HI*	phoB-HI*	-	-
HI-SRR9847117_lib_instrument_run_read	-	-	bexA-f*	bexB-f*	bexC-c*	bexD-f*	-	dat-HI*?	-	HI-e*	-	-	hcsA-c*?	hcsB-c*?	-	-	-	-	-	-	-	-	-	hxuB-HI*	-	-	-	-	oppC-HI*	-	-	pdxT-HI*?	phoB-HI*	-	-
HI-SRR9847118_lib_instrument_run_read	-	-	-	-	-	-	-	dat-HI*	-	-	-	-	-	-	-	-	-	-	-	-	-	-	-	hxuB-HI*	-	-	-	-	oppC-HI*	-	-	pdxT-HI*	phoB-HI	-	-
HI-SRR9847119_lib_instrument_run_read	-	-	-	-	-	-	-	dat-HI*	-	-	-	-	-	-	-	-	-	-	-	-	-	-	-	hxuB-HI*	-	-	-	-	oppC-HI*	-	-	pdxT-HI*	phoB-HI*	-	-
HI-SRR9847120_lib_instrument_run_read	-	-	-	-	-	-	-	dat-HI*?	-	-	-	-	-	-	-	-	-	-	-	-	-	-	-	hxuB-HI*	-	-	-	-	oppC-HI*	-	-	pdxT-HI*	phoB-HI	-	-
HI-SRR9847121_lib_instrument_run_read	-	-	-	-	-	-	-	dat-HI*?	-	-	-	-	-	-	-	-	-	-	-	-	-	-	-	hxuB-HI*	-	-	-	-	oppC-HI*	-	-	pdxT-HI*	phoB-HI	-	-
HI-SRR9847122_lib_instrument_run_read	-	-	-	-	-	-	-	dat-HI*?	-	-	-	-	-	-	-	-	-	-	-	-	-	-	-	hxuB-HI*	-	-	-	-	oppC-HI*	-	-	pdxT-HI*	phoB-HI	-	-
HI-SRR9847123_lib_instrument_run_read	-	-	-	-	-	-	-	dat-HI*	-	-	-	-	-	-	-	-	-	-	-	-	-	-	-	hxuB-HI*	-	-	-	-	oppC-HI*	-	-	pdxT-HI*	phoB-HI*	-	-
HI-SRR9847124_lib_instrument_run_read	-	-	-	-	-	-	-	dat-HI	-	-	-	-	-	-	-	-	-	-	-	-	-	-	-	hxuB-HI*	-	-	-	-	oppC-HI*	-	-	pdxT-HI	phoB-HI	-	-
HI-SRR9847125_lib_instrument_run_read	-	-	-	-	-	-	-	dat-HI*?	-	-	-	-	-	-	-	-	-	-	-	-	-	-	-	hxuB-HI*	-	-	-	-	oppC-HI*	-	-	pdxT-HI*?	phoB-HI*	-	-
HI-SRR9847126_lib_instrument_run_read	-	-	-	-	-	-	-	dat-HI*	-	-	-	-	-	-	-	-	-	-	-	-	-	-	-	hxuB-HI*	-	-	-	-	oppC-HI*	-	-	pdxT-HI	phoB-HI	-	-
HI-SRR9847127_lib_instrument_run_read	-	-	bexA-f*	bexB-f*	bexC-c*	bexD-f*	-	dat-HI*?	-	HI-e*	-	-	hcsA-c*?	hcsB-c*?	-	-	-	-	-	-	-	-	-	hxuB-HI*	-	-	-	-	oppC-HI*	-	-	pdxT-HI*?	phoB-HI*	-	-
HI-SRR9847128_lib_instrument_run_read	-	-	-	-	-	-	-	dat-HI	-	-	-	-	-	-	-	-	-	-	-	-	-	-	-	hxuB-HI*	-	-	-	-	oppC-HI*	-	-	pdxT-HI	phoB-HI	-	-
HI-SRR9847129_lib_instrument_run_read	-	-	-	-	-	-	-	dat-HI	-	-	-	-	-	-	-	-	-	-	-	-	-	-	-	hxuB-HI*	-	-	-	-	oppC-HI*	-	-	pdxT-HI	phoB-HI	-	-
HI-SRR9847130_lib_instrument_run_read	-	HI-b*	bexA-c*	bexB-f*	bexC-c*	bexD-f*	-	dat-HI*	-	-	-	-	hcsA-c*	hcsB-c*	-	-	-	-	-	-	-	-	-	hxuB-HI*	-	-	-	-	oppC-HI*	-	-	pdxT-HI*	phoB-HI*	-	-
HI-SRR9847131_lib_instrument_run_read	-	-	bexA-f	bexB-f	bexC-c*	bexD-f	-	dat-HI*?	-	-	HI-f	-	hcsA-c*	hcsB-c*?	-	-	-	-	-	-	-	-	-	hxuB-HI*	-	-	-	-	oppC-HI*	-	-	pdxT-HI*?	phoB-HI*	-	-
HI-SRR9847132_lib_instrument_run_read	-	-	-	-	-	-	-	dat-HI*	-	-	-	-	-	-	-	-	-	-	-	-	-	-	-	hxuB-HI*	-	-	-	-	oppC-HI*	-	-	pdxT-HI	phoB-HI*	-	-
HI-SRR9847133_lib_instrument_run_read	-	-	bexA-f	bexB-f	bexC-c*	bexD-f	-	dat-HI*?	-	-	HI-f	-	hcsA-c*	hcsB-c*?	-	-	-	-	-	-	-	-	-	hxuB-HI*	-	-	-	-	oppC-HI*	-	-	pdxT-HI*?	phoB-HI*	-	-
HI-SRR9847134_lib_instrument_run_read	HI-a	-	bexA-c*	bexB-f*	bexC-c*	bexD-f*	-	dat-HI*?	-	-	-	-	hcsA-c*?	hcsB-c*	-	-	-	-	-	-	-	-	-	hxuB-HI*	-	-	-	-	oppC-HI*	-	-	pdxT-HI*	phoB-HI*	-	-
HI-SRR9847135_lib_instrument_run_read	-	-	bexA-f	bexB-f	bexC-c*	bexD-f	-	dat-HI*?	-	-	HI-f	-	hcsA-c*	hcsB-c*?	-	-	-	-	-	-	-	-	-	hxuB-HI*	-	-	-	-	oppC-HI*	-	-	pdxT-HI*?	phoB-HI*	-	-
HI-SRR9847136_lib_instrument_run_read	-	-	-	-	-	-	-	dat-HI*	-	-	-	-	-	-	-	-	-	-	-	-	-	-	-	hxuB-HI*	-	-	-	-	oppC-HI*	-	-	pdxT-HI	phoB-HI	-	-
HI-SRR9847137_lib_instrument_run_read	-	-	bexA-f*	bexB-f*	bexC-c*	bexD-f*	-	dat-HI*?	-	HI-e	-	-	hcsA-c*?	hcsB-c*?	-	-	-	-	-	-	-	-	-	hxuB-HI*	-	-	-	-	oppC-HI*	-	-	pdxT-HI*?	phoB-HI*	-	-
HI-SRR9847138_lib_instrument_run_read	-	-	bexA-f*?	-	-	-	-	dat-HI*?	-	-	-	-	-	-	-	-	-	-	-	-	-	-	-	hxuB-HI*	-	-	-	-	oppC-HI*	-	-	pdxT-HI*	phoB-HI	-	-
HI-SRR9847139_lib_instrument_run_read	-	-	bexA-c*	bexB-f*	bexC-c*	bexD-f*	-	dat-HI*	HI-d	-	-	-	hcsA-c*?	hcsB-c*	-	-	-	-	-	-	-	-	-	hxuB-HI*	-	-	-	-	oppC-HI*	-	-	pdxT-HI*	phoB-HI*	-	-
HI-SRR9847140_lib_instrument_run_read	-	-	-	-	-	-	-	dat-HI	-	-	-	-	-	-	-	-	-	-	-	-	-	-	-	hxuB-HI*	-	-	-	-	oppC-HI*	-	-	pdxT-HI	phoB-HI	-	-
HI-SRR9847141_lib_instrument_run_read	-	-	bexA-f	bexB-f	bexC-c*	bexD-f	-	dat-HI*?	-	-	HI-f	-	hcsA-c*	hcsB-c*?	-	-	-	-	-	-	-	-	-	hxuB-HI*	-	-	-	-	oppC-HI*	-	-	pdxT-HI*?	phoB-HI*	-	-
HI-SRR9847142_lib_instrument_run_read	-	-	bexA-f	bexB-f	bexC-c*	bexD-f	-	dat-HI*?	-	-	HI-f	-	hcsA-c*	hcsB-c*?	-	-	-	-	-	-	-	-	-	hxuB-HI*	-	-	-	-	oppC-HI*	-	-	pdxT-HI*?	phoB-HI*	-	-
HI-SRR9847143_lib_instrument_run_read	-	-	bexA-f*	bexB-f*	bexC-c*	bexD-f*	-	dat-HI*?	-	HI-e*	-	-	hcsA-c*?	hcsB-c*?	-	-	-	-	-	-	-	-	-	hxuB-HI*	-	-	-	-	oppC-HI*	-	-	pdxT-HI*?	phoB-HI*	-	-
HI-SRR9847144_lib_instrument_run_read	-	-	-	-	-	-	-	dat-HI*	-	-	-	-	-	-	-	-	-	-	-	-	-	-	-	hxuB-HI*	-	-	-	-	oppC-HI*	-	-	pdxT-HI	phoB-HI	-	-
HI-SRR9847145_lib_instrument_run_read	-	-	bexA-f	bexB-f	bexC-c*	bexD-f	-	dat-HI*?	-	-	HI-f*	-	hcsA-c*	hcsB-c*?	-	-	-	-	-	-	-	-	-	hxuB-HI*	-	-	-	-	oppC-HI*	-	-	pdxT-HI*?	phoB-HI*	-	-
HI-SRR9847146_lib_instrument_run_read	-	-	-	-	-	-	-	dat-HI	-	-	-	-	-	-	-	-	-	-	-	-	-	-	-	hxuB-HI*	-	-	-	-	oppC-HI*	-	-	pdxT-HI	phoB-HI	-	-
HI-SRR9847147_lib_instrument_run_read	-	-	bexA-c*	bexB-c	bexC-c	bexD-f*	HI-c	dat-HI*	-	-	-	-	hcsA-c	hcsB-c	-	-	-	-	-	-	-	-	-	hxuB-HI*	-	-	-	-	oppC-HI*	-	-	pdxT-HI*	phoB-HI*	-	-
HI-SRR9847148_lib_instrument_run_read	-	-	-	-	-	-	-	dat-HI*	-	-	-	-	-	-	-	-	-	-	-	-	-	-	-	hxuB-HI*	-	-	-	-	oppC-HI*	-	-	pdxT-HI*	phoB-HI*	-	-
HI-SRR9847149_lib_instrument_run_read	-	HI-b*	bexA-c*	bexB-f*	bexC-c*	bexD-f*	-	dat-HI*?	-	-	-	-	hcsA-c*	hcsB-c*	-	-	-	-	-	-	-	-	-	hxuB-HI*	-	-	-	-	oppC-HI*	-	-	pdxT-HI*	phoB-HI*	-	-
HI-SRR9847150_lib_instrument_run_read	-	HI-b	bexA-c*	bexB-f*	bexC-c*	bexD-f*	-	dat-HI*	-	-	-	-	hcsA-c*	hcsB-c*	-	-	-	-	-	-	-	-	-	hxuB-HI*	-	-	-	-	oppC-HI*	-	-	pdxT-HI*	phoB-HI*	-	-
HI-SRR9847151_lib_instrument_run_read	-	-	-	-	-	-	-	dat-HI*	-	-	-	-	-	-	-	-	-	-	-	-	-	-	-	hxuB-HI*	-	-	-	-	oppC-HI*	-	-	pdxT-HI	phoB-HI	-	-
HI-SRR9847152_lib_instrument_run_read	-	-	-	-	-	-	-	dat-HI*?	-	-	-	-	-	-	-	-	-	-	-	-	-	-	-	hxuB-HI*	-	-	-	-	oppC-HI*	-	-	pdxT-HI*	phoB-HI*	-	-
HI-SRR9847153_lib_instrument_run_read	-	-	-	-	-	-	-	dat-HI*?	-	-	-	-	-	-	-	-	-	-	-	-	-	-	-	hxuB-HI*	-	-	-	-	oppC-HI*	-	-	pdxT-HI*?	phoB-HI*	-	-
HI-SRR9847154_lib_instrument_run_read	-	-	-	-	-	-	-	dat-HI*	-	-	-	-	-	-	-	-	-	-	-	-	-	-	-	hxuB-HI*	-	-	-	-	oppC-HI*	-	-	pdxT-HI*	phoB-HI	-	-
HI-SRR9847155_lib_instrument_run_read	-	-	-	-	-	-	-	dat-HI	-	-	-	-	-	-	-	-	-	-	-	-	-	-	-	hxuB-HI*	-	-	-	-	oppC-HI*	-	-	pdxT-HI	phoB-HI	-	-
HI-SRR9847156_lib_instrument_run_read	-	-	bexA-f	bexB-f	bexC-c*	bexD-f	-	dat-HI*?	-	-	HI-f	-	hcsA-c*	hcsB-c*?	-	-	-	-	-	-	-	-	-	hxuB-HI*	-	-	-	-	oppC-HI*	-	-	pdxT-HI*?	phoB-HI*	-	-
HI-SRR9847157_lib_instrument_run_read	-	-	-	-	-	-	-	dat-HI	-	-	-	-	-	-	-	-	-	-	-	-	-	-	-	hxuB-HI*	-	-	-	-	oppC-HI*	-	-	pdxT-HI	phoB-HI	-	-
HI-SRR9847158_lib_instrument_run_read	-	-	-	-	-	-	-	dat-HI*?	-	-	-	-	-	-	-	-	-	-	-	-	-	-	-	hxuB-HI*	-	-	-	-	oppC-HI*	-	-	pdxT-HI*	phoB-HI	-	-
HI-SRR9847159_lib_instrument_run_read	-	-	bexA-f*	bexB-f*	bexC-c*	bexD-f*	-	dat-HI*?	-	HI-e*	-	-	hcsA-c*?	hcsB-c*?	-	-	-	-	-	-	-	-	-	hxuB-HI*	-	-	-	-	oppC-HI*	-	-	pdxT-HI*?	phoB-HI*	-	-
HI-SRR9847160_lib_instrument_run_read	-	-	-	-	-	-	-	dat-HI*	-	-	-	-	-	-	-	-	-	-	-	-	-	-	-	hxuB-HI*	-	-	-	-	oppC-HI*	-	-	pdxT-HI*	phoB-HI*	-	-
HI-SRR9847161_lib_instrument_run_read	-	-	-	-	-	-	-	dat-HI	-	-	-	-	-	-	-	-	-	-	-	-	hemH-HH*?	-	-	hxuB-HI*	-	-	-	-	oppC-HI*	-	-	pdxT-HI	phoB-HI*	-	-
HI-SRR9847162_lib_instrument_run_read	-	-	bexA-f	bexB-f	bexC-c*	bexD-f	-	dat-HI*?	-	-	HI-f*	-	hcsA-c*	hcsB-c*?	-	-	-	-	-	-	-	-	-	hxuB-HI*	-	-	-	-	oppC-HI*	-	-	pdxT-HI*?	phoB-HI*	-	-
HI-SRR9847163_lib_instrument_run_read	-	-	bexA-f*	bexB-f*	bexC-c*	bexD-f*	-	dat-HI*?	-	HI-e*	-	-	hcsA-c*?	hcsB-c*?	-	-	-	-	-	-	-	-	-	hxuB-HI*	-	-	-	-	oppC-HI*	-	-	pdxT-HI*?	phoB-HI*	-	-
HI-SRR9847164_lib_instrument_run_read	-	-	-	-	-	-	-	dat-HI	-	-	-	-	-	-	-	-	-	-	-	-	-	-	-	hxuB-HI*	-	-	-	-	oppC-HI*	-	-	pdxT-HI*	phoB-HI*	-	-
HI-SRR9847165_lib_instrument_run_read	-	-	-	-	-	-	-	dat-HI	-	-	-	-	-	-	-	-	-	-	-	-	-	-	-	hxuB-HI*	-	-	-	-	oppC-HI*	-	-	pdxT-HI	phoB-HI	-	-
HI-SRR9847166_lib_instrument_run_read	-	-	bexA-f	bexB-f	bexC-c*	bexD-f	-	dat-HI*	-	-	HI-f	-	hcsA-c*	hcsB-c*?	-	-	-	-	-	-	-	-	-	hxuB-HI*	-	-	-	-	oppC-HI*	-	-	pdxT-HI*?	phoB-HI*	-	-
HI-SRR9847167_lib_instrument_run_read	-	-	bexA-f*	bexB-f*	bexC-c*	bexD-f*	-	dat-HI*?	-	HI-e*	-	-	hcsA-c*?	hcsB-c*?	-	-	-	-	-	-	-	-	-	hxuB-HI*	-	-	-	-	oppC-HI*	-	-	pdxT-HI*?	phoB-HI*	-	-
HI-SRR9847168_lib_instrument_run_read	HI-a*	-	bexA-c*	bexB-f*	bexC-c*	bexD-f*	-	dat-HI*	-	-	-	-	hcsA-c*	hcsB-c*	-	-	-	-	-	-	-	-	-	hxuB-HI*	-	-	-	-	oppC-HI*	-	-	pdxT-HI*	phoB-HI*	-	-
HI-SRR9847169_lib_instrument_run_read	-	-	bexA-f*	bexB-f*	bexC-c*	bexD-f*	-	dat-HI*?	-	HI-e*	-	-	hcsA-c*?	hcsB-c*?	-	-	-	-	-	-	-	-	-	hxuB-HI*	-	-	-	-	oppC-HI*	-	-	pdxT-HI*?	phoB-HI*	-	-
HI-SRR9847170_lib_instrument_run_read	-	-	-	-	-	-	-	dat-HI*?	-	-	-	-	-	-	-	-	-	-	-	-	-	-	-	hxuB-HI*	-	-	-	-	oppC-HI*	-	-	pdxT-HI*	phoB-HI	-	-
HI-SRR9847171_lib_instrument_run_read	-	-	-	-	-	-	-	dat-HI*	-	-	-	-	-	-	-	-	-	-	-	-	-	-	-	hxuB-HI*	-	-	-	-	oppC-HI*	-	-	pdxT-HI*	phoB-HI	-	-
HI-SRR9847172_lib_instrument_run_read	-	-	bexA-f	bexB-f	bexC-c*	bexD-f	-	dat-HI*?	-	-	HI-f	-	hcsA-c*	hcsB-c*?	-	-	-	-	-	-	-	-	-	hxuB-HI*	-	-	-	-	oppC-HI*	-	-	pdxT-HI*?	phoB-HI*	-	-
HI-SRR9847173_lib_instrument_run_read	-	-	-	-	-	-	-	dat-HI*	-	-	-	-	-	-	-	-	-	-	-	-	-	-	-	hxuB-HI*	-	-	-	-	oppC-HI*	-	-	pdxT-HI*	phoB-HI*	-	-
HI-SRR9847174_lib_instrument_run_read	-	-	-	-	-	-	-	dat-HI	-	-	-	-	-	-	-	-	-	-	-	-	-	-	-	hxuB-HI*	-	-	-	-	oppC-HI*	-	-	pdxT-HI	phoB-HI	-	-
HI-SRR9847175_lib_instrument_run_read	-	-	-	-	-	-	-	dat-HI	-	-	-	-	-	-	-	-	-	-	-	-	-	-	-	hxuB-HI*	-	-	-	-	oppC-HI*	-	-	pdxT-HI	phoB-HI	-	-
HI-SRR9847176_lib_instrument_run_read	-	-	bexA-f	bexB-f	bexC-c*	bexD-f	-	dat-HI*?	-	-	HI-f	-	hcsA-c*	hcsB-c*?	-	-	-	-	-	-	-	-	-	hxuB-HI*	-	-	-	-	oppC-HI*	-	-	pdxT-HI*?	phoB-HI*	-	-
HI-SRR9847177_lib_instrument_run_read	-	-	bexA-f*	bexB-f*	bexC-c*	bexD-f*	-	dat-HI*?	-	HI-e	-	-	hcsA-c*?	hcsB-c*?	-	-	-	-	-	-	-	-	-	hxuB-HI*	-	-	-	-	oppC-HI*	-	-	pdxT-HI*?	phoB-HI*	-	-
HI-SRR9847178_lib_instrument_run_read	-	-	-	-	-	-	-	dat-HI*	-	-	-	-	-	-	-	-	-	-	-	-	-	-	-	hxuB-HI*	-	-	-	-	oppC-HI*	-	-	pdxT-HI*	phoB-HI*	-	-
HI-SRR9847179_lib_instrument_run_read	-	-	-	-	-	-	-	dat-HI*?	-	-	-	-	-	-	-	-	-	-	-	-	-	-	-	hxuB-HI*	-	-	-	-	oppC-HI*	-	-	pdxT-HI*?	phoB-HI*	-	-
HI-SRR9847180_lib_instrument_run_read	HI-a*?	-	bexA-f*	bexB-f*	bexC-c*	bexD-f*	-	dat-HI*?	-	-	-	-	hcsA-c*	hcsB-c*?	-	-	-	-	-	-	-	-	-	hxuB-HI*	-	-	-	-	oppC-HI*	-	-	pdxT-HI*?	phoB-HI*	-	-
HI-SRR9847181_lib_instrument_run_read	-	-	-	-	-	-	-	dat-HI*	-	-	-	-	-	-	-	-	-	-	-	-	-	-	-	hxuB-HI*	-	-	-	-	oppC-HI*	-	-	pdxT-HI*	phoB-HI	-	-
HI-SRR9847182_lib_instrument_run_read	-	-	-	-	-	-	-	dat-HI*	-	-	-	-	-	-	-	-	-	-	-	-	-	-	-	hxuB-HI*	-	-	-	-	oppC-HI*	-	-	pdxT-HI*	phoB-HI*	-	-
HI-SRR9847183_lib_instrument_run_read	-	-	-	-	-	-	-	dat-HI	-	-	-	-	-	-	-	-	-	-	-	-	-	-	-	hxuB-HI*	-	-	-	-	oppC-HI*	-	-	pdxT-HI*	phoB-HI	-	-
HI-SRR9847184_lib_instrument_run_read	-	-	-	-	-	-	-	dat-HI*	-	-	-	-	-	-	-	-	-	-	-	-	-	-	-	hxuB-HI*	-	-	-	-	oppC-HI	-	-	pdxT-HI*	phoB-HI*	-	-
HI-SRR9847185_lib_instrument_run_read	-	-	bexA-f*	bexB-f*	bexC-c*	bexD-f*	-	dat-HI*?	-	HI-e*	-	-	hcsA-c*?	hcsB-c*?	-	-	-	-	-	-	-	-	-	hxuB-HI*	-	-	-	-	oppC-HI*	-	-	pdxT-HI*?	phoB-HI*	-	-
HI-SRR9847186_lib_instrument_run_read	-	-	-	-	-	-	-	dat-HI*	-	-	-	-	-	-	-	-	-	-	-	-	-	-	-	hxuB-HI*	-	-	-	-	oppC-HI*	-	-	pdxT-HI*	phoB-HI*	-	-
HI-SRR9847187_lib_instrument_run_read	-	-	bexA-f	bexB-f	bexC-c*	bexD-f	-	dat-HI*?	-	-	HI-f*	-	hcsA-c*	hcsB-c*?	-	-	-	-	-	-	-	-	-	hxuB-HI*	-	-	-	-	oppC-HI*	-	-	pdxT-HI*?	phoB-HI*	-	-
HI-SRR9847188_lib_instrument_run_read	-	-	-	-	-	-	-	dat-HI	-	-	-	-	-	-	-	-	-	-	-	-	-	-	-	hxuB-HI*	-	-	-	-	oppC-HI*	-	-	pdxT-HI	phoB-HI	-	-
HI-SRR9847189_lib_instrument_run_read	-	-	bexA-f	bexB-f	bexC-c*	bexD-f	-	dat-HI*?	-	-	HI-f*	-	hcsA-c*	hcsB-c*?	-	-	-	-	-	-	-	-	-	hxuB-HI*	-	-	-	-	oppC-HI*	-	-	pdxT-HI*?	phoB-HI*	-	-
HI-SRR9847190_lib_instrument_run_read	-	-	-	-	-	-	-	dat-HI*	-	-	-	-	-	-	-	-	-	-	-	-	-	-	-	hxuB-HI*	-	-	-	-	oppC-HI*	-	-	pdxT-HI*	phoB-HI*	-	-
HI-SRR9847191_lib_instrument_run_read	-	-	bexA-f	bexB-f	bexC-c*	bexD-f	-	dat-HI*?	-	-	HI-f	-	hcsA-c*	hcsB-c*?	-	-	-	-	-	-	-	-	-	hxuB-HI*	-	-	-	-	oppC-HI*	-	-	pdxT-HI*?	phoB-HI*	-	-
HI-SRR9847192_lib_instrument_run_read	-	-	-	-	-	-	-	dat-HI	-	-	-	-	-	-	-	-	-	-	-	-	-	-	-	hxuB-HI*	-	-	-	-	oppC-HI*	-	-	pdxT-HI	phoB-HI*	-	-
HI-SRR9847193_lib_instrument_run_read	-	-	bexA-f*	bexB-f*	bexC-c*	bexD-f*	-	dat-HI*?	-	HI-e	-	-	hcsA-c*?	hcsB-c*?	-	-	-	-	-	-	-	-	-	hxuB-HI*	-	-	-	-	oppC-HI*	-	-	pdxT-HI*?	phoB-HI*	-	-
HI-SRR9847194_lib_instrument_run_read	-	-	bexA-f*	bexB-f*	bexC-c*	bexD-f*	-	dat-HI*?	-	HI-e	-	-	hcsA-c*?	hcsB-c*?	-	-	-	-	-	-	-	-	-	hxuB-HI*	-	-	-	-	oppC-HI*	-	-	pdxT-HI*?	phoB-HI*	-	-
HI-SRR9847195_lib_instrument_run_read	-	-	bexA-f*	bexB-f*	bexC-c*	bexD-f*	-	dat-HI*?	-	HI-e	-	-	hcsA-c*?	hcsB-c*?	-	-	-	-	-	-	-	-	-	hxuB-HI*	-	-	-	-	oppC-HI*	-	-	pdxT-HI*?	phoB-HI*	-	-
HI-SRR9847196_lib_instrument_run_read	-	-	bexA-f*	bexB-f*	bexC-c*	bexD-f*	-	dat-HI*?	-	HI-e	-	-	hcsA-c*?	hcsB-c*?	-	-	-	-	-	-	-	-	-	hxuB-HI*	-	-	-	-	oppC-HI*	-	-	pdxT-HI*?	phoB-HI*	-	-
HI-SRR9847197_lib_instrument_run_read	-	-	-	-	-	-	-	dat-HI*	-	-	-	-	-	-	-	-	-	-	-	-	-	-	-	hxuB-HI*	-	-	-	-	oppC-HI*	-	-	pdxT-HI*	phoB-HI*	-	-
HI-SRR9847198_lib_instrument_run_read	-	-	bexA-f*	bexB-f*	bexC-c*	bexD-f*	-	dat-HI*?	-	HI-e*	-	-	hcsA-c*?	hcsB-c*?	-	-	-	-	-	-	-	-	-	hxuB-HI*	-	-	-	-	oppC-HI*	-	-	pdxT-HI*?	phoB-HI*	-	-
HI-SRR9847199_lib_instrument_run_read	-	-	bexA-f*	bexB-f*	bexC-c*	bexD-f*	-	dat-HI*?	-	HI-e*	-	-	hcsA-c*?	hcsB-c*?	-	-	-	-	-	-	-	-	-	hxuB-HI*	-	-	-	-	oppC-HI*	-	-	pdxT-HI*?	phoB-HI*	-	-
HI-SRR9847200_lib_instrument_run_read	-	-	-	-	-	-	-	dat-HI*	-	-	-	-	-	-	-	-	-	-	-	-	-	-	-	hxuB-HI*	-	-	-	-	oppC-HI*	-	-	pdxT-HI*	phoB-HI*	-	-
HI-SRR9847201_lib_instrument_run_read	-	HI-b	bexA-c*	bexB-f*	bexC-c*	bexD-f*	-	dat-HI*	-	-	-	-	hcsA-c*	hcsB-c*	-	-	-	-	-	-	-	-	-	hxuB-HI*	-	-	-	-	oppC-HI*	-	-	pdxT-HI*	phoB-HI*	-	-
HI-SRR9847202_lib_instrument_run_read	-	-	bexA-f*	bexB-f*	bexC-c*	bexD-f*	-	dat-HI*?	-	HI-e	-	-	hcsA-c*?	hcsB-c*?	-	-	-	-	-	-	-	-	-	hxuB-HI*	-	-	-	-	oppC-HI*	-	-	pdxT-HI*?	phoB-HI*	-	-
HI-SRR9847203_lib_instrument_run_read	-	-	-	-	-	-	-	dat-HI	-	-	-	-	-	-	-	-	-	-	-	-	-	-	-	hxuB-HI*	-	-	-	-	oppC-HI*	-	-	pdxT-HI	phoB-HI	-	-
HI-SRR9847204_lib_instrument_run_read	-	-	-	-	-	-	-	dat-HI*	-	-	-	-	-	-	-	-	-	-	-	-	-	-	-	hxuB-HI*	-	-	-	-	oppC-HI*	-	-	pdxT-HI	phoB-HI	-	-
HI-SRR9847205_lib_instrument_run_read	-	HI-b*	bexA-c*	bexB-f*	bexC-c*	bexD-f*	-	dat-HI*	-	-	-	-	hcsA-c*	hcsB-c*	-	-	-	-	-	-	-	-	-	hxuB-HI*	-	-	-	-	oppC-HI*	-	-	pdxT-HI*	phoB-HI*	-	-
HI-SRR9847206_lib_instrument_run_read	HI-a	-	bexA-c*	bexB-f*	bexC-c*	bexD-f*	-	dat-HI*?	-	-	-	-	hcsA-c*	hcsB-c*	-	-	-	-	-	-	-	-	-	hxuB-HI*	-	-	-	-	oppC-HI*	-	-	pdxT-HI*	phoB-HI*	-	-
HI-SRR9847207_lib_instrument_run_read	HI-a*?	-	bexA-f*	bexB-f*	bexC-c*	bexD-f*	-	dat-HI*?	-	-	-	-	hcsA-c*?	hcsB-c*?	-	-	-	-	-	-	-	-	-	hxuB-HI*	-	-	-	-	oppC-HI*	-	-	pdxT-HI*?	phoB-HI*	-	-
HI-SRR9847208_lib_instrument_run_read	-	HI-b*	bexA-c*	bexB-f*	bexC-c*	bexD-f*	-	dat-HI*	-	-	-	-	hcsA-c*	hcsB-c*	-	-	-	-	-	-	-	-	-	hxuB-HI*	-	-	-	-	oppC-HI*	-	-	pdxT-HI*	phoB-HI*	-	-
HI-SRR9847209_lib_instrument_run_read	-	-	-	-	-	-	-	dat-HI	-	-	-	-	-	-	-	-	-	-	-	-	-	-	-	hxuB-HI*	-	-	-	-	oppC-HI*	-	-	pdxT-HI	phoB-HI	-	-
HI-SRR9847210_lib_instrument_run_read	-	-	-	-	-	-	-	dat-HI*	-	-	-	-	-	-	-	-	-	-	-	-	-	-	-	hxuB-HI*	-	-	-	-	oppC-HI*	-	-	pdxT-HI*	phoB-HI	-	-
HI-SRR9847211_lib_instrument_run_read	-	-	-	-	-	-	-	dat-HI*	-	-	-	-	-	-	-	-	-	-	-	-	-	-	-	hxuB-HI*	-	-	-	-	oppC-HI*	-	-	pdxT-HI*	phoB-HI*	-	-
HI-SRR9847212_lib_instrument_run_read	-	-	bexA-f	bexB-f	bexC-c*	bexD-f	-	dat-HI*?	-	-	HI-f	-	hcsA-c*	hcsB-c*?	-	-	-	-	-	-	-	-	-	hxuB-HI*	-	-	-	-	oppC-HI*	-	-	pdxT-HI*?	phoB-HI*	-	-
HI-SRR9847213_lib_instrument_run_read	-	-	-	-	-	-	-	dat-HI	-	-	-	-	-	-	-	-	-	-	-	-	-	-	-	hxuB-HI*	-	-	-	-	oppC-HI*	-	-	pdxT-HI	phoB-HI*	-	-
HI-SRR9847214_lib_instrument_run_read	-	-	-	-	-	-	-	dat-HI*	-	-	-	-	-	-	-	-	-	-	-	-	-	-	-	hxuB-HI*	-	-	-	-	oppC-HI	-	-	pdxT-HI	phoB-HI	-	-
HI-SRR9847215_lib_instrument_run_read	-	-	bexA-f	bexB-f	bexC-c*	bexD-f	-	dat-HI*?	-	-	HI-f	-	hcsA-c*	hcsB-c*?	-	-	-	-	-	-	-	-	-	hxuB-HI*	-	-	-	-	oppC-HI*	-	-	pdxT-HI*?	phoB-HI*	-	-
HI-SRR9847216_lib_instrument_run_read	-	-	bexA-c*	bexB-f*	bexC-c*	bexD-f*	-	dat-HI*	HI-d*	-	-	-	hcsA-c*?	hcsB-c*	-	-	-	-	-	-	-	-	-	hxuB-HI*	-	-	-	-	oppC-HI*	-	-	pdxT-HI*	phoB-HI*	-	-
HI-SRR9847217_lib_instrument_run_read	-	-	-	-	-	-	-	dat-HI*	-	-	-	-	-	-	-	-	-	-	-	-	-	-	-	hxuB-HI*	-	-	-	-	oppC-HI*	-	-	pdxT-HI	phoB-HI	-	-
HI-SRR9847218_lib_instrument_run_read	HI-a	-	bexA-c*	bexB-f*	bexC-c*	bexD-f*	-	dat-HI*?	-	-	-	-	hcsA-c*?	hcsB-c*	-	-	-	-	-	-	-	-	-	hxuB-HI*	-	-	-	-	oppC-HI*	-	-	pdxT-HI*	phoB-HI*	-	-
HI-SRR9847219_lib_instrument_run_read	-	-	bexA-f	bexB-f	bexC-c*	bexD-f	-	dat-HI*?	-	-	HI-f	-	hcsA-c*	hcsB-c*?	-	-	-	-	-	-	-	-	-	hxuB-HI*	-	-	-	-	oppC-HI*	-	-	pdxT-HI*?	phoB-HI*	-	-
HI-SRR9847220_lib_instrument_run_read	-	-	bexA-f	bexB-f	bexC-c*	bexD-f	-	dat-HI*?	-	-	HI-f	-	hcsA-c*	hcsB-c*?	-	-	-	-	-	-	-	-	-	hxuB-HI*	-	-	-	-	oppC-HI*	-	-	pdxT-HI*?	phoB-HI*	-	-
HI-SRR9847221_lib_instrument_run_read	-	-	bexA-f	bexB-f	bexC-c*	bexD-f	-	dat-HI*?	-	-	HI-f	-	hcsA-c*	hcsB-c*?	-	-	-	-	-	-	-	-	-	hxuB-HI*	-	-	-	-	oppC-HI*	-	-	pdxT-HI*?	phoB-HI*	-	-
HI-SRR9847222_lib_instrument_run_read	-	-	-	-	-	-	-	dat-HI	-	-	-	-	-	-	-	-	-	-	-	-	-	-	-	hxuB-HI*	-	-	-	-	oppC-HI*	-	-	pdxT-HI*	phoB-HI	-	-
HI-SRR9847223_lib_instrument_run_read	-	-	-	-	-	-	-	dat-HI*	-	-	-	-	-	-	-	-	-	-	-	-	-	-	-	hxuB-HI*	-	-	-	-	oppC-HI*	-	-	pdxT-HI*	phoB-HI*	-	-
HI-SRR9847224_lib_instrument_run_read	-	-	bexA-f	bexB-f	bexC-c*	bexD-f	-	dat-HI*?	-	-	HI-f*	-	hcsA-c*	hcsB-c*?	-	-	-	-	-	-	-	-	-	hxuB-HI*	-	-	-	-	oppC-HI*	-	-	pdxT-HI*?	phoB-HI*	-	-
HI-SRR9847225_lib_instrument_run_read	-	-	bexA-f	bexB-f	bexC-c*	bexD-f	-	dat-HI*?	-	-	HI-f	-	hcsA-c*	hcsB-c*?	-	-	-	-	-	-	-	-	-	hxuB-HI*	-	-	-	-	oppC-HI*	-	-	pdxT-HI*?	phoB-HI*	-	-
HI-SRR9847226_lib_instrument_run_read	-	-	bexA-f	bexB-f	bexC-c*	bexD-f	-	dat-HI*?	-	-	HI-f	-	hcsA-c*	hcsB-c*?	-	-	-	-	-	-	-	-	-	hxuB-HI*	-	-	-	-	oppC-HI*	-	-	pdxT-HI*?	phoB-HI*	-	-
HI-SRR9847227_lib_instrument_run_read	-	-	-	-	-	-	-	dat-HI*?	-	-	-	-	-	-	-	-	-	-	-	-	-	-	-	hxuB-HI*	-	-	-	-	oppC-HI*	-	-	pdxT-HI*	phoB-HI	-	-
HI-SRR9847228_lib_instrument_run_read	-	-	bexA-f	bexB-f	bexC-c*	bexD-f	-	dat-HI*?	-	-	HI-f	-	hcsA-c*	hcsB-c*?	-	-	-	-	-	-	-	-	-	hxuB-HI*	-	-	-	-	oppC-HI*	-	-	pdxT-HI*?	phoB-HI*	-	-
HI-SRR9847229_lib_instrument_run_read	-	-	bexA-f*	bexB-f*	bexC-c*	bexD-f*	-	dat-HI*?	-	HI-e*	-	-	hcsA-c*?	hcsB-c*?	-	-	-	-	-	-	-	-	-	hxuB-HI*	-	-	-	-	oppC-HI*	-	-	pdxT-HI*?	phoB-HI*	-	-
HI-SRR9847230_lib_instrument_run_read	-	HI-b*	bexA-c*	bexB-f*	bexC-c*	bexD-f*	-	dat-HI*	-	-	-	-	hcsA-c*	hcsB-c*	-	-	-	-	-	-	-	-	-	hxuB-HI*	-	-	-	-	oppC-HI*	-	-	pdxT-HI*	phoB-HI*	-	-
HI-SRR9847231_lib_instrument_run_read	-	-	-	-	-	-	-	dat-HI*	-	-	-	-	-	-	-	-	-	-	-	-	-	-	-	hxuB-HI*	-	-	-	-	oppC-HI*	-	-	pdxT-HI	phoB-HI	-	-
HI-SRR9847232_lib_instrument_run_read	-	-	bexA-f	bexB-f	bexC-c*	bexD-f	-	dat-HI*?	-	-	HI-f*	-	hcsA-c*	hcsB-c*?	-	-	-	-	-	-	-	-	-	hxuB-HI*	-	-	-	-	oppC-HI*	-	-	pdxT-HI*?	phoB-HI*	-	-
HI-SRR9847233_lib_instrument_run_read	-	-	-	-	-	-	-	dat-HI	-	-	-	-	-	-	-	-	-	-	-	-	-	-	-	hxuB-HI*	-	-	-	-	oppC-HI*	-	-	pdxT-HI	phoB-HI	-	-
HI-SRR9847234_lib_instrument_run_read	-	-	bexA-f	bexB-f	bexC-c*	bexD-f	-	dat-HI*?	-	-	HI-f	-	hcsA-c*	hcsB-c*?	-	-	-	-	-	-	-	-	-	hxuB-HI*	-	-	-	-	oppC-HI*	-	-	pdxT-HI*?	phoB-HI*	-	-
HI-SRR9847235_lib_instrument_run_read	-	-	bexA-c*	bexB-f*	bexC-c*	bexD-f*	-	dat-HI*	HI-d	-	-	-	hcsA-c*?	hcsB-c*	-	-	-	-	-	-	-	-	-	hxuB-HI*	-	-	-	-	oppC-HI*	-	-	pdxT-HI*	phoB-HI*	-	-
HI-SRR9847236_lib_instrument_run_read	-	-	bexA-f*	bexB-f*	bexC-c*	bexD-f*	-	dat-HI*?	-	HI-e*	-	-	hcsA-c*?	hcsB-c*?	-	-	-	-	-	-	-	-	-	hxuB-HI*	-	-	-	-	oppC-HI*	-	-	pdxT-HI*?	phoB-HI*	-	-
HI-SRR9847237_lib_instrument_run_read	-	-	bexA-f	bexB-f	bexC-c*	bexD-f	-	dat-HI*?	-	-	HI-f	-	hcsA-c*	hcsB-c*?	-	-	-	-	-	-	-	-	-	hxuB-HI*	-	-	-	-	oppC-HI*	-	-	pdxT-HI*	phoB-HI*	-	-
HI-SRR9847238_lib_instrument_run_read	-	-	bexA-f	bexB-f	bexC-c*	bexD-f	-	dat-HI*?	-	-	HI-f	-	hcsA-c*	hcsB-c*?	-	-	-	-	-	-	-	-	-	hxuB-HI*	-	-	-	-	oppC-HI*	-	-	pdxT-HI*?	phoB-HI*	-	-
HI-SRR9847239_lib_instrument_run_read	-	-	-	-	-	-	-	dat-HI*	-	-	-	-	-	-	-	-	-	-	-	-	-	-	-	hxuB-HI*	-	-	-	-	oppC-HI*	-	-	pdxT-HI	phoB-HI	-	-
HI-SRR9847240_lib_instrument_run_read	-	-	bexA-f*	bexB-f*	bexC-c*	bexD-f*	-	dat-HI*?	-	HI-e*	-	-	hcsA-c*?	hcsB-c*?	-	-	-	-	-	-	-	-	-	hxuB-HI*	-	-	-	-	oppC-HI*	-	-	pdxT-HI*?	phoB-HI*	-	-
HI-SRR9847241_lib_instrument_run_read	-	-	-	-	-	-	-	dat-HI*	-	-	-	-	-	-	-	-	-	-	-	-	-	-	-	hxuB-HI*	-	-	-	-	oppC-HI*	-	-	pdxT-HI*	phoB-HI*	-	-
HI-SRR9847242_lib_instrument_run_read	-	-	bexA-f*	bexB-f*	bexC-c*	bexD-f*	-	dat-HI*?	-	HI-e	-	-	hcsA-c*?	hcsB-c*?	-	-	-	-	-	-	-	-	-	hxuB-HI*	-	-	-	-	oppC-HI*	-	-	pdxT-HI*?	phoB-HI*	-	-
HI-SRR9847243_lib_instrument_run_read	-	HI-b	bexA-c*	bexB-f*	bexC-c*	bexD-f*	-	dat-HI*	-	-	-	-	hcsA-c*	hcsB-c*	-	-	-	-	-	-	-	-	-	hxuB-HI*	-	-	-	-	oppC-HI*	-	-	pdxT-HI*	phoB-HI*	-	-
HI-SRR9847244_lib_instrument_run_read	-	-	-	-	-	-	-	dat-HI*	-	-	-	-	-	-	-	-	-	-	-	-	-	-	-	hxuB-HI*	-	-	-	-	oppC-HI*	-	-	pdxT-HI*	phoB-HI	-	-
HI-SRR9847245_lib_instrument_run_read	-	HI-b	bexA-c*	bexB-f*	bexC-c*	bexD-f*	-	dat-HI*	-	-	-	-	hcsA-c*	hcsB-c*	-	-	-	-	-	-	-	-	-	hxuB-HI*	-	-	-	-	oppC-HI*	-	-	pdxT-HI*	phoB-HI*	-	-
HI-SRR9847246_lib_instrument_run_read	-	-	bexA-f	bexB-f	bexC-c*	bexD-f	-	dat-HI*?	-	-	HI-f	-	hcsA-c*	hcsB-c*?	-	-	-	-	-	-	-	-	-	hxuB-HI*	-	-	-	-	oppC-HI*	-	-	pdxT-HI*?	phoB-HI*	-	-
HI-SRR9847247_lib_instrument_run_read	-	HI-b*	bexA-c*	bexB-f*	bexC-c*	bexD-f*	-	dat-HI*?	-	-	-	-	hcsA-c*	hcsB-c*	-	-	-	-	-	-	-	-	-	hxuB-HI*	-	-	-	-	oppC-HI*	-	-	pdxT-HI*	phoB-HI*	-	-
HI-SRR9847248_lib_instrument_run_read	HI-a*	-	bexA-c*	bexB-f*	bexC-c*	bexD-f*	-	dat-HI*	-	-	-	-	hcsA-c*	hcsB-c*	-	-	-	-	-	-	-	-	-	hxuB-HI*	-	-	-	-	oppC-HI*	-	-	pdxT-HI*	phoB-HI*	-	-
HI-SRR9847249_lib_instrument_run_read	-	-	-	-	-	-	-	dat-HI*	-	-	-	-	-	-	-	-	-	-	-	-	-	-	-	hxuB-HI*	-	-	-	-	oppC-HI*	-	-	pdxT-HI	phoB-HI	-	-
HI-SRR9847250_lib_instrument_run_read	-	-	bexA-f	bexB-f	bexC-c*	bexD-f	-	dat-HI*?	-	-	HI-f*	-	hcsA-c*	hcsB-c*?	-	-	-	-	-	-	-	-	-	hxuB-HI*	-	-	-	-	oppC-HI*	-	-	pdxT-HI*?	phoB-HI*	-	-
HI-SRR9847251_lib_instrument_run_read	-	-	bexA-f*	bexB-f*	bexC-c*	bexD-f*	-	dat-HI*?	-	HI-e	-	-	hcsA-c*?	hcsB-c*?	-	-	-	-	-	-	-	-	-	hxuB-HI*	-	-	-	-	oppC-HI*	-	-	pdxT-HI*?	phoB-HI*	-	-
HI-SRR9847252_lib_instrument_run_read	-	-	-	-	-	-	-	dat-HI*	-	-	-	-	-	-	-	-	-	-	-	-	-	-	-	hxuB-HI*	-	-	-	-	oppC-HI*	-	-	pdxT-HI	phoB-HI	-	-
HI-SRR9847253_lib_instrument_run_read	-	-	-	-	-	-	-	dat-HI	-	-	-	-	-	-	-	-	-	-	-	-	-	-	-	hxuB-HI*	-	-	-	-	oppC-HI*	-	-	pdxT-HI	phoB-HI	-	-
HI-SRR9847254_lib_instrument_run_read	HI-a*?	-	bexA-f*	bexB-f*	bexC-c*	bexD-f*	-	dat-HI*?	-	-	-	-	hcsA-c*?	hcsB-c*?	-	-	-	-	-	-	-	-	-	hxuB-HI*	-	-	-	-	oppC-HI*	-	-	pdxT-HI*?	phoB-HI*	-	-
HI-SRR9847255_lib_instrument_run_read	HI-a	-	bexA-c*	bexB-f*	bexC-c*	bexD-f*	-	dat-HI*?	-	-	-	-	hcsA-c*?	hcsB-c*	-	-	-	-	-	-	-	-	-	hxuB-HI*	-	-	-	-	oppC-HI*	-	-	pdxT-HI*	phoB-HI*	-	-
HI-SRR9847256_lib_instrument_run_read	HI-a*?	-	bexA-f*	bexB-f*	bexC-c*	bexD-f*	-	dat-HI*?	-	-	-	-	hcsA-c*?	hcsB-c*?	-	-	-	-	-	-	-	-	-	hxuB-HI*	-	-	-	-	oppC-HI*	-	-	pdxT-HI*?	phoB-HI*	-	-
HI-SRR9847257_lib_instrument_run_read	-	-	-	-	-	-	-	dat-HI*	-	-	-	-	-	-	-	-	-	-	-	-	-	-	-	hxuB-HI*	-	-	-	-	oppC-HI*	-	-	pdxT-HI*	phoB-HI	-	-
HI-SRR9847258_lib_instrument_run_read	-	-	bexA-c*	bexB-f*	bexC-c*	bexD-f*	-	dat-HI*	HI-d	-	-	-	hcsA-c*?	hcsB-c*	-	-	-	-	-	-	-	-	-	hxuB-HI*	-	-	-	-	oppC-HI*	-	-	pdxT-HI*	phoB-HI*	-	-
HI-SRR9847259_lib_instrument_run_read	HI-a	-	bexA-c*	bexB-f*	bexC-c*	bexD-f*	-	dat-HI*?	-	-	-	-	hcsA-c*?	hcsB-c*	-	-	-	-	-	-	-	-	-	hxuB-HI*	-	-	-	-	oppC-HI*	-	-	pdxT-HI*	phoB-HI*	-	-
HI-SRR9847260_lib_instrument_run_read	-	-	-	-	-	-	-	dat-HI*	-	-	-	-	-	-	-	-	-	-	-	-	-	-	-	hxuB-HI*	-	-	-	-	oppC-HI*	-	-	pdxT-HI*	phoB-HI*	-	-
HI-SRR9847261_lib_instrument_run_read	-	HI-b*	bexA-c*	bexB-f*	bexC-c*	bexD-f*	-	dat-HI*	-	-	-	-	hcsA-c*	hcsB-c*	-	-	-	-	-	-	-	-	-	hxuB-HI*	-	-	-	-	oppC-HI*	-	-	pdxT-HI*	phoB-HI*	-	-
HI-SRR9847262_lib_instrument_run_read	-	-	bexA-f*	bexB-f*	bexC-c*	bexD-f*	-	dat-HI*?	-	HI-e	-	-	hcsA-c*?	hcsB-c*?	-	-	-	-	-	-	-	-	-	hxuB-HI*	-	-	-	-	oppC-HI*	-	-	pdxT-HI*?	phoB-HI*	-	-
HI-SRR9847263_lib_instrument_run_read	-	-	-	-	-	-	-	dat-HI*?	-	-	-	-	-	-	-	-	-	-	-	-	-	-	-	hxuB-HI*	-	-	-	-	oppC-HI*	-	-	pdxT-HI*?	phoB-HI*	-	-
HI-SRR9847264_lib_instrument_run_read	-	-	-	-	-	-	-	dat-HI*	-	-	-	-	-	-	-	-	-	-	-	-	-	-	-	hxuB-HI*	-	-	-	-	oppC-HI*	-	-	pdxT-HI*	phoB-HI*	-	-
HI-SRR9847265_lib_instrument_run_read	-	-	bexA-f	bexB-f	bexC-c*	bexD-f	-	dat-HI*?	-	-	HI-f	-	hcsA-c*	hcsB-c*?	-	-	-	-	-	-	-	-	-	hxuB-HI*	-	-	-	-	oppC-HI*	-	-	pdxT-HI*?	phoB-HI*	-	-
HI-SRR9847266_lib_instrument_run_read	-	-	-	-	-	-	-	dat-HI*	-	-	-	-	-	-	-	-	-	-	-	-	-	-	-	hxuB-HI*	-	-	-	-	oppC-HI*	-	-	pdxT-HI*	phoB-HI	-	-
HI-SRR9847267_lib_instrument_run_read	-	-	-	-	-	-	-	dat-HI	-	-	-	-	-	-	-	-	-	-	-	-	-	-	-	hxuB-HI*	-	-	-	-	oppC-HI*	-	-	pdxT-HI	phoB-HI	-	-
HI-SRR9847268_lib_instrument_run_read	-	-	-	-	-	-	-	dat-HI*	-	-	-	-	-	-	-	-	-	-	-	-	-	-	-	hxuB-HI*	-	-	-	-	oppC-HI*	-	-	pdxT-HI*	phoB-HI*	-	-
HI-SRR9847269_lib_instrument_run_read	-	-	bexA-f*	bexB-f*	bexC-c*	bexD-f*	-	dat-HI*?	-	HI-e	-	-	hcsA-c*?	hcsB-c*?	-	-	-	-	-	-	-	-	-	hxuB-HI*	-	-	-	-	oppC-HI*	-	-	pdxT-HI*?	phoB-HI*	-	-
HI-SRR9847270_lib_instrument_run_read	-	-	bexA-f	bexB-f	bexC-c*	bexD-f	-	dat-HI*?	-	-	HI-f*	-	hcsA-c*	hcsB-c*?	-	-	-	-	-	-	-	-	-	hxuB-HI*	-	-	-	-	oppC-HI*	-	-	pdxT-HI*?	phoB-HI*	-	-
HI-SRR9847271_lib_instrument_run_read	-	-	-	-	-	-	-	dat-HI	-	-	-	-	-	-	-	-	-	-	-	-	-	-	-	hxuB-HI*	-	-	-	-	oppC-HI*	-	-	pdxT-HI	phoB-HI*	-	-
HI-SRR9847272_lib_instrument_run_read	-	-	bexA-f	bexB-f	bexC-c*	bexD-f	-	dat-HI*?	-	-	HI-f*	-	hcsA-c*	hcsB-c*?	-	-	-	-	-	-	-	-	-	hxuB-HI*	-	-	-	-	oppC-HI*	-	-	pdxT-HI*?	phoB-HI*	-	-
HI-SRR9847273_lib_instrument_run_read	HI-a	-	bexA-c*	bexB-f*	bexC-c*	bexD-f*	-	dat-HI*?	-	-	-	-	hcsA-c*	hcsB-c*	-	-	-	-	-	-	-	-	-	hxuB-HI*	-	-	-	-	oppC-HI*	-	-	pdxT-HI*	phoB-HI*	-	-
HI-SRR9847274_lib_instrument_run_read	-	-	bexA-f*	bexB-f*	bexC-c*	bexD-f*	-	dat-HI*?	-	HI-e*	-	-	hcsA-c*?	hcsB-c*?	-	-	-	-	-	-	-	-	-	hxuB-HI*	-	-	-	-	oppC-HI*	-	-	pdxT-HI*?	phoB-HI*	-	-
HI-SRR9847275_lib_instrument_run_read	-	-	-	-	-	-	-	dat-HI*	-	-	-	-	-	-	-	-	-	-	-	-	-	-	-	hxuB-HI*	-	-	-	-	oppC-HI*	-	-	pdxT-HI*	phoB-HI*	-	-
HI-SRR9847276_lib_instrument_run_read	-	-	bexA-f*	bexB-f*	bexC-c*	bexD-f*	-	dat-HI*?	-	HI-e	-	-	hcsA-c*?	hcsB-c*?	-	-	-	-	-	-	-	-	-	hxuB-HI*	-	-	-	-	oppC-HI*	-	-	pdxT-HI*?	phoB-HI*	-	-
HI-SRR9847277_lib_instrument_run_read	-	-	-	-	-	-	-	dat-HI	-	-	-	-	-	-	-	-	-	-	-	-	-	-	-	hxuB-HI*	-	-	-	-	oppC-HI*	-	-	pdxT-HI	phoB-HI	-	-
HI-SRR9847278_lib_instrument_run_read	-	-	bexA-f	bexB-f	bexC-c*	bexD-f	-	dat-HI*?	-	-	HI-f	-	hcsA-c*	hcsB-c*?	-	-	-	-	-	-	-	-	-	hxuB-HI*	-	-	-	-	oppC-HI*	-	-	pdxT-HI*?	phoB-HI*	-	-
HI-SRR9847279_lib_instrument_run_read	-	-	-	-	-	-	-	dat-HI*	-	-	-	-	-	-	-	-	-	-	-	-	-	-	-	hxuB-HI*	-	-	-	-	oppC-HI*	-	-	pdxT-HI*	phoB-HI	-	-
HI-SRR9847280_lib_instrument_run_read	-	-	bexA-f*?	bexB-f*?	bexC-f*?	-	-	dat-HI	-	-	-	-	-	-	-	-	-	-	-	-	-	-	-	hxuB-HI*	-	-	-	-	oppC-HI*	-	-	pdxT-HI	phoB-HI	-	-
HI-SRR9847281_lib_instrument_run_read	-	HI-b*	bexA-c*	bexB-f*	bexC-c*	bexD-f*	-	dat-HI*	-	-	-	-	hcsA-c*	hcsB-c*	-	-	-	-	-	-	-	-	-	hxuB-HI*	-	-	-	-	oppC-HI*	-	-	pdxT-HI*	phoB-HI*	-	-
HI-SRR9847282_lib_instrument_run_read	-	-	bexA-f	bexB-f	bexC-c*	bexD-f	-	dat-HI*?	-	-	HI-f	-	hcsA-c*	hcsB-c*?	-	-	-	-	-	-	-	-	-	hxuB-HI*	-	-	-	-	oppC-HI*	-	-	pdxT-HI*?	phoB-HI*	-	-
HI-SRR9847283_lib_instrument_run_read	-	-	bexA-f	bexB-f	bexC-c*	bexD-f	-	dat-HI*?	-	-	HI-f	-	hcsA-c*	hcsB-c*?	-	-	-	-	-	-	-	-	-	hxuB-HI*	-	-	-	-	oppC-HI*	-	-	pdxT-HI*?	phoB-HI*	-	-
HI-SRR9847284_lib_instrument_run_read	-	-	-	-	-	-	-	dat-HI*	-	-	-	-	-	-	-	-	-	-	-	-	-	-	-	hxuB-HI*	-	-	-	-	oppC-HI*	-	-	pdxT-HI	phoB-HI*	-	-
HI-SRR9847285_lib_instrument_run_read	-	-	-	-	-	-	-	dat-HI*	-	-	-	-	-	-	-	-	-	-	-	-	-	-	-	hxuB-HI*	-	-	-	-	oppC-HI*	-	-	pdxT-HI*	phoB-HI	-	-
HI-SRR9847286_lib_instrument_run_read	-	-	-	-	-	-	-	dat-HI*	-	-	-	-	-	-	-	-	-	-	-	-	-	-	-	hxuB-HI*	-	-	-	-	oppC-HI*	-	-	pdxT-HI*	phoB-HI*	-	-
HI-SRR9847287_lib_instrument_run_read	-	-	bexA-f*	bexB-f*	bexC-c*	bexD-f*	-	dat-HI*?	-	HI-e	-	-	hcsA-c*?	hcsB-c*?	-	-	-	-	-	-	-	-	-	hxuB-HI*	-	-	-	-	oppC-HI*	-	-	pdxT-HI*?	phoB-HI*	-	-
HI-SRR9847288_lib_instrument_run_read	-	-	bexA-f*	bexB-f*	bexC-c*	bexD-f*	-	dat-HI*?	-	HI-e	-	-	hcsA-c*?	hcsB-c*?	-	-	-	-	-	-	-	-	-	hxuB-HI*	-	-	-	-	oppC-HI*	-	-	pdxT-HI*?	phoB-HI*	-	-
HI-SRR9847289_lib_instrument_run_read	-	-	bexA-f	bexB-f	bexC-c*	bexD-f	-	dat-HI*?	-	-	HI-f	-	hcsA-c*	hcsB-c*?	-	-	-	-	-	-	-	-	-	hxuB-HI*	-	-	-	-	oppC-HI*	-	-	pdxT-HI*?	phoB-HI*	-	-
HI-SRR9847290_lib_instrument_run_read	-	-	-	-	-	-	-	dat-HI	-	-	-	-	-	-	-	-	-	-	-	-	-	-	-	hxuB-HI*	-	-	-	-	oppC-HI*	-	-	pdxT-HI	phoB-HI*	-	-
HI-SRR9847291_lib_instrument_run_read	-	-	bexA-f*	bexB-f*	bexC-c*	bexD-f*	-	dat-HI*?	-	HI-e*	-	-	hcsA-c*?	hcsB-c*?	-	-	-	-	-	-	-	-	-	hxuB-HI*	-	-	-	-	oppC-HI*	-	-	pdxT-HI*?	phoB-HI*	-	-
HI-SRR9847292_lib_instrument_run_read	HI-a	-	bexA-c*	bexB-f*	bexC-c*	bexD-f*	-	dat-HI*?	-	-	-	-	hcsA-c*?	hcsB-c*	-	-	-	-	-	-	-	-	-	hxuB-HI*	-	-	-	-	oppC-HI*	-	-	pdxT-HI*	phoB-HI*	-	-
HI-SRR9847293_lib_instrument_run_read	-	-	bexA-f*	bexB-f*	bexC-c*	bexD-f*	-	dat-HI*?	-	HI-e	-	-	hcsA-c*?	hcsB-c*?	-	-	-	-	-	-	-	-	-	hxuB-HI*	-	-	-	-	oppC-HI*	-	-	pdxT-HI*?	phoB-HI*	-	-
HI-SRR9847294_lib_instrument_run_read	-	-	-	-	-	-	-	dat-HI*	-	-	-	-	-	-	-	-	-	-	-	-	-	-	-	hxuB-HI*	-	-	-	-	oppC-HI*	-	-	pdxT-HI	phoB-HI	-	-
HI-SRR9847295_lib_instrument_run_read	-	-	-	-	-	-	-	dat-HI*?	-	-	-	-	-	-	-	-	-	-	-	-	-	-	-	hxuB-HI*	-	-	-	-	oppC-HI*	-	-	pdxT-HI*?	phoB-HI*	-	-
HI-SRR9847296_lib_instrument_run_read	-	-	bexA-f*	bexB-f*	bexC-c*	bexD-f*	-	dat-HI*?	-	HI-e*	-	-	hcsA-c*?	hcsB-c*?	-	-	-	-	-	-	-	-	-	hxuB-HI*	-	-	-	-	oppC-HI*	-	-	pdxT-HI*?	phoB-HI*	-	-
HI-SRR9847297_lib_instrument_run_read	-	-	bexA-f	bexB-f	bexC-c*	bexD-f	-	dat-HI*?	-	-	HI-f*	-	hcsA-c*	hcsB-c*?	-	-	-	-	-	-	-	-	-	hxuB-HI*	-	-	-	-	oppC-HI*	-	-	pdxT-HI*?	phoB-HI*	-	-
HI-SRR9847298_lib_instrument_run_read	-	-	bexA-f*	bexB-f*	bexC-c*	bexD-f*	-	dat-HI*?	-	HI-e	-	-	hcsA-c*?	hcsB-c*?	-	-	-	-	-	-	-	-	-	hxuB-HI*	-	-	-	-	oppC-HI*	-	-	pdxT-HI*?	phoB-HI*	-	-
HI-SRR9847299_lib_instrument_run_read	-	-	bexA-f	bexB-f	bexC-c*	bexD-f	-	dat-HI*?	-	-	HI-f	-	hcsA-c*	hcsB-c*?	-	-	-	-	-	-	-	-	-	hxuB-HI*	-	-	-	-	oppC-HI*	-	-	pdxT-HI*?	phoB-HI*	-	-
HI-SRR9847300_lib_instrument_run_read	-	-	-	-	-	-	-	dat-HI*	-	-	-	-	-	-	-	-	-	-	-	-	-	-	-	hxuB-HI*	-	-	-	-	oppC-HI*	-	-	pdxT-HI*	phoB-HI*	-	-
HI-SRR9847301_lib_instrument_run_read	-	-	-	-	-	-	-	dat-HI*?	-	-	-	-	-	-	-	-	-	-	-	-	-	-	-	hxuB-HI*	-	-	-	-	oppC-HI*	-	-	pdxT-HI*	phoB-HI	-	-
HI-SRR9847302_lib_instrument_run_read	-	-	-	-	-	-	-	dat-HI	-	-	-	-	-	-	-	-	-	-	-	-	-	-	-	hxuB-HI*	-	-	-	-	oppC-HI*	-	-	pdxT-HI	phoB-HI	-	-
HI-SRR9847303_lib_instrument_run_read	-	-	-	-	-	-	-	dat-HI*	-	-	-	-	-	-	-	-	-	-	-	-	hemH-HH*?	-	-	hxuB-HI*	-	-	-	-	oppC-HI*	-	-	pdxT-HI*	phoB-HI	-	-
HI-SRR9847304_lib_instrument_run_read	-	-	bexA-f	bexB-f	bexC-c*	bexD-f	-	dat-HI*?	-	-	HI-f	-	hcsA-c*	hcsB-c*?	-	-	-	-	-	-	-	-	-	hxuB-HI*	-	-	-	-	oppC-HI*	-	-	pdxT-HI*?	phoB-HI*	-	-
HI-SRR9847305_lib_instrument_run_read	-	HI-b*?	bexA-f*	bexB-f*	bexC-c*	bexD-f*	-	dat-HI*?	-	HI-e*	-	-	hcsA-c*?	hcsB-c*	-	-	-	-	-	-	-	-	-	hxuB-HI*	-	-	-	-	oppC-HI*	-	-	pdxT-HI*?	phoB-HI*	-	-
HI-SRR9847306_lib_instrument_run_read	-	-	-	-	-	-	-	dat-HI*?	-	-	-	-	-	-	-	-	-	-	-	-	-	-	-	hxuB-HI*	-	-	-	-	oppC-HI*	-	-	pdxT-HI*	phoB-HI*	-	-
HI-SRR9847307_lib_instrument_run_read	HI-a*?	-	bexA-f*	bexB-f*	bexC-c*	bexD-f*	-	dat-HI*?	-	-	-	-	hcsA-c*	hcsB-c*?	-	-	-	-	-	-	-	-	-	hxuB-HI*	-	-	-	-	oppC-HI*	-	-	pdxT-HI*?	phoB-HI*	-	-
HI-SRR9847308_lib_instrument_run_read	-	-	-	-	-	-	-	dat-HI*	-	-	-	-	-	-	-	-	-	-	-	-	-	-	-	hxuB-HI*	-	-	-	-	oppC-HI*	-	-	pdxT-HI*	phoB-HI*	-	-
HI-SRR9847309_lib_instrument_run_read	-	-	-	-	-	-	-	dat-HI	-	-	-	-	-	-	-	-	-	-	-	-	-	-	-	hxuB-HI*	-	-	-	-	oppC-HI*	-	-	pdxT-HI	phoB-HI	-	-
HI-SRR9847310_lib_instrument_run_read	-	-	bexA-f*	bexB-f*	bexC-c*	bexD-f*	-	dat-HI*?	-	HI-e*	-	-	hcsA-c*?	hcsB-c*?	-	-	-	-	-	-	-	-	-	hxuB-HI*	-	-	-	-	oppC-HI*	-	-	pdxT-HI*?	phoB-HI*	-	-
HI-SRR9847311_lib_instrument_run_read	-	-	bexA-f	bexB-f	bexC-c*	bexD-f	-	dat-HI*?	-	-	HI-f*	-	hcsA-c*	hcsB-c*?	-	-	-	-	-	-	-	-	-	hxuB-HI*	-	-	-	-	oppC-HI*	-	-	pdxT-HI*?	phoB-HI*	-	-
HI-SRR9847312_lib_instrument_run_read	-	-	-	-	-	-	-	dat-HI*?	-	-	-	-	-	-	-	-	-	-	-	-	-	-	-	hxuB-HI*	-	-	-	-	oppC-HI*	-	-	pdxT-HI*?	phoB-HI*	-	-
HI-SRR9847313_lib_instrument_run_read	-	-	-	-	-	-	-	dat-HI*	-	-	-	-	-	-	-	-	-	-	-	-	-	-	-	hxuB-HI*	-	-	-	-	oppC-HI*	-	-	pdxT-HI*	phoB-HI	-	-
HI-SRR9847314_lib_instrument_run_read	-	-	bexA-f*	bexB-f*	bexC-c*	bexD-f*	-	dat-HI*?	-	HI-e*	-	-	hcsA-c*?	hcsB-c*?	-	-	-	-	-	-	-	-	-	hxuB-HI*	-	-	-	-	oppC-HI*	-	-	pdxT-HI*?	phoB-HI*	-	-
HI-SRR9847315_lib_instrument_run_read	-	-	bexA-f	bexB-f	bexC-c*	bexD-f	-	dat-HI*?	-	-	HI-f	-	hcsA-c*	hcsB-c*?	-	-	-	-	-	-	-	-	-	hxuB-HI*	-	-	-	-	oppC-HI*	-	-	pdxT-HI*?	phoB-HI*	-	-
HI-SRR9847316_lib_instrument_run_read	-	-	bexA-f	bexB-f	bexC-c*	bexD-f	-	dat-HI*?	-	-	HI-f*	-	hcsA-c*	hcsB-c*?	-	-	-	-	-	-	-	-	-	hxuB-HI*	-	-	-	-	oppC-HI*	-	-	pdxT-HI*?	phoB-HI*	-	-
HI-SRR9847317_lib_instrument_run_read	-	-	bexA-f*	bexB-f*	bexC-c*	bexD-f*	-	dat-HI*?	-	HI-e*	-	-	hcsA-c*?	hcsB-c*?	-	-	-	-	-	-	-	-	-	hxuB-HI*	-	-	-	-	oppC-HI*	-	-	pdxT-HI*?	phoB-HI*	-	-
HI-SRR9847318_lib_instrument_run_read	-	-	bexA-f*	bexB-f*	bexC-c*	bexD-f*	-	dat-HI*?	-	HI-e*	-	-	hcsA-c*?	hcsB-c*?	-	-	-	-	-	-	-	-	-	hxuB-HI*	-	-	-	-	oppC-HI*	-	-	pdxT-HI*?	phoB-HI*	-	-
HI-SRR9847319_lib_instrument_run_read	-	-	-	-	-	-	-	dat-HI*	-	-	-	-	-	-	-	-	-	-	-	-	-	-	-	hxuB-HI*	-	-	-	-	oppC-HI*	-	-	pdxT-HI	phoB-HI	-	-
HI-SRR9847320_lib_instrument_run_read	HI-a	-	bexA-c*	bexB-f*	bexC-c*	bexD-f*	-	dat-HI*?	-	-	-	-	hcsA-c*	hcsB-c*	-	-	-	-	-	-	-	-	-	hxuB-HI*	-	-	-	-	oppC-HI*	-	-	pdxT-HI*	phoB-HI*	-	-
HI-SRR9847321_lib_instrument_run_read	-	-	bexA-f*	bexB-f*	bexC-c*	bexD-f*	-	dat-HI*?	-	HI-e	-	-	hcsA-c*?	hcsB-c*?	-	-	-	-	-	-	-	-	-	hxuB-HI*	-	-	-	-	oppC-HI*	-	-	pdxT-HI*?	phoB-HI*	-	-
HI-SRR9847322_lib_instrument_run_read	HI-a	-	bexA-c*	bexB-f*	bexC-c*	bexD-f*	-	dat-HI*?	-	-	-	-	hcsA-c*	hcsB-c*	-	-	-	-	-	-	-	-	-	hxuB-HI*	-	-	-	-	oppC-HI*	-	-	pdxT-HI*	phoB-HI*	-	-
HI-SRR9847323_lib_instrument_run_read	-	-	bexA-f*	bexB-f*	bexC-c*	bexD-f*	-	dat-HI*?	-	HI-e	-	-	hcsA-c*?	hcsB-c*?	-	-	-	-	-	-	-	-	-	hxuB-HI*	-	-	-	-	oppC-HI*	-	-	pdxT-HI*?	phoB-HI*	-	-
HI-SRR9847324_lib_instrument_run_read	HI-a	-	bexA-c*	bexB-f*	bexC-c*	bexD-f*	-	dat-HI*?	-	-	-	-	hcsA-c*?	hcsB-c*	-	-	-	-	-	-	-	-	-	hxuB-HI*	-	-	-	-	oppC-HI*	-	-	pdxT-HI*	phoB-HI*	-	-
HI-SRR9847325_lib_instrument_run_read	HI-a	-	bexA-c*	bexB-f*	bexC-c*	bexD-f*	-	dat-HI*?	-	-	-	-	hcsA-c*?	hcsB-c*	-	-	-	-	-	-	-	-	-	hxuB-HI*	-	-	-	-	oppC-HI*	-	-	pdxT-HI*	phoB-HI*	-	-
HI-SRR9847326_lib_instrument_run_read	HI-a	-	bexA-c*	bexB-f*	bexC-c*	bexD-f*	-	dat-HI*?	-	-	-	-	hcsA-c*?	hcsB-c*	-	-	-	-	-	-	-	-	-	hxuB-HI*	-	-	-	-	oppC-HI*	-	-	pdxT-HI*	phoB-HI*	-	-
HI-SRR9847327_lib_instrument_run_read	HI-a	-	bexA-c*	bexB-f*	bexC-c*	bexD-f*	-	dat-HI*?	-	-	-	-	hcsA-c*?	hcsB-c*	-	-	-	-	-	-	-	-	-	hxuB-HI*	-	-	-	-	oppC-HI*	-	-	pdxT-HI*	phoB-HI*	-	-
HI-SRR9847328_lib_instrument_run_read	-	HI-b	bexA-c*	bexB-f*	bexC-c*	bexD-f*	-	dat-HI*	-	-	-	-	hcsA-c*	hcsB-c*	-	-	-	-	-	-	-	-	-	hxuB-HI*	-	-	-	-	oppC-HI*	-	-	pdxT-HI*	phoB-HI*	-	-
HI-SRR9847329_lib_instrument_run_read	-	-	-	-	-	-	-	dat-HI*	-	-	-	-	-	-	-	-	-	-	-	-	-	-	-	hxuB-HI*	-	-	-	-	oppC-HI*	-	-	pdxT-HI*	phoB-HI*	-	-
HI-SRR9847330_lib_instrument_run_read	-	-	bexA-f*	bexB-f*	bexC-c*	bexD-f*	-	dat-HI*?	-	HI-e*	-	-	hcsA-c*?	hcsB-c*?	-	-	-	-	-	-	-	-	-	hxuB-HI*	-	-	-	-	oppC-HI*	-	-	pdxT-HI*?	phoB-HI*	-	-
HI-SRR9847331_lib_instrument_run_read	HI-a	-	bexA-c*	bexB-f*	bexC-c*	bexD-f*	-	dat-HI*?	-	-	-	-	hcsA-c*	hcsB-c*	-	-	-	-	-	-	-	-	-	hxuB-HI*	-	-	-	-	oppC-HI*	-	-	pdxT-HI*	phoB-HI*	-	-
HI-SRR9847332_lib_instrument_run_read	-	-	bexA-f*	bexB-f*	bexC-c*	bexD-f*	-	dat-HI*?	-	HI-e*	-	-	hcsA-c*	hcsB-c*?	-	-	-	-	-	-	-	-	-	hxuB-HI*	-	-	-	-	oppC-HI*	-	-	pdxT-HI*?	phoB-HI*	-	-
HI-SRR9847333_lib_instrument_run_read	-	-	-	-	-	-	-	dat-HI	-	-	-	-	-	-	-	-	-	-	-	-	-	-	-	hxuB-HI*	-	-	-	-	oppC-HI*	-	-	pdxT-HI	phoB-HI	-	-
HI-SRR9847334_lib_instrument_run_read	-	HI-b	bexA-c*	bexB-f*	bexC-c*	bexD-f*	-	dat-HI*	-	-	-	-	hcsA-c*	hcsB-c*	-	-	-	-	-	-	-	-	-	hxuB-HI*	-	-	-	-	oppC-HI*	-	-	pdxT-HI*	phoB-HI*	-	-
HI-SRR9847335_lib_instrument_run_read	-	HI-b	bexA-c*	bexB-f*	bexC-c*	bexD-f*	-	dat-HI*	-	-	-	-	hcsA-c*	hcsB-c*	-	-	-	-	-	-	-	-	-	hxuB-HI*	-	-	-	-	oppC-HI*	-	-	pdxT-HI*	phoB-HI*	-	-
HI-SRR9847336_lib_instrument_run_read	-	-	-	-	-	-	-	dat-HI*	-	-	-	-	-	-	-	-	-	-	-	-	-	-	-	hxuB-HI*	-	-	-	-	oppC-HI*	-	-	pdxT-HI*	phoB-HI*	-	-
HI-SRR9847337_lib_instrument_run_read	-	-	-	-	-	-	-	dat-HI*	-	-	-	-	-	-	-	-	-	-	-	-	-	-	-	hxuB-HI*	-	-	-	-	oppC-HI*	-	-	pdxT-HI*	phoB-HI*	-	-
HI-SRR9847338_lib_instrument_run_read	-	-	-	-	-	-	-	dat-HI*	-	-	-	-	-	-	-	-	-	-	-	-	hemH-HH*?	-	-	hxuB-HI*	-	-	-	-	oppC-HI*	-	-	pdxT-HI*	phoB-HI*	-	-
HI-SRR9847339_lib_instrument_run_read	-	-	bexA-c*?	bexB-f	bexC-c*	bexD-f	-	dat-HI*?	-	-	HI-f*	-	hcsA-c*	hcsB-c*?	-	-	-	-	-	-	-	-	-	hxuB-HI*	-	-	-	-	oppC-HI*	-	-	pdxT-HI*?	phoB-HI*	-	-
HI-SRR9847340_lib_instrument_run_read	HI-a	-	bexA-c*	bexB-f*	bexC-c*	bexD-f*	-	dat-HI*?	-	-	-	-	hcsA-c*	hcsB-c*	-	-	-	-	-	-	-	-	-	hxuB-HI*	-	-	-	-	oppC-HI*	-	-	pdxT-HI*	phoB-HI*	-	-
HI-SRR9847341_lib_instrument_run_read	HI-a	-	bexA-c*	bexB-f*	bexC-c*	bexD-f*	-	dat-HI*?	-	-	-	-	hcsA-c*	hcsB-c*	-	-	-	-	-	-	-	-	-	hxuB-HI*	-	-	-	-	oppC-HI*	-	-	pdxT-HI*	phoB-HI*	-	-
HI-SRR9847342_lib_instrument_run_read	-	-	-	-	-	-	-	dat-HI	-	-	-	-	-	-	-	-	-	-	-	-	-	-	-	hxuB-HI*	-	-	-	-	oppC-HI*	-	-	pdxT-HI	phoB-HI	-	-
HI-SRR9847343_lib_instrument_run_read	-	-	-	-	-	-	-	dat-HI*	-	-	-	-	-	-	-	-	-	-	-	-	-	-	-	hxuB-HI*	-	-	-	-	oppC-HI*	-	-	pdxT-HI*	phoB-HI*	-	-
HI-SRR9847344_lib_instrument_run_read	-	HI-b*	bexA-c*	bexB-f*	bexC-c*	bexD-f*	-	dat-HI*	-	-	-	-	hcsA-c*	hcsB-c*	-	-	-	-	-	-	-	-	-	hxuB-HI*	-	-	-	-	oppC-HI*	-	-	pdxT-HI*	phoB-HI*	-	-
HI-SRR9847345_lib_instrument_run_read	-	HI-b	bexA-c*	bexB-f*	bexC-c*	bexD-f*	-	dat-HI*	-	-	-	-	hcsA-c*	hcsB-c*	-	-	-	-	-	-	-	-	-	hxuB-HI*	-	-	-	-	oppC-HI*	-	-	pdxT-HI*	phoB-HI*	-	-
HI-SRR9847346_lib_instrument_run_read	HI-a*?	-	bexA-f*	bexB-f*	bexC-c*	bexD-f*	-	dat-HI*?	-	-	-	-	hcsA-c*	hcsB-c*?	-	-	-	-	-	-	-	-	-	hxuB-HI*	-	-	-	-	oppC-HI*	-	-	pdxT-HI*?	phoB-HI*	-	-
HI-SRR9847347_lib_instrument_run_read	-	-	bexA-f*	bexB-f*	bexC-c*	bexD-f*	-	dat-HI*?	-	HI-e*	-	-	hcsA-c*?	hcsB-c*?	-	-	-	-	-	-	-	-	-	hxuB-HI*	-	-	-	-	oppC-HI*	-	-	pdxT-HI*?	phoB-HI*	-	-
HI-SRR9847348_lib_instrument_run_read	-	-	-	-	-	-	-	dat-HI	-	-	-	-	-	-	-	-	-	-	-	-	-	-	-	hxuB-HI*	-	-	-	-	oppC-HI*	-	-	pdxT-HI	phoB-HI	-	-
HI-SRR9847349_lib_instrument_run_read	-	-	bexA-c*	bexB-f*	bexC-c*	bexD-f*	-	dat-HI*	HI-d*	-	-	-	hcsA-c*?	hcsB-c*	-	-	-	-	-	-	-	-	-	hxuB-HI*	-	-	-	-	oppC-HI*	-	-	pdxT-HI*	phoB-HI*	-	-
HI-SRR9847350_lib_instrument_run_read	-	-	-	-	-	-	-	dat-HI*	-	-	-	-	-	-	-	-	-	-	-	-	-	-	-	hxuB-HI*	-	-	-	-	oppC-HI*	-	-	pdxT-HI*	phoB-HI*	-	-
HI-SRR9847351_lib_instrument_run_read	-	HI-b	bexA-c*	bexB-f*	bexC-c*	bexD-f*	-	dat-HI*	-	-	-	-	hcsA-c*	hcsB-c*	-	-	-	-	-	-	-	-	-	hxuB-HI*	-	-	-	-	oppC-HI*	-	-	pdxT-HI*	phoB-HI*	-	-
HI-SRR9847352_lib_instrument_run_read	-	-	bexA-f*	bexB-f*	bexC-c*	bexD-f*	-	dat-HI*?	-	HI-e	-	-	hcsA-c*?	hcsB-c*?	-	-	-	-	-	-	-	-	-	hxuB-HI*	-	-	-	-	oppC-HI*	-	-	pdxT-HI*?	phoB-HI*	-	-
HI-SRR9847353_lib_instrument_run_read	-	-	bexA-f*	bexB-f*	bexC-c*	bexD-f*	-	dat-HI*?	-	HI-e	-	-	hcsA-c*?	hcsB-c*?	-	-	-	-	-	-	-	-	-	hxuB-HI*	-	-	-	-	oppC-HI*	-	-	pdxT-HI*?	phoB-HI*	-	-
HI-SRR9847354_lib_instrument_run_read	-	-	bexA-f*	bexB-f*	bexC-c*	bexD-f*	-	dat-HI*?	-	HI-e*	-	-	hcsA-c*?	hcsB-c*?	-	-	-	-	-	-	-	-	-	hxuB-HI*	-	-	-	-	oppC-HI*	-	-	pdxT-HI*?	phoB-HI*	-	-
HI-SRR9847355_lib_instrument_run_read	-	-	bexA-f	bexB-f	bexC-c*	bexD-f	-	dat-HI*?	-	-	HI-f	-	hcsA-c*	hcsB-c*?	-	-	-	-	-	-	-	-	-	hxuB-HI*	-	-	-	-	oppC-HI*	-	-	pdxT-HI*?	phoB-HI*	-	-
HI-SRR9847356_lib_instrument_run_read	-	-	bexA-f*	bexB-f*	bexC-c*	bexD-f*	-	dat-HI*?	-	HI-e*	-	-	hcsA-c*?	hcsB-c*?	-	-	-	-	-	-	-	-	-	hxuB-HI*	-	-	-	-	oppC-HI*	-	-	pdxT-HI*?	phoB-HI*	-	-
HI-SRR9847357_lib_instrument_run_read	-	-	bexA-f	bexB-f	bexC-c*	bexD-f	-	dat-HI*?	-	-	HI-f	-	hcsA-c*	hcsB-c*?	-	-	-	-	-	-	-	-	-	hxuB-HI*	-	-	-	-	oppC-HI*	-	-	pdxT-HI*?	phoB-HI*	-	-
HI-SRR9847358_lib_instrument_run_read	-	-	-	-	-	-	-	dat-HI	-	-	-	-	-	-	-	-	-	-	-	-	-	-	-	hxuB-HI*	-	-	-	-	oppC-HI*	-	-	pdxT-HI	phoB-HI	-	-
HI-SRR9847359_lib_instrument_run_read	-	-	-	-	-	-	-	dat-HI*	-	-	-	-	-	-	-	-	-	-	-	-	-	-	-	hxuB-HI*	-	-	-	-	oppC-HI*	-	-	pdxT-HI*	phoB-HI*	-	-
HI-SRR9847360_lib_instrument_run_read	-	-	bexA-f*	bexB-f*	bexC-c*	bexD-f*	-	dat-HI*?	-	HI-e*	-	-	hcsA-c*?	hcsB-c*?	-	-	-	-	-	-	-	-	-	hxuB-HI*	-	-	-	-	oppC-HI*	-	-	pdxT-HI*?	phoB-HI*	-	-
HI-SRR9847361_lib_instrument_run_read	HI-a	-	bexA-c*	bexB-f*	bexC-c*	bexD-f*	-	dat-HI*?	-	-	-	-	hcsA-c*	hcsB-c*	-	-	-	-	-	-	-	-	-	hxuB-HI*	-	-	-	-	oppC-HI*	-	-	pdxT-HI*	phoB-HI*	-	-
HI-SRR9847362_lib_instrument_run_read	-	-	-	-	-	-	-	dat-HI*	-	-	-	-	-	-	-	-	-	-	-	-	-	-	-	hxuB-HI*	-	-	-	-	oppC-HI*	-	-	pdxT-HI	phoB-HI	-	-
HI-SRR9847363_lib_instrument_run_read	-	-	bexA-f*	bexB-f*	bexC-c*	bexD-f*	-	dat-HI*?	-	HI-e*	-	-	hcsA-c*?	hcsB-c*?	-	-	-	-	-	-	-	-	-	hxuB-HI*	-	-	-	-	oppC-HI*	-	-	pdxT-HI*?	phoB-HI*	-	-
HI-SRR9847364_lib_instrument_run_read	-	-	-	-	-	-	-	dat-HI*	-	-	-	-	-	-	-	-	-	-	-	-	-	-	-	hxuB-HI*	-	-	-	-	oppC-HI*	-	-	pdxT-HI*	phoB-HI*	-	-
HI-SRR9847365_lib_instrument_run_read	-	-	bexA-c*	bexB-f*?	bexC-c	bexD-f*	HI-c	dat-HI*	-	-	-	-	hcsA-c	hcsB-c	-	-	-	-	-	-	-	-	-	hxuB-HI*	-	-	-	-	oppC-HI*	-	-	pdxT-HI*	phoB-HI*	-	-
HI-SRR9847366_lib_instrument_run_read	-	-	-	-	-	-	-	dat-HI*	-	-	-	-	-	-	-	-	-	-	-	-	-	-	-	hxuB-HI*	-	-	-	-	oppC-HI*	-	-	pdxT-HI*	phoB-HI*	-	-
HI-SRR9847367_lib_instrument_run_read	-	-	bexA-f*?	-	-	-	-	dat-HI*	-	-	-	-	-	-	-	-	-	-	-	-	-	-	-	hxuB-HI*	-	-	-	-	oppC-HI*	-	-	pdxT-HI*	phoB-HI*	-	-
HI-SRR9847368_lib_instrument_run_read	-	HI-b*	bexA-c*	bexB-f*	bexC-c*	bexD-f*	-	dat-HI*?	-	-	-	-	hcsA-c*	hcsB-c*	-	-	-	-	-	-	hemH-HH*?	-	-	hxuB-HI*	-	-	-	-	oppC-HI*	-	-	pdxT-HI*	phoB-HI*	-	-
HI-SRR9847369_lib_instrument_run_read	-	-	bexA-f	bexB-f	bexC-c*	bexD-f	-	dat-HI*?	-	-	HI-f	-	hcsA-c*	hcsB-c*?	-	-	-	-	-	-	-	-	-	hxuB-HI*	-	-	-	-	oppC-HI*	-	-	pdxT-HI*?	phoB-HI*	-	-
HI-SRR9847370_lib_instrument_run_read	-	-	bexA-f*	bexB-f*	bexC-c*	bexD-f*	-	dat-HI*?	-	HI-e	-	-	hcsA-c*?	hcsB-c*?	-	-	-	-	-	-	-	-	-	hxuB-HI*	-	-	-	-	oppC-HI*	-	-	pdxT-HI*?	phoB-HI*	-	-
HI-SRR9847371_lib_instrument_run_read	-	-	-	-	-	-	-	dat-HI*	-	-	-	-	-	-	-	-	-	-	-	-	-	-	-	hxuB-HI*	-	-	-	-	oppC-HI*	-	-	pdxT-HI*	phoB-HI*	-	-
HI-SRR9847372_lib_instrument_run_read	-	-	bexA-f*	bexB-f*	bexC-c*	bexD-f*	-	dat-HI*?	-	HI-e	-	-	hcsA-c*?	hcsB-c*?	-	-	-	-	-	-	-	-	-	hxuB-HI*	-	-	-	-	oppC-HI*	-	-	pdxT-HI*?	phoB-HI*	-	-
HI-SRR9847373_lib_instrument_run_read	-	-	bexA-f	bexB-f	bexC-c*	bexD-f	-	dat-HI*?	-	-	HI-f	-	hcsA-c*	hcsB-c*?	-	-	-	-	-	-	-	-	-	hxuB-HI*	-	-	-	-	oppC-HI*	-	-	pdxT-HI*?	phoB-HI*	-	-
HI-SRR9847374_lib_instrument_run_read	-	-	bexA-f*	bexB-f*	bexC-c*	bexD-f*	-	dat-HI*?	-	HI-e	-	-	hcsA-c*?	hcsB-c*?	-	-	-	-	-	-	-	-	-	hxuB-HI*	-	-	-	-	oppC-HI*	-	-	pdxT-HI*?	phoB-HI*	-	-
HI-SRR9847375_lib_instrument_run_read	-	-	bexA-f	bexB-f	bexC-c*	bexD-f	-	dat-HI*?	-	-	HI-f	-	hcsA-c*	hcsB-c*?	-	-	-	-	-	-	-	-	-	hxuB-HI*	-	-	-	-	oppC-HI*	-	-	pdxT-HI*?	phoB-HI*	-	-
HI-SRR9847376_lib_instrument_run_read	-	-	-	-	-	-	-	dat-HI*	-	-	-	-	-	-	-	-	-	-	-	-	-	-	-	hxuB-HI*	-	-	-	-	oppC-HI*	-	-	pdxT-HI	phoB-HI	-	-
HI-SRR9847377_lib_instrument_run_read	-	-	-	-	-	-	-	dat-HI*	-	-	-	-	-	-	-	-	-	-	-	-	-	-	-	hxuB-HI*	-	-	-	-	oppC-HI*	-	-	pdxT-HI*	phoB-HI	-	-
HI-SRR9847378_lib_instrument_run_read	-	HI-b	bexA-c*	bexB-f*	bexC-c*	bexD-f*	-	dat-HI*	-	-	-	-	hcsA-c*	hcsB-c*	-	-	-	-	-	-	-	-	-	hxuB-HI*	-	-	-	-	oppC-HI*	-	-	pdxT-HI*	phoB-HI*	-	-
HI-SRR9847379_lib_instrument_run_read	-	-	bexA-f*	bexB-f*	bexC-c*	bexD-f*	-	dat-HI*?	-	HI-e*	-	-	hcsA-c*?	hcsB-c*?	-	-	-	-	-	-	-	-	-	hxuB-HI*	-	-	-	-	oppC-HI*	-	-	pdxT-HI*?	phoB-HI*	-	-
HI-SRR9847380_lib_instrument_run_read	-	-	bexA-f*	bexB-f*	bexC-c*	bexD-f*	-	dat-HI*?	-	HI-e	-	-	hcsA-c*?	hcsB-c*?	-	-	-	-	-	-	-	-	-	hxuB-HI*	-	-	-	-	oppC-HI*	-	-	pdxT-HI*?	phoB-HI*	-	-
HI-SRR9847381_lib_instrument_run_read	-	HI-b	bexA-c*	bexB-f*	bexC-c*	bexD-f*	-	dat-HI*	-	-	-	-	hcsA-c*	hcsB-c*	-	-	-	-	-	-	-	-	-	hxuB-HI*	-	-	-	-	oppC-HI*	-	-	pdxT-HI*	phoB-HI*	-	-
HI-SRR9847382_lib_instrument_run_read	-	-	bexA-f	bexB-f*	bexC-c*	bexD-f	-	dat-HI*?	-	-	HI-f	-	hcsA-c*	hcsB-c*?	-	-	-	-	-	-	-	-	-	hxuB-HI*	-	-	-	-	oppC-HI*	-	-	pdxT-HI*?	phoB-HI*	-	-
HI-SRR9847383_lib_instrument_run_read	-	-	bexA-f*	bexB-f*	bexC-c*	bexD-f*	-	dat-HI*?	-	HI-e	-	-	hcsA-c*?	hcsB-c*?	-	-	-	-	-	-	-	-	-	hxuB-HI*	-	-	-	-	oppC-HI*	-	-	pdxT-HI*?	phoB-HI*	-	-
HI-SRR9847384_lib_instrument_run_read	-	-	bexA-f	bexB-f	bexC-c*	bexD-f	-	dat-HI*?	-	-	HI-f	-	hcsA-c*	hcsB-c*?	-	-	-	-	-	-	-	-	-	hxuB-HI*	-	-	-	-	oppC-HI*	-	-	pdxT-HI*?	phoB-HI*	-	-
HI-SRR9847385_lib_instrument_run_read	-	-	-	-	-	-	-	dat-HI	-	-	-	-	-	-	-	-	-	-	-	-	-	-	-	hxuB-HI*	-	-	-	-	oppC-HI*	-	-	pdxT-HI	phoB-HI*	-	-
HI-SRR9847386_lib_instrument_run_read	-	-	bexA-f	bexB-f	bexC-c*	bexD-f	-	dat-HI*?	-	-	HI-f	-	hcsA-c*	hcsB-c*?	-	-	-	-	-	-	-	-	-	hxuB-HI*	-	-	-	-	oppC-HI*	-	-	pdxT-HI*?	phoB-HI*	-	-
HI-SRR9847387_lib_instrument_run_read	-	-	-	-	-	-	-	dat-HI*?	-	-	-	-	-	-	-	-	-	-	-	-	-	-	-	hxuB-HI*	-	-	-	-	oppC-HI*	-	-	pdxT-HI*	phoB-HI*	-	-
HI-SRR9847388_lib_instrument_run_read	HI-a*?	-	bexA-c*?	bexB-f*	bexC-c*	bexD-f*	-	dat-HI*?	-	-	-	-	hcsA-c*?	hcsB-c*?	-	-	-	-	-	-	-	-	-	hxuB-HI*	-	-	-	-	oppC-HI*	-	-	pdxT-HI*?	phoB-HI*	-	-
HI-SRR9847389_lib_instrument_run_read	-	-	bexA-f	bexB-f	bexC-c*	bexD-f	-	dat-HI*?	-	-	HI-f	-	hcsA-c*	hcsB-c*?	-	-	-	-	-	-	-	-	-	hxuB-HI*	-	-	-	-	oppC-HI*	-	-	pdxT-HI*?	phoB-HI*	-	-
HI-SRR9847390_lib_instrument_run_read	-	-	bexA-f	bexB-f	bexC-c*	bexD-f	-	dat-HI*?	-	-	HI-f*	-	hcsA-c*	hcsB-c*?	-	-	-	-	-	-	-	-	-	hxuB-HI*	-	-	-	-	oppC-HI*	-	-	pdxT-HI*?	phoB-HI*	-	-
HI-SRR9847391_lib_instrument_run_read	-	-	-	-	-	-	-	dat-HI*	-	-	-	-	-	-	-	-	-	-	-	-	-	-	-	hxuB-HI*	-	-	-	-	oppC-HI*	-	-	pdxT-HI*	phoB-HI*	-	-
HI-SRR9847392_lib_instrument_run_read	-	-	-	-	-	-	-	dat-HI*	-	-	-	-	-	-	-	-	-	-	-	-	-	-	-	hxuB-HI*	-	-	-	-	oppC-HI*	-	-	pdxT-HI*	phoB-HI*	-	-
HI-SRR9847393_lib_instrument_run_read	-	-	bexA-f*	bexB-f*	bexC-c*	bexD-f*	-	dat-HI*?	-	HI-e*	-	-	hcsA-c*?	hcsB-c*?	-	-	-	-	-	-	-	-	-	hxuB-HI*	-	-	-	-	oppC-HI*	-	-	pdxT-HI*?	phoB-HI*	-	-
HI-SRR9847394_lib_instrument_run_read	-	-	bexA-f	bexB-f	bexC-c*	bexD-f	-	dat-HI*?	-	-	HI-f	-	hcsA-c*	hcsB-c*?	-	-	-	-	-	-	-	-	-	hxuB-HI*	-	-	-	-	oppC-HI*	-	-	pdxT-HI*?	phoB-HI*	-	-
HI-SRR9847395_lib_instrument_run_read	-	-	-	-	-	-	-	dat-HI*	-	-	-	-	-	-	-	-	-	-	-	-	-	-	-	hxuB-HI*	-	-	-	-	oppC-HI*	-	-	pdxT-HI*	phoB-HI*	-	-
HI-SRR9847396_lib_instrument_run_read	-	-	bexA-f	bexB-f	bexC-c*	bexD-f	-	dat-HI*?	-	-	HI-f*	-	hcsA-c*	hcsB-c*?	-	-	-	-	-	-	-	-	-	hxuB-HI*	-	-	-	-	oppC-HI*	-	-	pdxT-HI*?	phoB-HI*	-	-
HI-SRR9847397_lib_instrument_run_read	-	-	bexA-f*	bexB-f*	bexC-c*	bexD-f*	-	dat-HI*?	-	HI-e*	-	-	hcsA-c*?	hcsB-c*?	-	-	-	-	-	-	-	-	-	hxuB-HI*	-	-	-	-	oppC-HI*	-	-	pdxT-HI*?	phoB-HI*	-	-
HI-SRR9847398_lib_instrument_run_read	-	-	bexA-f*	bexB-f*	bexC-c*	bexD-f*	-	dat-HI*?	-	HI-e*	-	-	hcsA-c*?	hcsB-c*?	-	-	-	-	-	-	-	-	-	hxuB-HI*	-	-	-	-	oppC-HI*	-	-	pdxT-HI*?	phoB-HI*	-	-
HI-SRR9847399_lib_instrument_run_read	-	-	bexA-f	bexB-f	bexC-c*	bexD-f	-	dat-HI*?	-	-	HI-f	-	hcsA-c*	hcsB-c*?	-	-	-	-	-	-	-	-	-	hxuB-HI*	-	-	-	-	oppC-HI*	-	-	pdxT-HI*?	phoB-HI*	-	-
HI-SRR9847400_lib_instrument_run_read	-	-	-	-	-	-	-	dat-HI*?	-	-	-	-	-	-	-	-	-	-	-	-	-	-	-	hxuB-HI*	-	-	-	-	oppC-HI*	-	-	pdxT-HI*	phoB-HI*	-	-
HI-SRR9847401_lib_instrument_run_read	-	-	-	-	-	-	-	dat-HI*?	-	-	-	-	-	-	-	-	-	-	-	-	-	-	-	hxuB-HI*	-	-	-	-	oppC-HI*	-	-	pdxT-HI*	phoB-HI*	-	-
HI-SRR9847402_lib_instrument_run_read	HI-a	-	bexA-c*	bexB-f*	bexC-c*	bexD-f*	-	dat-HI*?	-	-	-	-	hcsA-c*?	hcsB-c*	-	-	-	-	-	-	-	-	-	hxuB-HI*	-	-	-	-	oppC-HI*	-	-	pdxT-HI*	phoB-HI*	-	-
HI-SRR9847403_lib_instrument_run_read	-	-	bexA-f	bexB-f	bexC-c*	bexD-f	-	dat-HI*?	-	-	HI-f*	-	hcsA-c*	hcsB-c*?	-	-	-	-	-	-	-	-	-	hxuB-HI*	-	-	-	-	oppC-HI*	-	-	pdxT-HI*?	phoB-HI*	-	-
HI-SRR9847404_lib_instrument_run_read	-	-	-	-	-	-	-	dat-HI*	-	-	-	-	-	-	-	-	-	-	-	-	-	-	-	hxuB-HI*	-	-	-	-	oppC-HI*	-	-	pdxT-HI*	phoB-HI*	-	-
HI-SRR9847405_lib_instrument_run_read	-	-	bexA-f*	bexB-f*	bexC-c*	bexD-f*	-	dat-HI*?	-	HI-e*	-	-	hcsA-c*?	hcsB-c*?	-	-	-	-	-	-	-	-	-	hxuB-HI*	-	-	-	-	oppC-HI*	-	-	pdxT-HI*?	phoB-HI*	-	-
HI-SRR9847406_lib_instrument_run_read	-	-	bexA-f*	bexB-f*	bexC-c*	bexD-f*	-	dat-HI*?	-	HI-e	-	-	hcsA-c*	hcsB-c*?	-	-	-	-	-	-	-	-	-	hxuB-HI*	-	-	-	-	oppC-HI*	-	-	pdxT-HI*?	phoB-HI*	-	-
HI-SRR9847407_lib_instrument_run_read	-	-	-	-	-	-	-	dat-HI*	-	-	-	-	-	-	-	-	-	-	-	-	-	-	-	hxuB-HI*	-	-	-	-	oppC-HI*	-	-	pdxT-HI*	phoB-HI*	-	-
HI-SRR9847408_lib_instrument_run_read	-	-	bexA-f*	bexB-f*	bexC-c*	bexD-f*	-	dat-HI*?	-	HI-e	-	-	hcsA-c*?	hcsB-c*?	-	-	-	-	-	-	-	-	-	hxuB-HI*	-	-	-	-	oppC-HI*	-	-	pdxT-HI*?	phoB-HI*	-	-
HI-SRR9847409_lib_instrument_run_read	HI-a	-	bexA-c*	bexB-f*	bexC-c*	bexD-f*	-	dat-HI*?	-	-	-	-	hcsA-c*?	hcsB-c*	-	-	-	-	-	-	-	-	-	hxuB-HI*	-	-	-	-	oppC-HI*	-	-	pdxT-HI*	phoB-HI*	-	-
HI-SRR9847410_lib_instrument_run_read	-	-	-	-	-	-	-	dat-HI*?	-	-	-	-	-	-	-	-	-	-	-	-	-	-	-	hxuB-HI*	-	-	-	-	oppC-HI*	-	-	pdxT-HI*	phoB-HI	-	-
HI-SRR9847411_lib_instrument_run_read	-	-	bexA-f*	bexB-f*	bexC-c*	bexD-f*	-	dat-HI*?	-	HI-e*	-	-	hcsA-c*?	hcsB-c*	-	-	-	-	-	-	-	-	-	hxuB-HI*	-	-	-	-	oppC-HI*	-	-	pdxT-HI*?	phoB-HI*	-	-
HI-SRR9847412_lib_instrument_run_read	HI-a	HI-b*	bexA-c*	bexB-f*	bexC-c*	bexD-f*	-	dat-HI*?	-	-	-	-	hcsA-c*	hcsB-c*	-	-	-	-	-	-	-	-	-	hxuB-HI*	-	-	-	-	oppC-HI*	-	-	pdxT-HI*	phoB-HI*	-	-
HI-SRR9847413_lib_instrument_run_read	-	-	bexA-f	bexB-f	bexC-c*	bexD-f	-	dat-HI*?	-	-	HI-f	-	hcsA-c*	hcsB-c*?	-	-	-	-	-	-	-	-	-	hxuB-HI*	-	-	-	-	oppC-HI*	-	-	pdxT-HI*?	phoB-HI*	-	-
HI-SRR9847414_lib_instrument_run_read	HI-a	-	bexA-c*	bexB-f*	bexC-c*	bexD-f*	-	dat-HI*?	-	-	-	-	hcsA-c*	hcsB-c*	-	-	-	-	-	-	-	-	-	hxuB-HI*	-	-	-	-	oppC-HI*	-	-	pdxT-HI*	phoB-HI*	-	-
HI-SRR9847415_lib_instrument_run_read	-	-	bexA-f*	bexB-f*	bexC-c*	bexD-f*	-	dat-HI*?	-	HI-e*	-	-	hcsA-c*?	hcsB-c*?	-	-	-	-	-	-	-	-	-	hxuB-HI*	-	-	-	-	oppC-HI*	-	-	pdxT-HI*?	phoB-HI*	-	-
HI-SRR9847416_lib_instrument_run_read	-	-	-	-	-	-	-	dat-HI	-	-	-	-	-	-	-	-	-	-	-	-	-	-	-	hxuB-HI*	-	-	-	-	oppC-HI*	-	-	pdxT-HI	phoB-HI	-	-
HI-SRR9847417_lib_instrument_run_read	-	-	bexA-f	bexB-f	bexC-c*	bexD-f	-	dat-HI*?	-	-	HI-f	-	hcsA-c*	hcsB-c*?	-	-	-	-	-	-	-	-	-	hxuB-HI*	-	-	-	-	oppC-HI*	-	-	pdxT-HI*?	phoB-HI*	-	-
HI-SRR9847418_lib_instrument_run_read	-	-	bexA-f*	bexB-f*	bexC-c*	bexD-f*	-	dat-HI*?	-	HI-e*	-	-	hcsA-c*?	hcsB-c*?	-	-	-	-	-	-	-	-	-	hxuB-HI*	-	-	-	-	oppC-HI*	-	-	pdxT-HI*?	phoB-HI*	-	-
HI-SRR9847419_lib_instrument_run_read	-	-	bexA-f	bexB-f	bexC-c*	bexD-f	-	dat-HI*?	-	-	HI-f	-	hcsA-c*	hcsB-c*?	-	-	-	-	-	-	-	-	-	hxuB-HI*	-	-	-	-	oppC-HI*	-	-	pdxT-HI*?	phoB-HI*	-	-
HI-SRR9847420_lib_instrument_run_read	-	-	-	-	-	-	-	dat-HI*?	-	-	-	-	-	-	-	-	-	-	-	-	-	-	-	hxuB-HI*	-	-	-	-	oppC-HI*	-	-	pdxT-HI*	phoB-HI*	-	-
HI-SRR9847421_lib_instrument_run_read	-	-	bexA-f*	bexB-f*	bexC-c*	bexD-f*	-	dat-HI*?	-	HI-e	-	-	hcsA-c*?	hcsB-c*?	-	-	-	-	-	-	-	-	-	hxuB-HI*	-	-	-	-	oppC-HI*	-	-	pdxT-HI*?	phoB-HI*	-	-
HI-SRR9847422_lib_instrument_run_read	-	-	bexA-f*	bexB-f*	bexC-c*	bexD-f*	-	dat-HI*?	-	HI-e*	-	-	hcsA-c*?	hcsB-c*?	-	-	-	-	-	-	-	-	-	hxuB-HI*	-	-	-	-	oppC-HI*	-	-	pdxT-HI*?	phoB-HI*	-	-
HI-SRR9847423_lib_instrument_run_read	-	-	bexA-f	bexB-f	bexC-c*	bexD-f	-	dat-HI*?	-	-	HI-f	-	hcsA-c*	hcsB-c*?	-	-	-	-	-	-	-	-	-	hxuB-HI*	-	-	-	-	oppC-HI*	-	-	pdxT-HI*?	phoB-HI*	-	-
HI-SRR9847424_lib_instrument_run_read	-	-	-	-	-	-	-	dat-HI	-	-	-	-	-	-	-	-	-	-	-	-	-	-	-	hxuB-HI*	-	-	-	-	oppC-HI*	-	-	pdxT-HI	phoB-HI*	-	-
HI-SRR9847425_lib_instrument_run_read	-	-	-	-	-	-	-	dat-HI*	-	-	-	-	-	-	-	-	-	-	-	-	hemH-HH*?	-	-	hxuB-HI*	-	-	-	-	oppC-HI*	-	-	pdxT-HI*	phoB-HI*	-	-
HI-SRR9847426_lib_instrument_run_read	HI-a	-	bexA-c*	bexB-f*	bexC-c*	bexD-f*	-	dat-HI*?	-	-	-	-	hcsA-c*	hcsB-c*	-	-	-	-	-	-	-	-	-	hxuB-HI*	-	-	-	-	oppC-HI*	-	-	pdxT-HI*	phoB-HI*	-	-
HI-SRR9847427_lib_instrument_run_read	-	-	bexA-f	bexB-f	bexC-c*	bexD-f	-	dat-HI*?	-	-	HI-f	-	hcsA-c*	hcsB-c*?	-	-	-	-	-	-	-	-	-	hxuB-HI*	-	-	-	-	oppC-HI*	-	-	pdxT-HI*?	phoB-HI*	-	-
HI-SRR9847428_lib_instrument_run_read	-	-	bexA-f	bexB-f	bexC-c*	bexD-f	-	dat-HI*?	-	-	HI-f*	-	hcsA-c*	hcsB-c*?	-	-	-	-	-	-	-	-	-	hxuB-HI*	-	-	-	-	oppC-HI*	-	-	pdxT-HI*?	phoB-HI*	-	-
HI-SRR9847429_lib_instrument_run_read	-	-	bexA-f*	bexB-f*	bexC-c*	bexD-f*	-	dat-HI*?	-	HI-e*	-	-	hcsA-c*?	hcsB-c*?	-	-	-	-	-	-	-	-	-	hxuB-HI*	-	-	-	-	oppC-HI*	-	-	pdxT-HI*?	phoB-HI*	-	-
HI-SRR9847430_lib_instrument_run_read	-	-	-	-	-	-	-	dat-HI*	-	-	-	-	-	-	-	-	-	-	-	-	-	-	-	hxuB-HI*	-	-	-	-	oppC-HI*	-	-	pdxT-HI*	phoB-HI*	-	-
HI-SRR9847431_lib_instrument_run_read	-	-	-	-	-	-	-	dat-HI*	-	-	-	-	-	-	-	-	-	-	-	-	-	-	-	hxuB-HI*	-	-	-	-	oppC-HI*	-	-	pdxT-HI*	phoB-HI	-	-
HI-SRR9847432_lib_instrument_run_read	-	-	-	-	-	-	-	dat-HI*	-	-	-	-	-	-	-	-	-	-	-	-	-	-	-	hxuB-HI*	-	-	-	-	oppC-HI*	-	-	pdxT-HI*	phoB-HI*	-	-
HI-SRR9847433_lib_instrument_run_read	-	-	-	-	-	-	-	dat-HI*?	-	-	-	-	-	-	-	-	-	-	-	-	-	-	-	hxuB-HI*	-	-	-	-	oppC-HI*	-	-	pdxT-HI*	phoB-HI	-	-
HI-SRR9847434_lib_instrument_run_read	-	-	-	-	-	-	-	dat-HI*	-	-	-	-	-	-	-	-	-	-	-	-	-	-	-	hxuB-HI*	-	-	-	-	oppC-HI*	-	-	pdxT-HI*	phoB-HI*	-	-
HI-SRR9847435_lib_instrument_run_read	-	-	bexA-f*	bexB-f*	bexC-c*	bexD-f*	-	dat-HI*?	-	HI-e*	-	-	hcsA-c*?	hcsB-c*?	-	-	-	-	-	-	-	-	-	hxuB-HI*	-	-	-	-	oppC-HI*	-	-	pdxT-HI*?	phoB-HI*	-	-
HI-SRR9847436_lib_instrument_run_read	HI-a	-	bexA-c*	bexB-f*	bexC-c*	bexD-f*	-	dat-HI*?	-	-	-	-	hcsA-c*?	hcsB-c*	-	-	-	-	-	-	-	-	-	hxuB-HI*	-	-	-	-	oppC-HI*	-	-	pdxT-HI*	phoB-HI*	-	-
HI-SRR9847437_lib_instrument_run_read	-	-	bexA-f*	bexB-f*	bexC-c*	bexD-f*	-	dat-HI*?	-	HI-e	-	-	hcsA-c*?	hcsB-c*?	-	-	-	-	-	-	-	-	-	hxuB-HI*	-	-	-	-	oppC-HI*	-	-	pdxT-HI*	phoB-HI*	-	-
HI-SRR9847438_lib_instrument_run_read	-	HI-b	bexA-c*	bexB-f*	bexC-c*	bexD-f*	-	dat-HI*	-	-	-	-	hcsA-c*	hcsB-c*	-	-	-	-	-	-	-	-	-	hxuB-HI*	-	-	-	-	oppC-HI*	-	-	pdxT-HI*	phoB-HI*	-	-
HI-SRR9847439_lib_instrument_run_read	-	-	bexA-f	bexB-f	bexC-c*	bexD-f	-	dat-HI*?	-	-	HI-f	-	hcsA-c*	hcsB-c*?	-	-	-	-	-	-	-	-	-	hxuB-HI*	-	-	-	-	oppC-HI*	-	-	pdxT-HI*?	phoB-HI*	-	-
HI-SRR9847440_lib_instrument_run_read	-	-	bexA-f	bexB-f	bexC-c*	bexD-f	-	dat-HI*?	-	-	HI-f	-	hcsA-c*	hcsB-c*?	-	-	-	-	-	-	-	-	-	hxuB-HI*	-	-	-	-	oppC-HI*	-	-	pdxT-HI*?	phoB-HI*	-	-
HI-SRR9847441_lib_instrument_run_read	-	-	bexA-f*	bexB-f*	bexC-c*	bexD-f*	-	dat-HI*?	-	HI-e*	-	-	hcsA-c*?	hcsB-c*?	-	-	-	-	-	-	-	-	-	hxuB-HI*	-	-	-	-	oppC-HI*	-	-	pdxT-HI*?	phoB-HI*	-	-
HI-SRR9847442_lib_instrument_run_read	-	-	-	-	-	-	-	dat-HI*?	-	-	-	-	-	-	-	-	-	-	-	-	-	-	-	hxuB-HI*	-	-	-	-	oppC-HI*	-	-	pdxT-HI*	phoB-HI	-	-
HI-SRR9847443_lib_instrument_run_read	-	-	-	-	-	-	-	dat-HI	-	-	-	-	-	-	-	-	-	-	-	-	-	-	-	hxuB-HI*	-	-	-	-	oppC-HI*	-	-	pdxT-HI	phoB-HI	-	-
HI-SRR9847444_lib_instrument_run_read	-	-	bexA-f	bexB-f	bexC-c*	bexD-f	-	dat-HI*?	-	-	HI-f	-	hcsA-c*	hcsB-c*?	-	-	-	-	-	-	-	-	-	hxuB-HI*	-	-	-	-	oppC-HI*	-	-	pdxT-HI*?	phoB-HI*	-	-
HI-SRR9847445_lib_instrument_run_read	-	-	-	-	-	-	-	dat-HI*	-	-	-	-	-	-	-	-	-	-	-	-	-	-	-	hxuB-HI*	-	-	-	-	oppC-HI*	-	-	pdxT-HI*	phoB-HI*	-	-
HI-SRR9847446_lib_instrument_run_read	HI-a	-	bexA-c*	bexB-f*	bexC-c*	bexD-f*	-	dat-HI*?	-	-	-	-	hcsA-c*	hcsB-c*	-	-	-	-	-	-	-	-	-	hxuB-HI*	-	-	-	-	oppC-HI*	-	-	pdxT-HI*	phoB-HI*	-	-
HI-SRR9847447_lib_instrument_run_read	-	-	-	-	-	-	-	dat-HI	-	-	-	-	-	-	-	-	-	-	-	-	-	-	-	hxuB-HI*	-	-	-	-	oppC-HI*	-	-	pdxT-HI	phoB-HI*	-	-
HI-SRR9847448_lib_instrument_run_read	-	-	-	-	-	-	-	dat-HI*	-	-	-	-	-	-	-	-	-	-	-	-	-	-	-	hxuB-HI*	-	-	-	-	oppC-HI*	-	-	pdxT-HI	phoB-HI	-	-
HI-SRR9847449_lib_instrument_run_read	-	-	bexA-f	bexB-f	bexC-c*	bexD-f	-	dat-HI*?	-	-	HI-f*	-	hcsA-c*	hcsB-c*?	-	-	-	-	-	-	-	-	-	hxuB-HI*	-	-	-	-	oppC-HI*	-	-	pdxT-HI*?	phoB-HI*	-	-
HI-SRR9847450_lib_instrument_run_read	-	-	-	-	-	-	-	dat-HI	-	-	-	-	-	-	-	-	-	-	-	-	-	-	-	hxuB-HI*	-	-	-	-	oppC-HI*	-	-	pdxT-HI	phoB-HI	-	-
HI-SRR9847451_lib_instrument_run_read	-	-	-	-	-	-	-	dat-HI*?	-	-	-	-	-	-	-	-	-	-	-	-	-	-	-	hxuB-HI*	-	-	-	-	oppC-HI*	-	-	pdxT-HI*	phoB-HI*	-	-
HI-SRR9847452_lib_instrument_run_read	-	-	bexA-f	bexB-f	bexC-c*	bexD-f	-	dat-HI*?	-	-	HI-f	-	hcsA-c*	hcsB-c*?	-	-	-	-	-	-	-	-	-	hxuB-HI*	-	-	-	-	oppC-HI*	-	-	pdxT-HI*?	phoB-HI*	-	-
HI-SRR9847453_lib_instrument_run_read	-	-	bexA-f*	bexB-f*	bexC-c*	bexD-f*	-	dat-HI*?	-	HI-e	-	-	hcsA-c*?	hcsB-c*?	-	-	-	-	-	-	-	-	-	hxuB-HI*	-	-	-	-	oppC-HI*	-	-	pdxT-HI*?	phoB-HI*	-	-
HI-SRR9847454_lib_instrument_run_read	-	-	-	-	-	-	-	dat-HI*	-	-	-	-	-	-	-	-	-	-	-	-	-	-	-	hxuB-HI*	-	-	-	-	oppC-HI*	-	-	pdxT-HI*	phoB-HI*	-	-
HI-SRR9847455_lib_instrument_run_read	-	-	-	-	-	-	-	dat-HI*	-	-	-	-	-	-	-	-	-	-	-	-	-	-	-	hxuB-HI*	-	-	-	-	oppC-HI*	-	-	pdxT-HI*	phoB-HI	-	-
HI-SRR9847456_lib_instrument_run_read	-	-	-	-	-	-	-	dat-HI*	-	-	-	-	-	-	-	-	-	-	-	-	-	-	-	hxuB-HI*	-	-	-	-	oppC-HI*	-	-	pdxT-HI*	phoB-HI	-	-
HI-SRR9847457_lib_instrument_run_read	-	-	-	-	-	-	-	dat-HI	-	-	-	-	-	-	-	-	-	-	-	-	-	-	-	hxuB-HI*	-	-	-	-	oppC-HI*	-	-	pdxT-HI	phoB-HI	-	-
HI-SRR9847458_lib_instrument_run_read	-	-	bexA-f	bexB-f	bexC-c*	bexD-f	-	dat-HI*?	-	-	HI-f	-	hcsA-c*	hcsB-c*?	-	-	-	-	-	-	-	-	-	hxuB-HI*	-	-	-	-	oppC-HI*	-	-	pdxT-HI*?	phoB-HI*	-	-
HI-SRR9847459_lib_instrument_run_read	HI-a	-	bexA-c*	bexB-f*	bexC-c*	bexD-f*	-	dat-HI*?	-	-	-	-	hcsA-c*?	hcsB-c*	-	-	-	-	-	-	-	-	-	hxuB-HI*	-	-	-	-	oppC-HI*	-	-	pdxT-HI*	phoB-HI*	-	-
HI-SRR9847460_lib_instrument_run_read	-	-	-	-	-	-	-	dat-HI*	-	-	-	-	-	-	-	-	-	-	-	-	-	-	-	hxuB-HI*	-	-	-	-	oppC-HI*	-	-	pdxT-HI	phoB-HI*	-	-
HI-SRR9847461_lib_instrument_run_read	HI-a	-	bexA-c*	bexB-f*	bexC-c*	bexD-f*	-	dat-HI*?	-	-	-	-	hcsA-c*?	hcsB-c*	-	-	-	-	-	-	-	-	-	hxuB-HI*	-	-	-	-	oppC-HI*	-	-	pdxT-HI*	phoB-HI*	-	-
HI-SRR9847462_lib_instrument_run_read	-	-	bexA-f	bexB-f	bexC-c*	bexD-f	-	dat-HI*?	-	-	HI-f	-	hcsA-c*	hcsB-c*?	-	-	-	-	-	-	-	-	-	hxuB-HI*	-	-	-	-	oppC-HI*	-	-	pdxT-HI*?	phoB-HI*	-	-
HI-SRR9847463_lib_instrument_run_read	-	HI-b	bexA-c*	bexB-f*	bexC-c*	bexD-f*	-	dat-HI*	-	-	-	-	hcsA-c*	hcsB-c*	-	-	-	-	-	-	-	-	-	hxuB-HI*	-	-	-	-	oppC-HI*	-	-	pdxT-HI*	phoB-HI*	-	-
HI-SRR9847464_lib_instrument_run_read	-	HI-b	bexA-c*	bexB-f*	bexC-c*	bexD-f*	-	dat-HI*	-	-	-	-	hcsA-c*	hcsB-c*	-	-	-	-	-	-	-	-	-	hxuB-HI*	-	-	-	-	oppC-HI*	-	-	pdxT-HI*	phoB-HI*	-	-
HI-SRR9847465_lib_instrument_run_read	-	-	-	-	-	-	-	dat-HI*	-	-	-	-	-	-	-	-	-	-	-	-	-	-	-	hxuB-HI*	-	-	-	-	oppC-HI*	-	-	pdxT-HI*	phoB-HI	-	-
HI-SRR9847466_lib_instrument_run_read	-	-	bexA-f	bexB-f	bexC-c*	bexD-f	-	dat-HI*?	-	-	HI-f	-	hcsA-c*	hcsB-c*?	-	-	-	-	-	-	-	-	-	hxuB-HI*	-	-	-	-	oppC-HI*	-	-	pdxT-HI*?	phoB-HI*	-	-
HI-SRR9847467_lib_instrument_run_read	-	HI-b	bexA-c*	bexB-f*	bexC-c*	bexD-f*	-	dat-HI*	-	-	-	-	hcsA-c*	hcsB-c*	-	-	-	-	-	-	-	-	-	hxuB-HI*	-	-	-	-	oppC-HI*	-	-	pdxT-HI*	phoB-HI*	-	-
HI-SRR9847468_lib_instrument_run_read	HI-a	-	bexA-c*	bexB-f*	bexC-c*	bexD-f*	-	dat-HI*?	-	-	-	-	hcsA-c*?	hcsB-c*	-	-	-	-	-	-	-	-	-	hxuB-HI*	-	-	-	-	oppC-HI*	-	-	pdxT-HI*	phoB-HI*	-	-
HI-SRR9847469_lib_instrument_run_read	-	-	bexA-f*	bexB-f*	bexC-c*	bexD-f*	-	dat-HI*?	-	HI-e*	-	-	hcsA-c*?	hcsB-c*?	-	-	-	-	-	-	-	-	-	hxuB-HI*	-	-	-	-	oppC-HI*	-	-	pdxT-HI*?	phoB-HI*	-	-
HI-SRR9847470_lib_instrument_run_read	-	HI-b*	bexA-c*	bexB-f*	bexC-c*	bexD-f*	-	dat-HI*?	-	-	-	-	hcsA-c*	hcsB-c*	-	-	-	-	-	-	-	-	-	hxuB-HI*	-	-	-	-	oppC-HI*	-	-	pdxT-HI*	phoB-HI*	-	-
HI-SRR9847471_lib_instrument_run_read	-	-	-	-	-	-	-	dat-HI*	-	-	-	-	-	-	-	-	-	-	-	-	-	-	-	hxuB-HI*	-	-	-	-	oppC-HI*	-	-	pdxT-HI*	phoB-HI*	-	-
HI-SRR9847472_lib_instrument_run_read	-	-	-	-	-	-	-	dat-HI	-	-	-	-	-	-	-	-	-	-	-	-	-	-	-	hxuB-HI*	-	-	-	-	oppC-HI*	-	-	pdxT-HI*	phoB-HI	-	-
HI-SRR9847473_lib_instrument_run_read	-	-	bexA-f	bexB-f	bexC-c*	bexD-f	-	dat-HI*?	-	-	HI-f*	-	hcsA-c*	hcsB-c*?	-	-	-	-	-	-	-	-	-	hxuB-HI*	-	-	-	-	oppC-HI*	-	-	pdxT-HI*?	phoB-HI*	-	-
HI-SRR9847474_lib_instrument_run_read	-	-	bexA-f*	bexB-f*	bexC-c*	bexD-f*	-	dat-HI*?	-	HI-e*	-	-	hcsA-c*?	hcsB-c*?	-	-	-	-	-	-	-	-	-	hxuB-HI*	-	-	-	-	oppC-HI*	-	-	pdxT-HI*?	phoB-HI*	-	-
HI-SRR9847475_lib_instrument_run_read	-	-	-	-	-	-	-	dat-HI*	-	-	-	-	-	-	-	-	-	-	-	-	-	-	-	hxuB-HI*	-	-	-	-	oppC-HI*	-	-	pdxT-HI*	phoB-HI*	-	-
HI-SRR9847476_lib_instrument_run_read	-	-	-	-	-	-	-	dat-HI*	-	-	-	-	-	-	-	-	-	-	-	-	-	-	-	hxuB-HI*	-	-	-	-	oppC-HI*	-	-	pdxT-HI*	phoB-HI*	-	-
HI-SRR9847477_lib_instrument_run_read	-	-	bexA-f*	bexB-f*	bexC-c*	bexD-f*	-	dat-HI*?	-	HI-e	-	-	hcsA-c*?	hcsB-c*?	-	-	-	-	-	-	-	-	-	hxuB-HI*	-	-	-	-	oppC-HI*	-	-	pdxT-HI*?	phoB-HI*	-	-
HI-SRR9847478_lib_instrument_run_read	-	-	-	-	-	-	-	dat-HI*?	-	-	-	-	-	-	-	-	-	-	-	-	-	-	-	hxuB-HI*	-	-	-	-	oppC-HI*	-	-	pdxT-HI*	phoB-HI*	-	-
HI-SRR9847479_lib_instrument_run_read	-	-	-	-	-	-	-	dat-HI*	-	-	-	-	-	-	-	-	-	-	-	-	-	-	-	hxuB-HI*	-	-	-	-	oppC-HI*	-	-	pdxT-HI*	phoB-HI	-	-
HI-SRR9847480_lib_instrument_run_read	-	-	-	-	-	-	-	dat-HI*	-	-	-	-	-	-	-	-	-	-	-	-	-	-	-	hxuB-HI*	-	-	-	-	oppC-HI*	-	-	pdxT-HI	phoB-HI*	-	-
HI-SRR9847481_lib_instrument_run_read	-	-	bexA-f*	bexB-f*	bexC-c*	bexD-f*	-	dat-HI*?	-	HI-e*	-	-	hcsA-c*?	hcsB-c*?	-	-	-	-	-	-	-	-	-	hxuB-HI*	-	-	-	-	oppC-HI*	-	-	pdxT-HI*?	phoB-HI*	-	-
HI-SRR9847482_lib_instrument_run_read	-	-	bexA-c*	bexB-c	bexC-c	bexD-f*	HI-c*	dat-HI*	-	-	-	-	hcsA-c*	hcsB-c	-	-	-	-	-	-	-	-	-	hxuB-HI*	-	-	-	-	oppC-HI*	-	-	pdxT-HI*	phoB-HI*	-	-
HI-SRR9847483_lib_instrument_run_read	-	-	-	-	-	-	-	dat-HI*?	-	-	-	-	-	-	-	-	-	-	-	-	-	-	-	hxuB-HI*	-	-	-	-	oppC-HI*	-	-	pdxT-HI*	phoB-HI	-	-
HI-SRR9847484_lib_instrument_run_read	-	-	-	-	-	-	-	dat-HI*	-	-	-	-	-	-	-	-	-	-	-	-	-	-	-	hxuB-HI*	-	-	-	-	oppC-HI*	-	-	pdxT-HI	phoB-HI	-	-
HI-SRR9847485_lib_instrument_run_read	-	-	bexA-f*	bexB-f*	bexC-c*	bexD-f*	-	dat-HI*?	-	HI-e	-	-	hcsA-c*?	hcsB-c*?	-	-	-	-	-	-	-	-	-	hxuB-HI*	-	-	-	-	oppC-HI*	-	-	pdxT-HI*?	phoB-HI*	-	-
HI-SRR9847486_lib_instrument_run_read	HI-a	-	bexA-c*	bexB-f*?	bexC-c*	bexD-f*	-	dat-HI*?	-	-	-	-	hcsA-c*	hcsB-c*	-	-	-	-	-	-	-	-	-	hxuB-HI*	-	-	-	-	oppC-HI*	-	-	pdxT-HI*	phoB-HI*	-	-
HI-SRR9847487_lib_instrument_run_read	-	-	bexA-c*	bexB-f*	bexC-c*	bexD-f*	-	dat-HI*	HI-d*	-	-	-	hcsA-c*?	hcsB-c*	-	-	-	-	-	-	-	-	-	hxuB-HI*	-	-	-	-	oppC-HI*	-	-	pdxT-HI*	phoB-HI*	-	-
HI-SRR9847488_lib_instrument_run_read	-	-	bexA-f*	bexB-f*	bexC-c*	bexD-f*	-	dat-HI*?	-	HI-e	-	-	hcsA-c*?	hcsB-c*?	-	-	-	-	-	-	-	-	-	hxuB-HI*	-	-	-	-	oppC-HI*	-	-	pdxT-HI*?	phoB-HI*	-	-
HI-SRR9847489_lib_instrument_run_read	-	-	bexA-f	bexB-f	bexC-c*	bexD-f	-	dat-HI*?	-	-	HI-f*	-	hcsA-c*	hcsB-c*?	-	-	-	-	-	-	-	-	-	hxuB-HI*	-	-	-	-	oppC-HI*	-	-	pdxT-HI*?	phoB-HI*	-	-
HI-SRR9847490_lib_instrument_run_read	-	-	-	-	-	-	-	dat-HI*	-	-	-	-	-	-	-	-	-	-	-	-	-	-	-	hxuB-HI*	-	-	-	-	oppC-HI*	-	-	pdxT-HI	phoB-HI	-	-
HI-SRR9847491_lib_instrument_run_read	-	-	-	-	-	-	-	dat-HI*?	-	-	-	-	-	-	-	-	-	-	-	-	-	-	-	hxuB-HI*	-	-	-	-	oppC-HI*	-	-	pdxT-HI*	phoB-HI*	-	tpd-HH*
HI-SRR9847492_lib_instrument_run_read	-	-	bexA-f	bexB-f	bexC-c*	bexD-f	-	dat-HI*?	-	-	HI-f	-	hcsA-c*	hcsB-c*?	-	-	-	-	-	-	-	-	-	hxuB-HI*	-	-	-	-	oppC-HI*	-	-	pdxT-HI*?	phoB-HI*	-	-
HI-SRR9847493_lib_instrument_run_read	-	-	bexA-f	bexB-f	bexC-c*	bexD-f	-	dat-HI*?	-	-	HI-f	-	hcsA-c*	hcsB-c*?	-	-	-	-	-	-	-	-	-	hxuB-HI*	-	-	-	-	oppC-HI*	-	-	pdxT-HI*?	phoB-HI*	-	-
HI-SRR9847494_lib_instrument_run_read	-	-	bexA-f?	bexB-f*?	-	-	-	dat-HI*	-	-	-	-	-	-	-	-	-	-	-	-	-	-	-	hxuB-HI*	-	-	-	-	oppC-HI*	-	-	pdxT-HI*	phoB-HI*	-	-
HI-SRR9847495_lib_instrument_run_read	-	-	bexA-c*	bexB-c	bexC-c	bexD-f*	HI-c*	dat-HI*	-	-	-	-	hcsA-c	hcsB-c	-	-	-	-	-	-	-	-	-	hxuB-HI*	-	-	-	-	oppC-HI*	-	-	pdxT-HI*	phoB-HI*	-	-
HI-SRR9847496_lib_instrument_run_read	-	HI-b*	bexA-c*	bexB-f*	bexC-c*	bexD-f*	-	dat-HI*?	-	-	-	-	hcsA-c*	hcsB-c*	-	-	-	-	-	-	-	-	-	hxuB-HI*	-	-	-	-	oppC-HI*	-	-	pdxT-HI*	phoB-HI*	-	-
HI-SRR9847497_lib_instrument_run_read	-	-	bexA-f	bexB-f	bexC-c*	bexD-f	-	dat-HI*?	-	-	HI-f	-	hcsA-c*	hcsB-c*?	-	-	-	-	-	-	-	-	-	hxuB-HI*	-	-	-	-	oppC-HI*	-	-	pdxT-HI*?	phoB-HI*	-	-
HI-SRR9847498_lib_instrument_run_read	-	-	bexA-f*	bexB-f*	bexC-c*	bexD-f*	-	dat-HI*?	-	HI-e	-	-	hcsA-c*?	hcsB-c*?	-	-	-	-	-	-	-	-	-	hxuB-HI*	-	-	-	-	oppC-HI*	-	-	pdxT-HI*?	phoB-HI*	-	-
HI-SRR9847499_lib_instrument_run_read	-	HI-b*	bexA-c*	bexB-f*	bexC-c*	bexD-f*	-	dat-HI*	-	-	-	-	hcsA-c*	hcsB-c*	-	-	-	-	-	-	-	-	-	hxuB-HI*	-	-	-	-	oppC-HI*	-	-	pdxT-HI*	phoB-HI*	-	-
HI-SRR9847500_lib_instrument_run_read	-	-	bexA-f*	bexB-f*	bexC-c*	bexD-f*	-	dat-HI*?	-	HI-e	-	-	hcsA-c*?	hcsB-c*?	-	-	-	-	-	-	-	-	-	hxuB-HI*	-	-	-	-	oppC-HI*	-	-	pdxT-HI*?	phoB-HI*	-	-
HI-SRR9847501_lib_instrument_run_read	-	-	-	-	-	-	-	dat-HI	-	-	-	-	-	-	-	-	-	-	-	-	-	-	-	hxuB-HI*	-	-	-	-	oppC-HI*	-	-	pdxT-HI*	phoB-HI	-	-
HI-SRR9847502_lib_instrument_run_read	-	-	-	-	-	-	-	dat-HI*	-	-	-	-	-	-	-	-	-	-	-	-	hemH-HH*?	-	-	hxuB-HI*	-	-	-	-	oppC-HI*	-	-	pdxT-HI*	phoB-HI	-	-
HI-SRR9847503_lib_instrument_run_read	-	-	bexA-f	bexB-f	bexC-c*	bexD-f	-	dat-HI*?	-	-	HI-f	-	hcsA-c*	hcsB-c*?	-	-	-	-	-	-	-	-	-	hxuB-HI*	-	-	-	-	oppC-HI*	-	-	pdxT-HI*?	phoB-HI*	-	-
HI-SRR9847504_lib_instrument_run_read	-	-	bexA-f*	bexB-f*	bexC-c*	bexD-f*	-	dat-HI*?	-	HI-e*	-	-	hcsA-c*?	hcsB-c*?	-	-	-	-	-	-	-	-	-	hxuB-HI*	-	-	-	-	oppC-HI*	-	-	pdxT-HI*?	phoB-HI*	-	-
HI-SRR9847505_lib_instrument_run_read	-	-	-	-	-	-	-	dat-HI*	-	-	-	-	-	-	-	-	-	-	-	-	-	-	-	hxuB-HI*	-	-	-	-	oppC-HI*	-	-	pdxT-HI*	phoB-HI*	-	-
HI-SRR9847506_lib_instrument_run_read	-	-	bexA-f	bexB-f	bexC-c*	bexD-f	-	dat-HI*?	-	-	HI-f	-	hcsA-c*	hcsB-c*?	-	-	-	-	-	-	-	-	-	hxuB-HI*	-	-	-	-	oppC-HI*	-	-	pdxT-HI*?	phoB-HI*	-	-
HI-SRR9847507_lib_instrument_run_read	-	-	bexA-f*	bexB-f*	bexC-c*	bexD-f*	-	dat-HI*?	-	HI-e*	-	-	hcsA-c*?	hcsB-c*?	-	-	-	-	-	-	-	-	-	hxuB-HI*	-	-	-	-	oppC-HI*	-	-	pdxT-HI*?	phoB-HI*	-	-
HI-SRR9847508_lib_instrument_run_read	-	-	-	-	-	-	-	dat-HI*	-	-	-	-	-	-	-	-	-	-	-	-	-	-	-	hxuB-HI*	-	-	-	-	oppC-HI*	-	-	pdxT-HI*	phoB-HI	-	-
HI-SRR9847509_lib_instrument_run_read	HI-a*?	-	bexA-c*?	bexB-f*	bexC-c*	bexD-f*	-	dat-HI*?	-	-	-	-	hcsA-c*	hcsB-c*?	-	-	-	-	-	-	-	-	-	hxuB-HI*	-	-	-	-	oppC-HI*	-	-	pdxT-HI*?	phoB-HI*	-	-
HI-SRR9847510_lib_instrument_run_read	-	-	-	-	-	-	-	dat-HI*	-	-	-	-	-	-	-	-	-	-	-	-	-	-	-	hxuB-HI*	-	-	-	-	oppC-HI*	-	-	pdxT-HI*	phoB-HI	-	-
HI-SRR9847511_lib_instrument_run_read	-	HI-b	bexA-c*	bexB-f*	bexC-c*	bexD-f*	-	dat-HI*	-	-	-	-	hcsA-c*	hcsB-c*	-	-	-	-	-	-	-	-	-	hxuB-HI*	-	-	-	-	oppC-HI*	-	-	pdxT-HI*	phoB-HI*	-	-
HI-SRR9847512_lib_instrument_run_read	-	-	bexA-f*	bexB-f*	bexC-c*	bexD-f*	-	dat-HI*?	-	HI-e	-	-	hcsA-c*?	hcsB-c*?	-	-	-	-	-	-	-	-	-	hxuB-HI*	-	-	-	-	oppC-HI*	-	-	pdxT-HI*?	phoB-HI*	-	-
HI-SRR9847513_lib_instrument_run_read	-	-	-	-	-	-	-	dat-HI*	-	-	-	-	-	-	-	-	-	-	-	-	-	-	-	hxuB-HI*	-	-	-	-	oppC-HI	-	-	pdxT-HI	phoB-HI	-	-
HI-SRR9847514_lib_instrument_run_read	-	-	bexA-f	bexB-f	bexC-c*	bexD-f	-	dat-HI*	-	-	HI-f	-	hcsA-c*	hcsB-c*?	-	-	-	-	-	-	-	-	-	hxuB-HI*	-	-	-	-	oppC-HI*	-	-	pdxT-HI*?	phoB-HI*	-	-
HI-SRR9847515_lib_instrument_run_read	-	-	bexA-f	bexB-f	bexC-c*	bexD-f	-	dat-HI*?	-	-	HI-f	-	hcsA-c*	hcsB-c*?	-	-	-	-	-	-	-	-	-	hxuB-HI*	-	-	-	-	oppC-HI*	-	-	pdxT-HI*?	phoB-HI*	-	-
HI-SRR9847516_lib_instrument_run_read	-	-	bexA-f	bexB-f	bexC-c*	bexD-f	-	dat-HI*?	-	-	HI-f	-	hcsA-c*	hcsB-c*?	-	-	-	-	-	-	-	-	-	hxuB-HI*	-	-	-	-	oppC-HI*	-	-	pdxT-HI*?	phoB-HI*	-	-
HI-SRR9847517_lib_instrument_run_read	-	-	bexA-f	bexB-f	bexC-c*	bexD-f	-	dat-HI*?	-	-	HI-f	-	hcsA-c*	hcsB-c*?	-	-	-	-	-	-	-	-	-	hxuB-HI*	-	-	-	-	oppC-HI*	-	-	pdxT-HI*?	phoB-HI*	-	-
HI-SRR9847518_lib_instrument_run_read	-	-	-	-	-	-	-	dat-HI*	-	-	-	-	-	-	-	-	-	-	-	-	-	-	-	hxuB-HI*	-	-	-	-	oppC-HI*	-	-	pdxT-HI*	phoB-HI*	-	-
HI-SRR9847519_lib_instrument_run_read	-	-	bexA-f	bexB-f	bexC-c*	bexD-f	-	dat-HI*?	-	-	HI-f*	-	hcsA-c*	hcsB-c*?	-	-	-	-	-	-	-	-	-	hxuB-HI*	-	-	-	-	oppC-HI*	-	-	pdxT-HI*?	phoB-HI*	-	-
HI-SRR9847520_lib_instrument_run_read	-	-	bexA-f*	bexB-f*	bexC-c*	bexD-f*	-	dat-HI*?	-	HI-e*	-	-	hcsA-c*?	hcsB-c*?	-	-	-	-	-	-	-	-	-	hxuB-HI*	-	-	-	-	oppC-HI*	-	-	pdxT-HI*?	phoB-HI*	-	-
HI-SRR9847521_lib_instrument_run_read	-	-	bexA-f	bexB-f	bexC-c*	bexD-f	-	dat-HI*?	-	-	HI-f*	-	hcsA-c*	hcsB-c*?	-	-	-	-	-	-	-	-	-	hxuB-HI*	-	-	-	-	oppC-HI*	-	-	pdxT-HI*?	phoB-HI*	-	-
HI-SRR9847522_lib_instrument_run_read	-	-	-	-	-	-	-	dat-HI*	-	-	-	-	-	-	-	-	-	-	-	-	-	-	-	hxuB-HI*	-	-	-	-	oppC-HI*	-	-	pdxT-HI*	phoB-HI*	-	-
HI-SRR9847523_lib_instrument_run_read	-	-	bexA-f*	bexB-f*	bexC-c*	bexD-f*	-	dat-HI*?	-	HI-e	-	-	hcsA-c*?	hcsB-c*?	-	-	-	-	-	-	-	-	-	hxuB-HI*	-	-	-	-	oppC-HI*	-	-	pdxT-HI*?	phoB-HI*	-	-
HI-SRR9847524_lib_instrument_run_read	-	-	-	-	-	-	-	dat-HI*	-	-	-	-	-	-	-	-	-	-	-	-	-	-	-	hxuB-HI*	-	-	-	-	oppC-HI*	-	-	pdxT-HI*	phoB-HI*	-	-
HI-SRR9847525_lib_instrument_run_read	HI-a*?	-	bexA-c*?	bexB-f*	bexC-c*	bexD-f*	-	dat-HI*?	-	-	-	-	hcsA-c*?	hcsB-c*?	-	-	-	-	-	-	-	-	-	hxuB-HI*	-	-	-	-	oppC-HI*	-	-	pdxT-HI*?	phoB-HI*	-	-
HI-SRR9847526_lib_instrument_run_read	-	-	-	-	-	-	-	dat-HI*	-	-	-	-	-	-	-	-	-	-	-	-	-	-	-	hxuB-HI*	-	-	-	-	oppC-HI*	-	-	pdxT-HI	phoB-HI	-	-
HI-SRR9847527_lib_instrument_run_read	-	-	bexA-f*	bexB-f*	bexC-c*	bexD-f*	-	dat-HI*?	-	HI-e*	-	-	hcsA-c*?	hcsB-c*?	-	-	-	-	-	-	-	-	-	hxuB-HI*	-	-	-	-	oppC-HI*	-	-	pdxT-HI*?	phoB-HI*	-	-
HI-SRR9847528_lib_instrument_run_read	HI-a	-	bexA-c*	bexB-f*	bexC-c*	bexD-f*	-	dat-HI*?	-	-	-	-	hcsA-c*	hcsB-c*	-	-	-	-	-	-	-	-	-	hxuB-HI*	-	-	-	-	oppC-HI*	-	-	pdxT-HI*	phoB-HI*	-	-
HI-SRR9847529_lib_instrument_run_read	-	HI-b*	bexA-c*	bexB-f*	bexC-c*	bexD-f*	-	dat-HI*	-	-	-	-	hcsA-c*	hcsB-c*	-	-	-	-	-	-	-	-	-	hxuB-HI*	-	-	-	-	oppC-HI*	-	-	pdxT-HI*	phoB-HI*	-	-
HI-SRR9847530_lib_instrument_run_read	-	-	bexA-c*?	bexB-f	bexC-c*	bexD-f	-	dat-HI*?	-	-	HI-f*	-	hcsA-c*	hcsB-c*?	-	-	-	-	-	-	-	-	-	hxuB-HI*	-	-	-	-	oppC-HI*	-	-	pdxT-HI*?	phoB-HI*	-	-
HI-SRR9847531_lib_instrument_run_read	-	-	-	-	-	-	-	dat-HI*	-	-	-	-	-	-	-	-	-	-	-	-	-	-	-	hxuB-HI*	-	-	-	-	oppC-HI*	-	-	pdxT-HI*	phoB-HI*	-	-
HI-SRR9847532_lib_instrument_run_read	-	-	bexA-f*	bexB-f*	bexC-c*	bexD-f*	-	dat-HI*?	-	HI-e	-	-	hcsA-c*?	hcsB-c*?	-	-	-	-	-	-	-	-	-	hxuB-HI*	-	-	-	-	oppC-HI*	-	-	pdxT-HI*?	phoB-HI*	-	-
HI-SRR9847533_lib_instrument_run_read	-	HI-b*	bexA-c*	bexB-f*	bexC-c*	bexD-f*	-	dat-HI*?	-	-	-	-	hcsA-c*	hcsB-c*	-	-	-	-	-	-	-	-	-	hxuB-HI*	-	-	-	-	oppC-HI*	-	-	pdxT-HI*	phoB-HI*	-	-
HI-SRR9847534_lib_instrument_run_read	-	HI-b*	bexA-c*	bexB-f*	bexC-c*	bexD-f*	-	dat-HI*?	-	-	-	-	hcsA-c*	hcsB-c*	-	-	-	-	-	-	-	-	-	hxuB-HI*	-	-	-	-	oppC-HI*	-	-	pdxT-HI*	phoB-HI*	-	-
HI-SRR9847535_lib_instrument_run_read	-	-	-	-	-	-	-	dat-HI*	-	-	-	-	-	-	-	-	-	-	-	-	-	-	-	hxuB-HI*	-	-	-	-	oppC-HI*	-	-	pdxT-HI*	phoB-HI	-	-
HI-SRR9847536_lib_instrument_run_read	-	HI-b	bexA-c*	bexB-f*	bexC-c*	bexD-f*	-	dat-HI*	-	-	-	-	hcsA-c*	hcsB-c*	-	-	-	-	-	-	-	-	-	hxuB-HI*	-	-	-	-	oppC-HI*	-	-	pdxT-HI*	phoB-HI*	-	-
HI-SRR9847537_lib_instrument_run_read	-	-	bexA-f	bexB-f	bexC-c*	bexD-f	-	dat-HI*?	-	-	HI-f	-	hcsA-c*	hcsB-c*?	-	-	-	-	-	-	-	-	-	hxuB-HI*	-	-	-	-	oppC-HI*	-	-	pdxT-HI*?	phoB-HI*	-	-
HI-SRR9847538_lib_instrument_run_read	-	-	-	-	-	-	-	dat-HI*	-	-	-	-	-	-	-	-	-	-	-	-	hemH-HH*?	-	-	hxuB-HI*	-	-	-	-	oppC-HI*	-	-	pdxT-HI	phoB-HI*	-	-
HI-SRR9847539_lib_instrument_run_read	-	-	bexA-f*	bexB-f*	bexC-c*	bexD-f*	-	dat-HI*?	-	HI-e*	-	-	hcsA-c*?	hcsB-c*?	-	-	-	-	-	-	-	-	-	hxuB-HI*	-	-	-	-	oppC-HI*	-	-	pdxT-HI*?	phoB-HI*	-	-
HI-SRR9847540_lib_instrument_run_read	-	HI-b*	bexA-c*	bexB-f*	bexC-c*	bexD-f*	-	dat-HI*	-	-	-	-	hcsA-c*	hcsB-c*	-	-	-	-	-	-	-	-	-	hxuB-HI*	-	-	-	-	oppC-HI*	-	-	pdxT-HI*	phoB-HI*	-	-
HI-SRR9847541_lib_instrument_run_read	-	-	-	bexB-f*?	-	-	-	dat-HI*	-	-	-	-	-	-	-	-	-	-	-	-	-	-	-	hxuB-HI*	-	-	-	-	oppC-HI*	-	-	pdxT-HI*	phoB-HI*	-	-
HI-SRR9847542_lib_instrument_run_read	HI-a	-	bexA-c*	bexB-f*	bexC-c*	bexD-f*	-	dat-HI*?	-	-	-	-	hcsA-c*	hcsB-c*	-	-	-	-	-	-	-	-	-	hxuB-HI*	-	-	-	-	oppC-HI*	-	-	pdxT-HI*	phoB-HI*	-	-
HI-SRR9847543_lib_instrument_run_read	-	-	-	-	-	-	-	dat-HI*	-	-	-	-	-	-	-	-	-	-	-	-	-	-	-	hxuB-HI*	-	-	-	-	oppC-HI*	-	-	pdxT-HI*	phoB-HI*	-	-
HI-SRR9847544_lib_instrument_run_read	-	-	-	-	-	-	-	dat-HI	-	-	-	-	-	-	-	-	-	-	-	-	-	-	-	hxuB-HI*	-	-	-	-	oppC-HI*	-	-	pdxT-HI	phoB-HI*	-	-
HI-SRR9847545_lib_instrument_run_read	-	-	bexA-f*	bexB-f*	bexC-c*	bexD-f*	-	dat-HI*?	-	HI-e*	-	-	hcsA-c*?	hcsB-c*?	-	-	-	-	-	-	-	-	-	hxuB-HI*	-	-	-	-	oppC-HI*	-	-	pdxT-HI*?	phoB-HI*	-	-
HI-SRR9847546_lib_instrument_run_read	-	-	bexA-f*	bexB-f*	bexC-c*	bexD-f*	-	dat-HI*?	-	HI-e*	-	-	hcsA-c*?	hcsB-c*?	-	-	-	-	-	-	-	-	-	hxuB-HI*	-	-	-	-	oppC-HI*	-	-	pdxT-HI*?	phoB-HI*	-	-
HI-SRR9847547_lib_instrument_run_read	-	-	-	-	-	-	-	dat-HI*?	-	-	-	-	-	-	-	-	-	-	-	-	-	-	-	hxuB-HI*	-	-	-	-	oppC-HI*	-	-	pdxT-HI*?	phoB-HI*	-	-
HI-SRR9847548_lib_instrument_run_read	-	-	-	-	-	-	-	dat-HI	-	-	-	-	-	-	-	-	-	-	-	-	-	-	-	hxuB-HI*	-	-	-	-	oppC-HI*	-	-	pdxT-HI	phoB-HI*	-	-
HI-SRR9847549_lib_instrument_run_read	HI-a*?	-	bexA-f*	bexB-f*	bexC-c*	bexD-f*	-	dat-HI*?	-	-	-	-	hcsA-c*	hcsB-c*?	-	-	-	-	-	-	-	-	-	hxuB-HI*	-	-	-	-	oppC-HI*	-	-	pdxT-HI*?	phoB-HI*	-	-
HI-SRR9847550_lib_instrument_run_read	-	-	bexA-f	bexB-f	bexC-c*	bexD-f	-	dat-HI*?	-	-	HI-f*	-	hcsA-c*	hcsB-c*?	-	-	-	-	-	-	-	-	-	hxuB-HI*	-	-	-	-	oppC-HI*	-	-	pdxT-HI*?	phoB-HI*	-	-
HI-SRR9847551_lib_instrument_run_read	-	-	bexA-f*	bexB-f*	bexC-c*	bexD-f*	-	dat-HI*?	-	HI-e	-	-	hcsA-c*?	hcsB-c*?	-	-	-	-	-	-	-	-	-	hxuB-HI*	-	-	-	-	oppC-HI*	-	-	pdxT-HI*?	phoB-HI*	-	-
HI-SRR9847552_lib_instrument_run_read	HI-a	-	bexA-c*	bexB-f*	bexC-c*	bexD-f*	-	dat-HI*?	-	-	-	-	hcsA-c*	hcsB-c*	-	-	-	-	-	-	-	-	-	hxuB-HI*	-	-	-	-	oppC-HI*	-	-	pdxT-HI*	phoB-HI*	-	-
HI-SRR9847553_lib_instrument_run_read	-	-	bexA-f*	bexB-f*	bexC-c*	bexD-f*	-	dat-HI*?	-	HI-e*	-	-	hcsA-c*?	hcsB-c*?	-	-	-	-	-	-	-	-	-	hxuB-HI*	-	-	-	-	oppC-HI*	-	-	pdxT-HI*?	phoB-HI*	-	-
HI-SRR9847554_lib_instrument_run_read	-	-	-	-	-	-	-	dat-HI*	-	-	-	-	-	-	-	-	-	-	-	-	-	-	-	hxuB-HI*	-	-	-	-	oppC-HI	-	-	pdxT-HI	phoB-HI	-	-
HI-SRR9847555_lib_instrument_run_read	-	-	bexA-f	bexB-f	bexC-c*	bexD-f	-	dat-HI*?	-	-	HI-f	-	hcsA-c*	hcsB-c*?	-	-	-	-	-	-	-	-	-	hxuB-HI*	-	-	-	-	oppC-HI*	-	-	pdxT-HI*?	phoB-HI*	-	-
HI-SRR9847557_lib_instrument_run_read	-	-	bexA-f	bexB-f	bexC-c*	bexD-f	-	dat-HI*?	-	-	HI-f*	-	hcsA-c*	hcsB-c*?	-	-	-	-	-	-	-	-	-	hxuB-HI*	-	-	-	-	oppC-HI*	-	-	pdxT-HI*?	phoB-HI*	-	-
HI-SRR9847558_lib_instrument_run_read	-	-	-	-	-	-	-	dat-HI*?	-	-	-	-	-	-	-	-	-	-	-	-	-	-	-	hxuB-HI*	-	-	-	-	oppC-HI*	-	-	pdxT-HI*	phoB-HI	-	-
HI-SRR9847559_lib_instrument_run_read	HI-a	-	bexA-c*	bexB-f*	bexC-c*	bexD-f*	-	dat-HI*?	-	-	-	-	hcsA-c*?	hcsB-c*	-	-	-	-	-	-	-	-	-	hxuB-HI*	-	-	-	-	oppC-HI*	-	-	pdxT-HI*	phoB-HI*	-	-
HI-SRR9847560_lib_instrument_run_read	-	-	bexA-f*	bexB-f*	bexC-c*	bexD-f*	-	dat-HI*?	-	HI-e	-	-	hcsA-c*?	hcsB-c*?	-	-	-	-	-	-	-	-	-	hxuB-HI*	-	-	-	-	oppC-HI*	-	-	pdxT-HI*?	phoB-HI*	-	-
HI-SRR9847561_lib_instrument_run_read	-	-	-	-	-	-	-	dat-HI	-	-	-	-	-	-	-	-	-	-	-	-	-	-	-	hxuB-HI*	-	-	-	-	oppC-HI*	-	-	pdxT-HI	phoB-HI	-	-
HI-SRR9847562_lib_instrument_run_read	-	-	bexA-f	bexB-f	bexC-c*	bexD-f	-	dat-HI*?	-	-	HI-f*	-	hcsA-c*	hcsB-c*?	-	-	-	-	-	-	-	-	-	hxuB-HI*	-	-	-	-	oppC-HI*	-	-	pdxT-HI*?	phoB-HI*	-	-
HI-SRR9847563_lib_instrument_run_read	-	-	-	-	-	-	-	dat-HI*	-	-	-	-	-	-	-	-	-	-	-	-	-	-	-	hxuB-HI*	-	-	-	-	oppC-HI*	-	-	pdxT-HI*	phoB-HI	-	-
HI-SRR9847564_lib_instrument_run_read	-	-	-	-	-	-	-	dat-HI*	-	-	-	-	-	-	-	-	-	-	-	-	-	-	-	hxuB-HI*	-	-	-	-	oppC-HI*	-	-	pdxT-HI	phoB-HI	-	-
HI-SRR9847565_lib_instrument_run_read	-	-	-	-	-	-	-	dat-HI	-	-	-	-	-	-	-	-	-	-	-	-	-	-	-	hxuB-HI*	-	-	-	-	oppC-HI*	-	-	pdxT-HI	phoB-HI	-	-
HI-SRR9847566_lib_instrument_run_read	-	-	-	-	-	-	-	dat-HI*	-	-	-	-	-	-	-	-	-	-	-	-	-	-	-	hxuB-HI*	-	-	-	-	oppC-HI	-	-	pdxT-HI	phoB-HI	-	-
HI-SRR9847567_lib_instrument_run_read	-	-	-	-	-	-	-	dat-HI*	-	-	-	-	-	-	-	-	-	-	-	-	-	-	-	hxuB-HI*	-	-	-	-	oppC-HI*	-	-	pdxT-HI	phoB-HI	-	-
HI-SRR9847568_lib_instrument_run_read	-	-	-	-	-	-	-	dat-HI*	-	-	-	-	-	-	-	-	-	-	-	-	-	-	-	hxuB-HI*	-	-	-	-	oppC-HI*	-	-	pdxT-HI*	phoB-HI*	-	-
HI-SRR9847569_lib_instrument_run_read	-	-	bexA-f	bexB-f	bexC-c*	bexD-f	-	dat-HI*?	-	-	HI-f*	-	hcsA-c*	hcsB-c*?	-	-	-	-	-	-	-	-	-	hxuB-HI*	-	-	-	-	oppC-HI*	-	-	pdxT-HI*?	phoB-HI*	-	-
HI-SRR9847570_lib_instrument_run_read	-	HI-b	bexA-c*	bexB-f*	bexC-c*	bexD-f*	-	dat-HI*	-	-	-	-	hcsA-c*	hcsB-c*	-	-	-	-	-	-	-	-	-	hxuB-HI*	-	-	-	-	oppC-HI*	-	-	pdxT-HI*	phoB-HI*	-	-
HI-SRR9847571_lib_instrument_run_read	HI-a	-	bexA-c*	bexB-f*	bexC-c*	bexD-f*	-	dat-HI*?	-	-	-	-	hcsA-c*	hcsB-c*	-	-	-	-	-	-	-	-	-	hxuB-HI*	-	-	-	-	oppC-HI*	-	-	pdxT-HI*	phoB-HI*	-	-
HI-SRR9847572_lib_instrument_run_read	-	-	-	-	-	-	-	dat-HI*	-	-	-	-	-	-	-	-	-	-	-	-	-	-	-	hxuB-HI*	-	-	-	-	oppC-HI*	-	-	pdxT-HI*	phoB-HI*	-	-
HI-SRR9847573_lib_instrument_run_read	HI-a	-	bexA-c*	bexB-f*	bexC-c*	bexD-f*	-	dat-HI*?	-	-	-	-	hcsA-c*?	hcsB-c*	-	-	-	-	-	-	-	-	-	hxuB-HI*	-	-	-	-	oppC-HI*	-	-	pdxT-HI*	phoB-HI*	-	-
HI-SRR9847574_lib_instrument_run_read	HI-a*?	-	bexA-c*?	bexB-f*	bexC-c*	bexD-f*	-	dat-HI*?	-	-	-	-	hcsA-c*?	hcsB-c*?	-	-	-	-	-	-	-	-	-	hxuB-HI*	-	-	-	-	oppC-HI*	-	-	pdxT-HI*?	phoB-HI*	-	-
HI-SRR9847575_lib_instrument_run_read	-	-	-	-	-	-	-	dat-HI	-	-	-	-	-	-	-	-	-	-	-	-	-	-	-	hxuB-HI*	-	-	-	-	oppC-HI*	-	-	pdxT-HI	phoB-HI	-	-
HI-SRR9847576_lib_instrument_run_read	-	-	-	-	-	-	-	dat-HI	-	-	-	-	-	-	-	-	-	-	-	-	-	-	-	hxuB-HI*	-	-	-	-	oppC-HI*	-	-	pdxT-HI	phoB-HI	-	-
HI-SRR9847577_lib_instrument_run_read	HI-a	-	bexA-c*	bexB-f*	bexC-c*	bexD-f*	-	dat-HI*?	-	-	-	-	hcsA-c*?	hcsB-c*	-	-	-	-	-	-	-	-	-	hxuB-HI*	-	-	-	-	oppC-HI*	-	-	pdxT-HI*	phoB-HI*	-	-
HI-SRR9847578_lib_instrument_run_read	-	-	bexA-f	bexB-f	bexC-c*	bexD-f	-	dat-HI*?	-	-	HI-f	-	hcsA-c*	hcsB-c*?	-	-	-	-	-	-	-	-	-	hxuB-HI*	-	-	-	-	oppC-HI*	-	-	pdxT-HI*?	phoB-HI*	-	-
HI-SRR9847579_lib_instrument_run_read	-	-	-	-	-	-	-	dat-HI	-	-	-	-	-	-	-	-	-	-	-	-	-	-	-	hxuB-HI*	-	-	-	-	oppC-HI*	-	-	pdxT-HI	phoB-HI	-	-
HI-SRR9847580_lib_instrument_run_read	-	-	-	-	-	-	-	dat-HI*	-	-	-	-	-	-	-	-	-	-	-	-	-	-	-	hxuB-HI*	-	-	-	-	oppC-HI*	-	-	pdxT-HI*	phoB-HI	-	-
HI-SRR9847581_lib_instrument_run_read	HI-a	-	bexA-c*	bexB-f*	bexC-c*	bexD-f*	-	dat-HI*?	-	-	-	-	hcsA-c*?	hcsB-c*	-	-	-	-	-	-	-	-	-	hxuB-HI*	-	-	-	-	oppC-HI*	-	-	pdxT-HI*	phoB-HI*	-	-
HI-SRR9847582_lib_instrument_run_read	-	-	-	-	-	-	-	dat-HI*?	-	-	-	-	-	-	-	-	-	-	-	-	-	-	-	hxuB-HI*	-	-	-	-	oppC-HI*	-	-	pdxT-HI*	phoB-HI	-	-
HI-SRR9847583_lib_instrument_run_read	-	-	-	-	-	-	-	dat-HI*?	-	-	-	-	-	-	-	-	-	-	-	-	-	-	-	hxuB-HI*	-	-	-	-	oppC-HI*	-	-	pdxT-HI*	phoB-HI	-	-
HI-SRR9847584_lib_instrument_run_read	-	-	bexA-f	bexB-f	bexC-c*	bexD-f	-	dat-HI*?	-	-	HI-f*	-	hcsA-c*	hcsB-c*?	-	-	-	-	-	-	-	-	-	hxuB-HI*	-	-	-	-	oppC-HI*	-	-	pdxT-HI*?	phoB-HI*	-	-
HI-SRR9847585_lib_instrument_run_read	-	-	-	-	-	-	-	dat-HI*	-	-	-	-	-	-	-	-	-	-	-	-	-	-	-	hxuB-HI*	-	-	-	-	oppC-HI*	-	-	pdxT-HI*	phoB-HI	-	-
HI-SRR9847586_lib_instrument_run_read	-	-	-	-	-	-	-	dat-HI*	-	-	-	-	-	-	-	-	-	-	-	-	-	-	-	hxuB-HI*	-	-	-	-	oppC-HI*	-	-	pdxT-HI*	phoB-HI*	-	-
HI-SRR9847587_lib_instrument_run_read	HI-a	-	bexA-c*	bexB-f*	bexC-c*	bexD-f*	-	dat-HI*?	-	-	-	-	hcsA-c*?	hcsB-c*	-	-	-	-	-	-	-	-	-	hxuB-HI*	-	-	-	-	oppC-HI*	-	-	pdxT-HI*	phoB-HI*	-	-
HI-SRR9847588_lib_instrument_run_read	-	-	bexA-f	bexB-f	bexC-c*	bexD-f	-	dat-HI*?	-	-	HI-f	-	hcsA-c*	hcsB-c*?	-	-	-	-	-	-	-	-	-	hxuB-HI*	-	-	-	-	oppC-HI*	-	-	pdxT-HI*?	phoB-HI*	-	-
HI-SRR9847589_lib_instrument_run_read	-	-	bexA-f*	bexB-f*	bexC-c*	bexD-f*	-	dat-HI*?	-	HI-e*	-	-	hcsA-c*?	hcsB-c*?	-	-	-	-	-	-	-	-	-	hxuB-HI*	-	-	-	-	oppC-HI*	-	-	pdxT-HI*?	phoB-HI*	-	-
HI-SRR9847590_lib_instrument_run_read	-	-	-	-	-	-	-	dat-HI*?	-	-	-	-	-	-	-	-	-	-	-	-	-	-	-	hxuB-HI*	-	-	-	-	oppC-HI*	-	-	pdxT-HI*	phoB-HI*	-	-
HI-SRR9847591_lib_instrument_run_read	-	-	-	-	-	-	-	dat-HI*?	-	-	-	-	-	-	-	-	-	-	-	-	-	-	-	hxuB-HI*	-	-	-	-	oppC-HI*	-	-	pdxT-HI*	phoB-HI	-	-
HI-SRR9847592_lib_instrument_run_read	-	-	bexA-f*	bexB-f*	bexC-c*	bexD-f*	-	dat-HI*	-	HI-e	-	-	hcsA-c*?	hcsB-c*?	-	-	-	-	-	-	-	-	-	hxuB-HI*	-	-	-	-	oppC-HI*	-	-	pdxT-HI*?	phoB-HI*	-	-
HI-SRR9847593_lib_instrument_run_read	HI-a	-	bexA-c*	bexB-f*	bexC-c*	bexD-f*	-	dat-HI*?	-	-	-	-	hcsA-c*?	hcsB-c*	-	-	-	-	-	-	-	-	-	hxuB-HI*	-	-	-	-	oppC-HI*	-	-	pdxT-HI*	phoB-HI*	-	-
HI-SRR9847594_lib_instrument_run_read	-	-	-	-	-	-	-	dat-HI*	-	-	-	-	-	-	-	-	-	-	-	-	-	-	-	hxuB-HI*	-	-	-	-	oppC-HI*	-	-	pdxT-HI*	phoB-HI	-	-
HI-SRR9847595_lib_instrument_run_read	-	HI-b	bexA-c*	bexB-f*	bexC-c*	bexD-f*	-	dat-HI*	-	-	-	-	hcsA-c*	hcsB-c*	-	-	-	-	-	-	-	-	-	hxuB-HI*	-	-	-	-	oppC-HI*	-	-	pdxT-HI*	phoB-HI*	-	-
HI-SRR9847596_lib_instrument_run_read	-	-	bexA-f*	bexB-f*	bexC-c*	bexD-f*	-	dat-HI*?	-	HI-e*	-	-	hcsA-c*?	hcsB-c*?	-	-	-	-	-	-	-	-	-	hxuB-HI*	-	-	-	-	oppC-HI*	-	-	pdxT-HI*?	phoB-HI*	-	-
HI-SRR9847597_lib_instrument_run_read	-	-	-	-	-	-	-	dat-HI*	-	-	-	-	-	-	-	-	-	-	-	-	-	-	-	hxuB-HI*	-	-	-	-	oppC-HI*	-	-	pdxT-HI*	phoB-HI*	-	-
HI-SRR9847598_lib_instrument_run_read	-	-	-	bexB-f*?	-	bexD-f*?	-	dat-HI*	-	-	-	-	-	-	-	-	-	-	-	-	-	-	-	hxuB-HI*	-	-	-	-	oppC-HI*	-	-	pdxT-HI*	phoB-HI	resA-HH*?	-
HI-SRR9847599_lib_instrument_run_read	-	-	bexA-f*	bexB-f*	bexC-c*	bexD-f*	-	dat-HI*?	-	HI-e	-	-	hcsA-c*?	hcsB-c*?	-	-	-	-	-	-	-	-	-	hxuB-HI*	-	-	-	-	oppC-HI*	-	-	pdxT-HI*?	phoB-HI*	-	-
HI-SRR9847600_lib_instrument_run_read	-	-	-	bexB-c*?	-	-	-	dat-HI*?	-	-	-	-	-	-	-	-	-	-	-	-	-	-	-	hxuB-HI*	-	-	-	-	oppC-HI*	-	-	pdxT-HI*	phoB-HI	-	-
HI-SRR9847601_lib_instrument_run_read	HI-a*?	-	bexA-f*	bexB-f*	bexC-c*	bexD-f*	-	dat-HI*?	-	-	-	-	hcsA-c*?	hcsB-c*?	-	-	-	-	-	-	-	-	-	hxuB-HI*	-	-	-	-	oppC-HI*	-	-	pdxT-HI*?	phoB-HI*	-	-
HI-SRR9847602_lib_instrument_run_read	-	-	bexA-f	bexB-f	bexC-c*	bexD-f	-	dat-HI*?	-	-	HI-f*	-	hcsA-c*	hcsB-c*?	-	-	-	-	-	-	-	-	-	hxuB-HI*	-	-	-	-	oppC-HI*	-	-	pdxT-HI*?	phoB-HI*	-	-
HI-SRR9847603_lib_instrument_run_read	-	-	bexA-f*	bexB-f*	bexC-c*	bexD-f*	-	dat-HI*?	-	HI-e*	-	-	hcsA-c*?	hcsB-c*?	-	-	-	-	-	-	-	-	-	hxuB-HI*	-	-	-	-	oppC-HI*	-	-	pdxT-HI*?	phoB-HI*	-	-
HI-SRR9847604_lib_instrument_run_read	-	-	bexA-f	bexB-f	bexC-c*	bexD-f	-	dat-HI*?	-	-	HI-f	-	hcsA-c*	hcsB-c*?	-	-	-	-	-	-	-	-	-	hxuB-HI*	-	-	-	-	oppC-HI*	-	-	pdxT-HI*?	phoB-HI*	-	-
HI-SRR9847605_lib_instrument_run_read	-	-	-	-	-	-	-	dat-HI	-	-	-	-	-	-	-	-	-	-	-	-	-	-	-	hxuB-HI*	-	-	-	-	oppC-HI*	-	-	pdxT-HI	phoB-HI*	-	-
HI-SRR9847606_lib_instrument_run_read	-	-	bexA-c*	bexB-c	bexC-c	bexD-f*	HI-c*	dat-HI*	-	-	-	-	hcsA-c	hcsB-c*	-	-	-	-	-	-	-	-	-	hxuB-HI*	-	-	-	-	oppC-HI*	-	-	pdxT-HI*	phoB-HI*	-	-
HI-SRR9847607_lib_instrument_run_read	-	-	-	-	-	-	-	dat-HI*	-	-	-	-	-	-	-	-	-	-	-	-	-	-	-	hxuB-HI*	-	-	-	-	oppC-HI*	-	-	pdxT-HI*	phoB-HI*	-	-
HI-SRR9847608_lib_instrument_run_read	-	-	bexA-f	bexB-f	bexC-c*	bexD-f	-	dat-HI*?	-	-	HI-f	-	hcsA-c*	hcsB-c*?	-	-	-	-	-	-	-	-	-	hxuB-HI*	-	-	-	-	oppC-HI*	-	-	pdxT-HI*?	phoB-HI*	-	-
HI-SRR9847609_lib_instrument_run_read	-	-	bexA-f*	bexB-f*	bexC-c*	bexD-f*	-	dat-HI*?	-	HI-e*	-	-	hcsA-c*?	hcsB-c*?	-	-	-	-	-	-	-	-	-	hxuB-HI*	-	-	-	-	oppC-HI*	-	-	pdxT-HI*?	phoB-HI*	-	-
HI-SRR9847610_lib_instrument_run_read	-	-	-	-	-	-	-	dat-HI*	-	-	-	-	-	-	-	-	-	-	-	-	-	-	-	hxuB-HI*	-	-	-	-	oppC-HI*	-	-	pdxT-HI*	phoB-HI*	-	-
HI-SRR9847611_lib_instrument_run_read	-	-	bexA-f*	bexB-f*	bexC-c*	bexD-f*	-	dat-HI*?	-	HI-e	-	-	hcsA-c*?	hcsB-c*?	-	-	-	-	-	-	-	-	-	hxuB-HI*	-	-	-	-	oppC-HI*	-	-	pdxT-HI*?	phoB-HI*	-	-
HI-SRR9847612_lib_instrument_run_read	-	-	bexA-f*	bexB-f*	bexC-c*	bexD-f*	-	dat-HI*?	-	HI-e	-	-	hcsA-c*?	hcsB-c*?	-	-	-	-	-	-	-	-	-	hxuB-HI*	-	-	-	-	oppC-HI*	-	-	pdxT-HI*?	phoB-HI*	-	-
HI-SRR9847613_lib_instrument_run_read	-	-	bexA-f	bexB-f	bexC-c*	bexD-f	-	dat-HI*?	-	-	HI-f	-	hcsA-c*	hcsB-c*?	-	-	-	-	-	-	-	-	-	hxuB-HI*	-	-	-	-	oppC-HI*	-	-	pdxT-HI*?	phoB-HI*	-	-
HI-SRR9847614_lib_instrument_run_read	-	-	-	-	-	-	-	dat-HI*	-	-	-	-	-	-	-	-	-	-	-	-	-	-	-	hxuB-HI*	-	-	-	-	oppC-HI*	-	-	pdxT-HI	phoB-HI	-	-
HI-SRR9847615_lib_instrument_run_read	-	-	bexA-f	bexB-f	bexC-c*	bexD-f	-	dat-HI*?	-	-	HI-f	-	hcsA-c*	hcsB-c*?	-	-	-	-	-	-	-	-	-	hxuB-HI*	-	-	-	-	oppC-HI*	-	-	pdxT-HI*?	phoB-HI*	-	-
HI-SRR9847616_lib_instrument_run_read	-	-	bexA-f*	bexB-f*	bexC-c*	bexD-f*	-	dat-HI*?	-	HI-e*	-	-	hcsA-c*?	hcsB-c*?	-	-	-	-	-	-	-	-	-	hxuB-HI*	-	-	-	-	oppC-HI*	-	-	pdxT-HI*?	phoB-HI*	-	-
HI-SRR9847617_lib_instrument_run_read	-	-	-	-	-	-	-	dat-HI*	-	-	-	-	-	-	-	-	-	-	-	-	-	-	-	hxuB-HI*	-	-	-	-	oppC-HI*	-	-	pdxT-HI	phoB-HI	-	-
HI-SRR9847618_lib_instrument_run_read	-	-	-	-	-	-	-	dat-HI*	-	-	-	-	-	-	-	-	-	-	-	-	-	-	-	hxuB-HI*	-	-	-	-	oppC-HI*	-	-	pdxT-HI*	phoB-HI*	-	-
HI-SRR9847619_lib_instrument_run_read	-	-	bexA-f*	bexB-f*	bexC-c*	bexD-f*	-	dat-HI*?	-	HI-e*	-	-	hcsA-c*?	hcsB-c*?	-	-	-	-	-	-	-	-	-	hxuB-HI*	-	-	-	-	oppC-HI*	-	-	pdxT-HI*?	phoB-HI*	-	-
HI-SRR9847620_lib_instrument_run_read	-	-	-	-	-	-	-	dat-HI*?	-	-	-	-	-	-	-	-	-	-	-	-	-	-	-	hxuB-HI*	-	-	-	-	oppC-HI*	-	-	pdxT-HI*	phoB-HI	-	-
HI-SRR9847621_lib_instrument_run_read	-	-	-	-	-	-	-	dat-HI*	-	-	-	-	-	-	-	-	-	-	-	-	-	-	-	hxuB-HI*	-	-	-	-	oppC-HI*	-	-	pdxT-HI	phoB-HI	-	-
HI-SRR9847622_lib_instrument_run_read	-	-	-	-	-	-	-	dat-HI*?	-	-	-	-	-	-	-	-	-	-	-	-	-	-	-	hxuB-HI*	-	-	-	-	oppC-HI*	-	-	pdxT-HI*	phoB-HI	-	-
HI-SRR9847623_lib_instrument_run_read	-	-	-	-	-	-	-	dat-HI*?	-	-	-	-	-	-	-	-	-	-	-	-	-	-	-	hxuB-HI*	-	-	-	-	oppC-HI*	-	-	pdxT-HI*	phoB-HI	-	-
HI-SRR9847624_lib_instrument_run_read	-	-	bexA-f	bexB-f	bexC-c*	bexD-f	-	dat-HI*?	-	-	HI-f	-	hcsA-c*	hcsB-c*?	-	-	-	-	-	-	-	-	-	hxuB-HI*	-	-	-	-	oppC-HI*	-	-	pdxT-HI*?	phoB-HI*	-	-
HI-SRR9847625_lib_instrument_run_read	-	-	-	-	-	-	-	dat-HI	-	-	-	-	-	-	-	-	-	-	-	-	-	-	-	hxuB-HI*	-	-	-	-	oppC-HI*	-	-	pdxT-HI	phoB-HI	-	-
HI-SRR9847626_lib_instrument_run_read	-	-	bexA-f*	bexB-f*	bexC-c*	bexD-f*	-	dat-HI*?	-	HI-e*	-	-	hcsA-c*?	hcsB-c*?	-	-	-	-	-	-	-	-	-	hxuB-HI*	-	-	-	-	oppC-HI*	-	-	pdxT-HI*?	phoB-HI*	-	-
HI-SRR9847627_lib_instrument_run_read	-	-	-	-	-	-	-	dat-HI*	-	-	-	-	-	-	-	-	-	-	-	-	-	-	-	hxuB-HI*	-	-	-	-	oppC-HI*	-	-	pdxT-HI*	phoB-HI*	-	-
HI-SRR9847628_lib_instrument_run_read	-	-	bexA-f*	bexB-f*	bexC-c*	bexD-f*	-	dat-HI*?	-	HI-e*	-	-	hcsA-c*?	hcsB-c*?	-	-	-	-	-	-	-	-	-	hxuB-HI*	-	-	-	-	oppC-HI*	-	-	pdxT-HI*?	phoB-HI*	-	-
HI-SRR9847629_lib_instrument_run_read	-	HI-b*	bexA-c*	bexB-f*	bexC-c*	bexD-f*	-	dat-HI*	-	-	-	-	hcsA-c*	hcsB-c*	-	-	-	-	-	-	-	-	-	hxuB-HI*	-	-	-	-	oppC-HI*	-	-	pdxT-HI*	phoB-HI*	-	-
HI-SRR9847630_lib_instrument_run_read	-	-	bexA-f*	bexB-f*	bexC-c*	bexD-f*	-	dat-HI*?	-	HI-e*	-	-	hcsA-c*?	hcsB-c*?	-	-	-	-	-	-	-	-	-	hxuB-HI*	-	-	-	-	oppC-HI*	-	-	pdxT-HI*?	phoB-HI*	-	-
HI-SRR9847631_lib_instrument_run_read	-	HI-b*	bexA-c*	bexB-f*	bexC-c*	bexD-f*	-	dat-HI*?	-	-	-	-	hcsA-c*	hcsB-c*	-	-	-	-	-	-	-	-	-	hxuB-HI*	-	-	-	-	oppC-HI*	-	-	pdxT-HI*	phoB-HI*	-	-
HI-SRR9847632_lib_instrument_run_read	-	-	bexA-f	bexB-f	bexC-c*	bexD-f	-	dat-HI*?	-	-	HI-f	-	hcsA-c*	hcsB-c*?	-	-	-	-	-	-	-	-	-	hxuB-HI*	-	-	-	-	oppC-HI*	-	-	pdxT-HI*?	phoB-HI*	-	-
HI-SRR9847633_lib_instrument_run_read	-	-	-	-	-	-	-	dat-HI*	-	-	-	-	-	-	-	-	-	-	-	-	-	-	-	hxuB-HI*	-	-	-	-	oppC-HI*	-	-	pdxT-HI*	phoB-HI	-	-
HI-SRR9847634_lib_instrument_run_read	-	-	-	-	-	-	-	dat-HI*	-	-	-	-	-	-	-	-	-	-	-	-	-	-	-	hxuB-HI*	-	-	-	-	oppC-HI*	-	-	pdxT-HI	phoB-HI*	-	-
HI-SRR9847635_lib_instrument_run_read	-	-	-	-	-	-	-	dat-HI*	-	-	-	-	-	-	-	-	-	-	-	-	-	-	-	hxuB-HI*	-	-	-	-	oppC-HI*	-	-	pdxT-HI	phoB-HI*	-	-
HI-SRR9847636_lib_instrument_run_read	-	-	-	-	-	-	-	dat-HI*	-	-	-	-	-	-	-	-	-	-	-	-	-	-	-	hxuB-HI*	-	-	-	-	oppC-HI*	-	-	pdxT-HI*	phoB-HI*	-	-
HI-SRR9847637_lib_instrument_run_read	-	-	-	-	-	-	-	dat-HI*?	-	-	-	-	-	-	-	-	-	-	-	-	-	-	-	hxuB-HI*	-	-	-	-	oppC-HI*	-	-	pdxT-HI*	phoB-HI	-	-
HI-SRR9847638_lib_instrument_run_read	-	-	-	-	-	-	-	dat-HI*	-	-	-	-	-	-	-	-	-	-	-	-	-	-	-	hxuB-HI*	-	-	-	-	oppC-HI*	-	-	pdxT-HI*	phoB-HI*	-	-
HI-SRR9847639_lib_instrument_run_read	-	-	-	-	-	-	-	dat-HI*	-	-	-	-	-	-	-	-	-	-	-	-	-	-	-	hxuB-HI*	-	-	-	-	oppC-HI*	-	-	pdxT-HI	phoB-HI	-	-
HI-SRR9847640_lib_instrument_run_read	-	-	-	-	-	-	-	dat-HI*	-	-	-	-	-	-	-	-	-	-	-	-	-	-	-	hxuB-HI*	-	-	-	-	oppC-HI*	-	-	pdxT-HI*	phoB-HI*	-	-
HI-SRR9847641_lib_instrument_run_read	-	-	bexA-c*	bexB-c	bexC-c	bexD-f*	HI-c	dat-HI*	-	-	-	-	hcsA-c	hcsB-c	-	-	-	-	-	-	-	-	-	hxuB-HI*	-	-	-	-	oppC-HI*	-	-	pdxT-HI*	phoB-HI*	-	-
HI-SRR9847642_lib_instrument_run_read	HI-a	-	bexA-c*	bexB-f*	bexC-c*	bexD-f*	-	dat-HI*?	-	-	-	-	hcsA-c*?	hcsB-c*	-	-	-	-	-	-	-	-	-	hxuB-HI*	-	-	-	-	oppC-HI*	-	-	pdxT-HI*	phoB-HI*	-	-
HI-SRR9847643_lib_instrument_run_read	-	-	-	-	-	-	-	dat-HI	-	-	-	-	-	-	-	-	-	-	-	-	-	-	-	hxuB-HI*	-	-	-	-	oppC-HI	-	-	pdxT-HI*	phoB-HI	-	-
HI-SRR9847644_lib_instrument_run_read	-	-	-	-	-	-	-	dat-HI*	-	-	-	-	-	-	-	-	-	-	-	-	-	-	-	hxuB-HI*	-	-	-	-	oppC-HI*	-	-	pdxT-HI*	phoB-HI	-	-
HI-SRR9847645_lib_instrument_run_read	-	-	-	-	-	-	-	dat-HI*	-	-	-	-	-	-	-	-	-	-	-	-	-	-	-	hxuB-HI*	-	-	-	-	oppC-HI*	-	-	pdxT-HI*	phoB-HI	-	-
HI-SRR9847646_lib_instrument_run_read	-	-	bexA-f	bexB-f	bexC-c*	bexD-f	-	dat-HI*?	-	-	HI-f*	-	hcsA-c*	hcsB-c*?	-	-	-	-	-	-	-	-	-	hxuB-HI*	-	-	-	-	oppC-HI*	-	-	pdxT-HI*?	phoB-HI*	-	-
HI-SRR9847647_lib_instrument_run_read	-	-	-	-	-	-	-	dat-HI	-	-	-	-	-	-	-	-	-	-	-	-	-	-	-	hxuB-HI*	-	-	-	-	oppC-HI*	-	-	pdxT-HI	phoB-HI	-	-
HI-SRR9847648_lib_instrument_run_read	-	-	-	-	-	-	-	dat-HI*	-	-	-	-	-	-	-	-	-	-	-	-	-	-	-	hxuB-HI*	-	-	-	-	oppC-HI*	-	-	pdxT-HI	phoB-HI	-	-
HI-SRR9847649_lib_instrument_run_read	-	-	bexA-f	bexB-f	bexC-c*	bexD-f	-	dat-HI*?	-	-	HI-f*	-	hcsA-c*	hcsB-c*?	-	-	-	-	-	-	-	-	-	hxuB-HI*	-	-	-	-	oppC-HI*	-	-	pdxT-HI*?	phoB-HI*	-	-
HI-SRR9847650_lib_instrument_run_read	-	-	-	-	-	-	-	dat-HI*	-	-	-	-	-	hcsB-f*?	-	-	-	-	-	-	-	-	-	hxuB-HI*	-	-	-	-	oppC-HI*	-	-	pdxT-HI*	phoB-HI*	-	-
HI-SRR9847651_lib_instrument_run_read	-	-	bexA-f*	bexB-f*	bexC-c*	bexD-f*	-	dat-HI*?	-	HI-e*	-	-	hcsA-c*?	hcsB-c*?	-	-	-	-	-	-	-	-	-	hxuB-HI*	-	-	-	-	oppC-HI*	-	-	pdxT-HI*?	phoB-HI*	-	-
HpI-ERR1045821_lib_instrument_run_read	-	-	-	-	-	-	-	-	-	-	-	fklB-HH*?	-	-	hemA-HpI*	-	hemC-HpI*	hemD-HpI*	hemE-HpI*	hemG-HpI*?	hemH-HpI*?	hemL-HpI*	hemN-HpI*	-	-	-	-	-	oppC-HI*	-	-	-	-	-	-
HpI-ERR2704872_lib_instrument_run_read	-	-	bexA-f*?	bexB-c*?	bexC-c*	bexD-f*	-	-	-	-	-	fklB-HH*?	hcsA-f*	hcsB-c*?	hemA-HpI*	-	hemC-HpI*	hemD-HpI*	hemE-HpI*	hemG-HpI*	hemH-HpI*?	hemL-HpI*?	hemN-HpI*	-	-	-	-	-	oppC-HI*	-	HPAR-1*	-	-	-	-
HpI-ERR2704873_lib_instrument_run_read	-	-	bexA-c*?	bexB-c*?	bexC-c*	bexD-f*	-	-	-	-	-	fklB-HH*?	hcsA-f*	hcsB-c*?	hemA-HpI*	-	hemC-HpI*	hemD-HpI*	hemE-HpI*	hemG-HpI*	hemH-HpI*?	hemL-HpI*	hemN-HpI*	-	-	-	-	-	oppC-HI*	-	HPAR-1*	-	-	-	-
HpI-ERR2704874_lib_instrument_run_read	-	-	bexA-f*?	bexB-f*	bexC-c*	bexD-f*	-	-	-	-	-	fklB-HH*?	hcsA-f*	hcsB-c*?	hemA-HpI*	-	hemC-HpI*	hemD-HpI*	hemE-HpI*	hemG-HpI*	hemH-HpI*?	hemL-HpI*	hemN-HpI*	-	-	-	-	-	oppC-HI*	-	HPAR-1	-	-	-	-
HpI-ERR2704875_lib_instrument_run_read	-	-	bexA-f*?	bexB-f*	bexC-c*	bexD-f*	-	-	-	-	-	fklB-HH*?	hcsA-f*	hcsB-c*?	hemA-HpI*	-	hemC-HpI*	hemD-HpI*	hemE-HpI*	hemG-HpI*	hemH-HpI*?	hemL-HpI*?	hemN-HpI*	-	-	-	-	-	oppC-HI*	-	HPAR-1*?	-	-	-	-
HpI-ERR4007752_2021-08-12_SRA_2021-08-12_xbp	-	-	-	-	-	-	-	-	-	-	-	fklB-HH*?	-	-	hemA-HpI*	-	hemC-HpI*	hemD-HpI*	hemE-HpI*	hemG-HpI*	hemH-HpI*	hemL-HpI*	hemN-HpI*	-	-	-	-	-	oppC-HI*	-	-	-	-	-	-
HpI-ERR4007753_2021-08-12_SRA_2021-08-12_xbp	-	-	-	-	-	-	-	-	-	-	-	fklB-HH*?	-	-	hemA-HpI*	-	hemC-HpI*	hemD-HpI*	hemE-HpI*	hemG-HpI*	hemH-HpI*	hemL-HpI*	hemN-HpI*	-	-	-	-	-	oppC-HI*	-	-	-	-	-	-
HpI-ERR4007754_2021-08-12_SRA_2021-08-12_xbp	-	-	-	-	-	-	-	-	-	-	-	fklB-HH*?	-	-	hemA-HpI*	-	hemC-HpI*	hemD-HpI*	hemE-HpI*	hemG-HpI*	hemH-HpI*?	hemL-HpI*	hemN-HpI*	-	-	-	-	-	oppC-HI*	-	-	-	-	-	-
HpI-ERR4007756_2021-08-12_SRA_2021-08-12_xbp	-	-	-	-	-	-	-	-	-	-	-	fklB-HH*?	-	-	hemA-HpI*	-	hemC-HpI*	hemD-HpI*	hemE-HpI*	hemG-HpI*	hemH-HpI*?	hemL-HpI*	hemN-HpI*	-	-	-	-	-	oppC-HI*	-	-	-	-	-	-
HpI-ERR4007757_2021-08-12_SRA_2021-08-12_xbp	-	-	-	-	-	-	-	-	-	-	-	fklB-HH*?	-	-	hemA-HpI*?	-	hemC-HpI*	hemD-HpI*	hemE-HpI*	hemG-HpI*	hemH-HpI*?	hemL-HpI*	hemN-HpI*	-	-	-	-	-	oppC-HI*	-	-	-	-	-	-
HpI-ERR4007758_2021-08-12_SRA_2021-08-12_xbp	-	-	-	-	-	-	-	-	-	-	-	fklB-HH*?	-	-	hemA-HpI*	-	hemC-HpI*	hemD-HpI*	hemE-HpI*	hemG-HpI*	hemH-HpI*?	hemL-HpI*	hemN-HpI*	-	-	-	-	-	oppC-HI*	-	-	-	-	-	-
HpI-ERR4007759_2021-08-12_SRA_2021-08-12_xbp	-	-	-	-	-	-	-	-	-	-	-	fklB-HH*?	-	-	hemA-HpI*	-	hemC-HpI*	hemD-HpI*	hemE-HpI*	hemG-HpI*	hemH-HpI*?	hemL-HpI*	hemN-HpI*	-	-	-	-	-	oppC-HI*	-	-	-	-	-	-
HpI-ERR4007760_2021-08-12_SRA_2021-08-12_xbp	-	-	-	-	-	-	-	-	-	-	-	fklB-HH*?	-	-	hemA-HpI*	-	hemC-HpI*	hemD-HpI*	hemE-HpI*	hemG-HpI*	hemH-HpI*?	hemL-HpI*?	hemN-HpI*	-	-	-	-	-	oppC-HI*	-	-	-	-	-	-
HpI-ERR4007761_2021-08-12_SRA_2021-08-12_xbp	-	-	-	-	-	-	-	-	-	-	-	fklB-HH*?	-	-	hemA-HpI*?	-	hemC-HpI*	hemD-HpI*	hemE-HpI*	hemG-HpI*	hemH-HpI*?	hemL-HpI*	hemN-HpI*	-	-	-	-	-	oppC-HI*	-	-	-	-	-	-
HpI-ERR4007762_2021-08-12_SRA_2021-08-12_xbp	-	-	bexA-f*?	bexB-f*	bexC-c*	bexD-f*	-	-	-	-	-	fklB-HH*?	hcsA-f*	hcsB-c*?	hemA-HpI*	-	hemC-HpI*	hemD-HpI*	hemE-HpI*	hemG-HpI*	hemH-HpI*?	hemL-HpI*?	hemN-HpI*	-	-	-	-	-	oppC-HI*	-	HPAR-1	-	-	-	-
HpI-ERR4007764_2021-08-12_SRA_2021-08-12_xbp	-	-	-	-	-	-	-	-	-	-	-	fklB-HH*?	-	-	hemA-HpI*	-	hemC-HpI*	hemD-HpI*	hemE-HpI*	hemG-HpI*	hemH-HpI*	hemL-HpI*	hemN-HpI*	-	-	-	-	-	oppC-HI*	-	-	-	-	-	-
HpI-ERR4007765_2021-08-12_SRA_2021-08-12_xbp	-	-	-	-	-	-	-	-	-	-	-	fklB-HH*?	-	-	hemA-HpI*	-	hemC-HpI*	hemD-HpI*	hemE-HpI*	hemG-HpI*	hemH-HpI*?	hemL-HpI*?	hemN-HpI*	-	-	-	-	-	oppC-HI*	-	-	-	-	-	-
HpI-ERR4007766_2021-08-12_SRA_2021-08-12_xbp	-	-	-	-	-	-	-	-	-	-	-	fklB-HH*?	-	-	hemA-HpI*	-	hemC-HpI*	hemD-HpI*	hemE-HpI*	hemG-HpI*	hemH-HpI*?	hemL-HpI*	hemN-HpI*	-	-	-	-	-	oppC-HI*	-	-	-	-	-	-
HpI-ERR4007767_2021-08-12_SRA_2021-08-12_xbp	-	-	-	-	-	-	-	-	-	-	-	fklB-HH*?	-	-	hemA-HpI*?	-	hemC-HpI*	hemD-HpI*	hemE-HpI*	hemG-HpI*	hemH-HpI*?	hemL-HpI*	hemN-HpI*	-	-	-	-	-	oppC-HI*	-	-	-	-	-	-
HpI-ERR4007768_2021-08-12_SRA_2021-08-12_xbp	-	-	bexA-f*?	bexB-c*	bexC-c*	bexD-c*?	-	-	-	-	-	fklB-HH*?	hcsA-f*?	hcsB-c*?	hemA-HpI*	-	hemC-HpI*	hemD-HpI*	hemE-HpI*	hemG-HpI*	hemH-HpI*?	hemL-HpI*	hemN-HpI*	-	-	-	-	-	oppC-HI*	HSPU-2*	-	-	-	-	tpd-HH*?
HpI-ERR4007769_2021-08-12_SRA_2021-08-12_xbp	-	-	-	-	-	-	-	-	-	-	-	fklB-HH*?	-	-	hemA-HpI*	-	hemC-HpI*	hemD-HpI*	hemE-HpI*	hemG-HpI*	hemH-HpI*	hemL-HpI*	hemN-HpI*	-	-	-	-	-	oppC-HI*	-	-	-	-	-	-
HpI-ERR4007770_2021-08-12_SRA_2021-08-12_xbp	-	-	-	-	-	-	-	-	-	-	-	fklB-HH*?	-	-	hemA-HpI*	-	hemC-HpI*	hemD-HpI*	hemE-HpI*	hemG-HpI*	hemH-HpI*?	hemL-HpI*	hemN-HpI*	-	-	-	-	-	oppC-HI*	-	-	-	-	-	tpd-HH*?
HpI-ERR4007771_2021-08-12_SRA_2021-08-12_xbp	-	-	-	-	-	-	-	-	-	-	-	fklB-HH*?	-	-	hemA-HpI*?	-	hemC-HpI*	hemD-HpI*	hemE-HpI*	hemG-HpI*	hemH-HpI*?	hemL-HpI*?	hemN-HpI*	-	-	-	-	-	oppC-HI*	-	-	-	-	-	-
HpI-ERR4007772_2021-08-12_SRA_2021-08-12_xbp	-	-	-	-	-	-	-	-	-	-	-	fklB-HH*?	-	-	hemA-HpI*	-	hemC-HpI*	hemD-HpI*	hemE-HpI*	hemG-HpI*	hemH-HpI*?	hemL-HpI*?	hemN-HpI*	-	-	-	-	-	oppC-HI*	-	-	-	-	-	-
HpI-ERR4007774_2021-08-12_SRA_2021-08-12_xbp	-	-	-	-	-	-	-	-	-	-	-	fklB-HH*?	-	-	hemA-HpI*	-	hemC-HpI*	hemD-HpI*	hemE-HpI*	hemG-HpI*	hemH-HpI*?	hemL-HpI*	hemN-HpI*	-	-	-	-	-	oppC-HI*	-	-	-	-	-	-
HpI-ERR4007775_2021-08-12_SRA_2021-08-12_xbp	-	-	-	-	-	-	-	-	-	-	-	fklB-HH*?	-	-	hemA-HpI*	-	hemC-HpI*	hemD-HpI*	hemE-HpI*	hemG-HpI*	hemH-HpI*?	hemL-HpI*	hemN-HpI*	-	-	-	-	-	oppC-HI*	-	-	-	-	-	-
HpI-ERR4007776_2021-08-12_SRA_2021-08-12_xbp	-	-	-	-	-	-	-	-	-	-	-	fklB-HH*?	-	-	hemA-HpI*	-	hemC-HpI*	hemD-HpI*	hemE-HpI*	hemG-HpI*	hemH-HpI*?	hemL-HpI*	hemN-HpI*	-	-	-	-	-	oppC-HI*	-	-	-	-	-	-
HpI-ERR4007777_2021-08-12_SRA_2021-08-12_xbp	-	-	bexA-f*	bexB-c*?	bexC-c*	bexD-f*	-	-	-	-	-	fklB-HH*?	hcsA-f*	hcsB-c*?	hemA-HpI*	-	hemC-HpI*	hemD-HpI*	hemE-HpI*	hemG-HpI*	hemH-HpI*?	hemL-HpI*	hemN-HpI*	-	-	-	-	-	oppC-HI*	-	HPAR-1	-	-	-	-
HpI-ERR4007778_2021-08-12_SRA_2021-08-12_xbp	-	-	-	-	-	-	-	-	-	-	-	fklB-HH*?	-	-	hemA-HpI*	-	hemC-HpI*	hemD-HpI*	hemE-HpI*	hemG-HpI*?	hemH-HpI*?	hemL-HpI*	hemN-HpI*	-	-	-	-	-	oppC-HI*	-	-	-	-	-	-
HpI-ERR4007779_2021-08-12_SRA_2021-08-12_xbp	-	-	bexA-f*	bexB-f*	bexC-c*	bexD-f*	-	-	-	-	-	fklB-HH*?	hcsA-f*	hcsB-c*?	hemA-HpI*	-	hemC-HpI*	hemD-HpI*	hemE-HpI*	hemG-HpI*	hemH-HpI*?	hemL-HpI*	hemN-HpI*	-	-	-	-	-	oppC-HI*	-	HPAR-1*?	-	-	-	-
HpI-ERR4007780_2021-08-12_SRA_2021-08-12_xbp	-	-	-	-	-	-	-	-	-	-	-	fklB-HH*?	-	-	hemA-HpI*?	-	hemC-HpI*	hemD-HpI*	hemE-HpI*	hemG-HpI*	hemH-HpI*?	hemL-HpI*?	hemN-HpI*	-	-	-	-	-	oppC-HI*	-	-	-	-	-	-
HpI-ERR4007781_2021-08-12_SRA_2021-08-12_xbp	-	-	-	-	-	-	-	-	-	-	-	fklB-HH*?	-	-	hemA-HpI*	-	hemC-HpI*	hemD-HpI*	hemE-HpI*	hemG-HpI*	hemH-HpI*	hemL-HpI*	hemN-HpI*	-	-	-	-	-	oppC-HI*	-	-	-	-	-	-
HpI-ERR4007782_2021-08-12_SRA_2021-08-12_xbp	-	-	-	-	-	-	-	-	-	-	-	fklB-HH*?	-	-	hemA-HpI*?	-	hemC-HpI*	hemD-HpI*	hemE-HpI*	hemG-HpI*	hemH-HpI*?	hemL-HpI*?	hemN-HpI*	-	-	-	-	-	oppC-HI*	-	-	-	-	-	-
HpI-ERR4007783_2021-08-12_SRA_2021-08-12_xbp	-	-	bexA-f*?	bexB-f*	bexC-c*	bexD-f*	-	-	-	-	-	fklB-HH*?	hcsA-f*	hcsB-c*?	hemA-HpI*	-	hemC-HpI*	hemD-HpI*	hemE-HpI*	hemG-HpI*	hemH-HpI*?	hemL-HpI*	hemN-HpI*	-	-	-	-	-	oppC-HI*	-	HPAR-1	-	-	-	-
HpI-ERR4007784_2021-08-12_SRA_2021-08-12_xbp	-	-	-	-	-	-	-	-	-	-	-	fklB-HH*?	-	-	hemA-HpI*?	-	hemC-HpI*	hemD-HpI*	hemE-HpI*	hemG-HpI*	hemH-HpI*?	hemL-HpI*	hemN-HpI*	-	-	-	-	-	oppC-HI*	-	-	-	-	-	-
HpI-ERR4007785_2021-08-12_SRA_2021-08-12_xbp	-	-	-	-	-	-	-	-	-	-	-	fklB-HH*?	-	-	hemA-HpI*	-	hemC-HpI*	hemD-HpI*	hemE-HpI*	hemG-HpI*	hemH-HpI*?	hemL-HpI*	hemN-HpI*	-	-	-	-	-	oppC-HI*	-	-	-	-	-	-
HpI-ERR4007786_2021-08-12_SRA_2021-08-12_xbp	-	-	-	-	-	-	-	-	-	-	-	fklB-HH*?	-	-	hemA-HpI*	-	hemC-HpI*	hemD-HpI*	hemE-HpI*	hemG-HpI*	hemH-HpI*?	hemL-HpI*	hemN-HpI*	-	-	-	-	-	oppC-HI*	-	-	-	-	-	-
HpI-ERR4007787_2021-08-12_SRA_2021-08-12_xbp	-	-	bexA-f*?	bexB-f*	bexC-c*	bexD-f*	-	-	-	-	-	fklB-HH*?	hcsA-f*	hcsB-c*?	hemA-HpI*	-	hemC-HpI*	hemD-HpI*	hemE-HpI*	hemG-HpI*	hemH-HpI*?	hemL-HpI*	hemN-HpI*	-	-	-	-	-	oppC-HI*	-	HPAR-1*	-	-	-	-
HpI-ERR4007788_2021-08-12_SRA_2021-08-12_xbp	-	-	-	-	-	-	-	-	-	-	-	fklB-HH*?	-	-	hemA-HpI*	-	hemC-HpI*	hemD-HpI*	hemE-HpI*	hemG-HpI*	hemH-HpI*?	hemL-HpI*	hemN-HpI*	-	-	-	-	-	oppC-HI*	-	-	-	-	-	-
HpI-ERR4007789_2021-08-12_SRA_2021-08-12_xbp	-	-	-	-	-	-	-	-	-	-	-	fklB-HH*?	-	-	hemA-HpI*	-	hemC-HpI*	hemD-HpI*	hemE-HpI*	hemG-HpI*	hemH-HpI*?	hemL-HpI*	hemN-HpI*	-	-	-	-	-	oppC-HI*	-	-	-	-	-	-
HpI-ERR4007790_2021-08-12_SRA_2021-08-12_xbp	-	-	-	-	-	-	-	-	-	-	-	fklB-HH*?	-	-	hemA-HpI*	-	hemC-HpI*	hemD-HpI*	hemE-HpI*	hemG-HpI*	hemH-HpI*?	hemL-HpI*	hemN-HpI*	-	-	-	-	-	oppC-HI*	-	-	-	-	-	-
HpI-ERR4007791_2021-08-12_SRA_2021-08-12_xbp	-	-	-	-	-	-	-	-	-	-	-	fklB-HH*?	-	-	hemA-HpI*	-	hemC-HpI*	hemD-HpI*	hemE-HpI*	hemG-HpI*	hemH-HpI*?	hemL-HpI*	hemN-HpI*	-	-	-	-	-	oppC-HI*	-	-	-	-	-	-
HpI-ERR4007792_2021-08-12_SRA_2021-08-12_xbp	-	-	-	-	-	-	-	-	-	-	-	fklB-HH*?	-	-	hemA-HpI*?	-	hemC-HpI*	hemD-HpI*	hemE-HpI*	hemG-HpI*	hemH-HpI*?	hemL-HpI*	hemN-HpI*	-	-	-	-	-	oppC-HI*	-	-	-	-	-	-
HpI-ERR4007795_2021-08-12_SRA_2021-08-12_xbp	-	-	-	-	-	-	-	-	-	-	-	fklB-HH*?	-	-	hemA-HpI*	-	hemC-HpI*	hemD-HpI*	hemE-HpI*	hemG-HpI*	hemH-HpI*?	hemL-HpI*	hemN-HpI*	-	-	-	-	-	oppC-HI*	-	-	-	-	-	-
HpI-ERR4007796_2021-08-12_SRA_2021-08-12_xbp	-	-	-	-	-	-	-	-	-	-	-	fklB-HH*?	-	-	hemA-HpI*	-	hemC-HpI*	hemD-HpI*	hemE-HpI*	hemG-HpI*	hemH-HpI*	hemL-HpI*?	hemN-HpI*	-	-	-	-	-	oppC-HI*	-	-	-	-	-	-
HpI-ERR4007797_2021-08-12_SRA_2021-08-12_xbp	-	-	-	-	-	-	-	-	-	-	-	fklB-HH*?	-	-	hemA-HpI*	-	hemC-HpI*	hemD-HpI*	hemE-HpI*	hemG-HpI*	hemH-HpI*?	hemL-HpI*	hemN-HpI*	-	-	-	-	-	oppC-HI*	-	-	-	-	-	-
HpI-ERR4007799_2021-08-12_SRA_2021-08-12_xbp	-	-	-	-	-	-	-	-	-	-	-	fklB-HH*?	-	-	hemA-HpI*	-	hemC-HpI*	hemD-HpI*	hemE-HpI*	hemG-HpI*	hemH-HpI*?	hemL-HpI*?	hemN-HpI*	-	-	-	-	-	oppC-HI*	-	-	-	-	-	-
HpI-ERR4007800_2021-08-12_SRA_2021-08-12_xbp	-	-	bexA-f*?	bexB-f*?	bexC-c*	bexD-f*	-	-	-	-	-	fklB-HH*?	hcsA-f*	hcsB-c*?	hemA-HpI*	-	hemC-HpI*	hemD-HpI*	hemE-HpI*	hemG-HpI*	hemH-HpI*?	hemL-HpI*	hemN-HpI*	-	-	-	-	-	oppC-HI*	-	HPAR-1*	-	-	-	-
HpI-ERR4007803_2021-08-12_SRA_2021-08-12_xbp	-	-	-	-	-	-	-	-	-	-	-	fklB-HH*?	-	-	hemA-HpI*	-	hemC-HpI*	hemD-HpI*	hemE-HpI*	hemG-HpI*	hemH-HpI*?	hemL-HpI*	hemN-HpI*	-	-	-	-	-	oppC-HI*	-	-	-	-	-	-
HpI-ERR4007804_2021-08-12_SRA_2021-08-12_xbp	-	-	-	-	-	-	-	-	-	-	-	fklB-HH*?	-	-	hemA-HpI*	-	hemC-HpI*	hemD-HpI*	hemE-HpI*	hemG-HpI*	hemH-HpI*?	hemL-HpI*	hemN-HpI*	-	-	-	-	-	oppC-HI*	-	-	-	-	-	-
HpI-ERR4007805_2021-08-12_SRA_2021-08-12_xbp	-	-	-	-	-	-	-	-	-	-	-	fklB-HH*?	-	-	hemA-HpI*	-	hemC-HpI*	hemD-HpI*	hemE-HpI*	hemG-HpI*	hemH-HpI*	hemL-HpI*	hemN-HpI*	-	-	-	-	-	oppC-HI*	-	-	-	-	-	-
HpI-ERR4007806_2021-08-12_SRA_2021-08-12_xbp	-	-	-	-	-	-	-	-	-	-	-	fklB-HH*?	-	-	hemA-HpI*	-	hemC-HpI*	hemD-HpI*	hemE-HpI*	hemG-HpI*?	hemH-HpI*?	hemL-HpI*	hemN-HpI*	-	-	-	-	-	oppC-HI*	-	-	-	-	-	-
HpI-ERR4007807_2021-08-12_SRA_2021-08-12_xbp	-	-	-	-	-	-	-	-	-	-	-	fklB-HH*?	-	-	hemA-HpI*	-	hemC-HpI*	hemD-HpI*	hemE-HpI*	hemG-HpI*	hemH-HpI*?	hemL-HpI*	hemN-HpI*	-	-	-	-	-	oppC-HI*	-	-	-	-	-	-
HpI-ERR4007808_2021-08-12_SRA_2021-08-12_xbp	-	-	-	-	-	-	-	-	-	-	-	fklB-HH*?	-	-	hemA-HpI*	-	hemC-HpI*	hemD-HpI*	hemE-HpI*	hemG-HpI*	hemH-HpI*?	hemL-HpI*	hemN-HpI*	-	-	-	-	-	oppC-HI*	-	-	-	-	-	-
HpI-ERR4007809_2021-08-12_SRA_2021-08-12_xbp	-	-	-	-	-	-	-	-	-	-	-	fklB-HH*?	-	-	hemA-HpI*	-	hemC-HpI*	hemD-HpI*	hemE-HpI*	hemG-HpI*	hemH-HpI*?	hemL-HpI*	hemN-HpI*	-	-	-	-	-	oppC-HI*	-	-	-	-	-	-
HpI-ERR4007811_2021-08-12_SRA_2021-08-12_xbp	-	-	-	-	-	-	-	-	-	-	-	fklB-HH*?	-	-	hemA-HpI*	-	hemC-HpI*	hemD-HpI*	hemE-HpI*	hemG-HpI*	hemH-HpI*?	hemL-HpI*	hemN-HpI*	-	-	-	-	-	oppC-HI*	-	-	-	-	-	-
HpI-SRR12805591_lib_instrument_run_read	-	-	-	-	-	-	-	-	-	-	-	fklB-HH*?	-	-	hemA-HpI*	-	hemC-HpI*	hemD-HpI*	hemE-HpI*	hemG-HpI*	hemH-HpI*?	hemL-HpI*	hemN-HpI*	-	-	-	-	-	oppC-HI*	-	-	-	-	-	-
HpI-SRR12805592_lib_instrument_run_read	-	-	-	-	-	-	-	-	-	-	-	fklB-HH*?	-	-	hemA-HpI*	-	hemC-HpI*	hemD-HpI*	hemE-HpI*	hemG-HpI*	hemH-HpI*?	hemL-HpI*	hemN-HpI*	-	-	-	-	-	oppC-HI*	-	-	-	-	-	-
HpI-SRR12805593_lib_instrument_run_read	-	-	-	-	-	-	-	-	-	-	-	fklB-HH*?	-	-	hemA-HpI*	-	hemC-HpI*	hemD-HpI*	hemE-HpI*	hemG-HpI*	hemH-HpI*	hemL-HpI*	hemN-HpI*	-	-	-	-	-	oppC-HI*	-	-	-	-	-	-
HpI-SRR12805594_lib_instrument_run_read	-	-	-	-	-	-	-	-	-	-	-	fklB-HH*?	-	-	hemA-HpI*	-	hemC-HpI*	hemD-HpI*	hemE-HpI*	hemG-HpI*	hemH-HpI*?	hemL-HpI*	hemN-HpI*	-	-	-	-	-	oppC-HI*	-	-	-	-	-	-
HpI-SRR12805596_lib_instrument_run_read	-	-	-	-	-	-	-	-	-	-	-	fklB-HH*?	-	-	hemA-HpI*	-	hemC-HpI*	hemD-HpI*	hemE-HpI*	hemG-HpI*	hemH-HpI*?	hemL-HpI*	hemN-HpI*	-	-	-	-	-	oppC-HI*	-	-	-	-	-	-
HpI-SRR12805597_lib_instrument_run_read	-	-	-	-	-	-	-	-	-	-	-	fklB-HH*?	-	-	hemA-HpI*	-	hemC-HpI*	hemD-HpI*	hemE-HpI*	hemG-HpI*	hemH-HpI*?	hemL-HpI*	hemN-HpI*	-	-	-	-	-	oppC-HI*	-	-	-	-	-	-
HpI-SRR12805598_lib_instrument_run_read	-	-	-	-	-	-	-	-	-	-	-	fklB-HH*?	-	-	hemA-HpI*	-	hemC-HpI*	hemD-HpI*	hemE-HpI*	hemG-HpI*	hemH-HpI*?	hemL-HpI*	hemN-HpI*	-	-	-	-	-	oppC-HI*	-	-	-	-	-	-
HpI-SRR12805599_lib_instrument_run_read	-	-	-	-	-	-	-	-	-	-	-	fklB-HH*?	-	-	hemA-HpI*	-	hemC-HpI*	hemD-HpI*	hemE-HpI*	hemG-HpI*	hemH-HpI*?	hemL-HpI*	hemN-HpI*	-	-	-	-	-	oppC-HI*	-	-	-	-	-	tpd-HH*?
HpI-SRR12805601_lib_instrument_run_read	-	-	-	-	-	-	-	-	-	-	-	fklB-HH*?	-	-	hemA-HpI*	-	hemC-HpI*	hemD-HpI*	hemE-HpI*	hemG-HpI*	hemH-HpI*?	hemL-HpI*	hemN-HpI*	-	-	-	-	-	oppC-HI*	-	-	-	-	-	-
HpI-SRR12805602_lib_instrument_run_read	-	-	-	-	-	-	-	-	-	-	-	fklB-HH*?	-	-	hemA-HpI*	-	hemC-HpI*	hemD-HpI*	hemE-HpI*	hemG-HpI*	hemH-HpI*?	hemL-HpI*	hemN-HpI*	-	-	-	-	-	oppC-HI*	-	-	-	-	-	-
HpI-SRR12805603_lib_instrument_run_read	-	-	-	-	-	-	-	-	-	-	-	fklB-HH*?	-	-	hemA-HpI*	-	hemC-HpI*	hemD-HpI*	hemE-HpI*	hemG-HpI*	hemH-HpI*?	hemL-HpI*	hemN-HpI*	-	-	-	-	-	oppC-HI*	-	-	-	-	-	-
HpI-SRR12805604_lib_instrument_run_read	-	-	-	-	-	-	-	-	-	-	-	fklB-HH*?	-	-	hemA-HpI*	-	hemC-HpI*	hemD-HpI*	hemE-HpI*	hemG-HpI*	hemH-HpI*?	hemL-HpI*	hemN-HpI*	-	-	-	-	-	oppC-HI*	-	-	-	-	-	-
HpI-SRR12805606_lib_instrument_run_read	-	-	-	-	-	-	-	-	-	-	-	fklB-HH*?	-	-	hemA-HpI*	-	hemC-HpI*	hemD-HpI*	hemE-HpI*	hemG-HpI*	hemH-HpI*?	hemL-HpI*	hemN-HpI*	-	-	-	-	-	oppC-HI*	-	-	-	-	-	-
HpI-SRR12805608_lib_instrument_run_read	-	-	-	-	-	-	-	-	-	-	-	fklB-HH*?	-	-	hemA-HpI*	-	hemC-HpI*	hemD-HpI*	hemE-HpI*	hemG-HpI*	hemH-HpI*?	hemL-HpI*	hemN-HpI*	-	-	-	-	-	oppC-HI*	-	-	-	-	-	-
HpI-SRR12805609_lib_instrument_run_read	-	-	-	-	-	-	-	-	-	-	-	fklB-HH*?	-	-	hemA-HpI*	-	hemC-HpI*	hemD-HpI*	hemE-HpI*	hemG-HpI*	hemH-HpI*?	hemL-HpI*	hemN-HpI*	-	-	-	-	-	oppC-HI*	-	-	-	-	-	-
HpI-SRR12805610_lib_instrument_run_read	-	-	-	-	-	-	-	-	-	-	-	fklB-HH*?	-	-	hemA-HpI*	-	hemC-HpI*	hemD-HpI*	hemE-HpI*?	hemG-HpI*	hemH-HpI*?	hemL-HpI*	hemN-HpI*?	-	-	-	-	-	-	-	-	-	-	-	-
HpI-SRR12805611_lib_instrument_run_read	-	-	-	-	-	-	-	-	-	-	-	fklB-HH*?	-	-	hemA-HpI*	-	hemC-HpI*?	hemD-HpI*	hemE-HpI*	hemG-HpI*	hemH-HpI*?	hemL-HpI*	hemN-HpI*	-	-	-	-	-	oppC-HI*	-	-	-	-	-	tpd-HH*?
HpI-SRR12805612_lib_instrument_run_read	-	-	-	-	-	-	-	-	-	-	-	fklB-HH*?	-	-	hemA-HpI*	-	hemC-HpI*?	hemD-HpI*	hemE-HpI*	hemG-HpI*	hemH-HpI*?	hemL-HpI*	hemN-HpI*	-	-	-	-	-	oppC-HI*	-	-	-	-	-	tpd-HH*?
HpI-SRR12805614_lib_instrument_run_read	-	-	-	-	-	-	-	-	-	-	-	fklB-HH*?	-	-	hemA-HpI*	-	hemC-HpI*	hemD-HpI*	hemE-HpI*	hemG-HpI*	hemH-HpI*	hemL-HpI*	hemN-HpI*	-	-	-	-	-	oppC-HI*	-	-	-	-	-	-
HpI-SRR12805615_lib_instrument_run_read	-	-	-	-	-	-	-	-	-	-	-	fklB-HH*?	-	-	hemA-HpI*	-	hemC-HpI*	hemD-HpI*	hemE-HpI*	hemG-HpI*	hemH-HpI*?	hemL-HpI*	hemN-HpI*	-	-	-	-	-	oppC-HI*	-	-	-	-	-	-
HpI-SRR12805617_lib_instrument_run_read	-	-	-	-	-	-	-	-	-	-	-	fklB-HH*?	-	-	hemA-HpI*	-	hemC-HpI*	hemD-HpI*	hemE-HpI*	hemG-HpI*	hemH-HpI*?	hemL-HpI*	hemN-HpI*	-	-	-	-	-	oppC-HI*	-	-	-	-	-	-
HpI-SRR12805618_lib_instrument_run_read	-	-	-	-	-	-	-	-	-	-	-	fklB-HH*?	-	-	hemA-HpI*	-	hemC-HpI*	hemD-HpI*	hemE-HpI*	hemG-HpI*	hemH-HpI*?	hemL-HpI*	hemN-HpI*	-	-	-	-	-	oppC-HI*	-	-	-	-	-	-
HpI-SRR12805620_lib_instrument_run_read	-	-	-	-	-	-	-	-	-	-	-	fklB-HH*?	-	-	hemA-HpI*	-	hemC-HpI*	hemD-HpI*	hemE-HpI*	hemG-HpI*	hemH-HpI*?	hemL-HpI*	hemN-HpI*	-	-	-	-	-	oppC-HI*	-	-	-	-	-	-
HpI-SRR12805621_lib_instrument_run_read	-	-	-	-	-	-	-	-	-	-	-	fklB-HH*?	-	-	hemA-HpI*	-	hemC-HpI*	hemD-HpI*	hemE-HpI*	hemG-HpI*	hemH-HpI*	hemL-HpI*	hemN-HpI*	-	-	-	-	-	oppC-HI*	-	-	-	-	-	-
HpI-SRR12805622_lib_instrument_run_read	-	-	-	-	-	-	-	-	-	-	-	fklB-HH*?	-	-	hemA-HpI*	-	hemC-HpI*	hemD-HpI*	hemE-HpI*	hemG-HpI*	hemH-HpI*?	hemL-HpI*	hemN-HpI*	-	-	-	-	-	oppC-HI*	-	-	-	-	-	-
HpI-SRR12805623_lib_instrument_run_read	-	-	-	-	-	-	-	-	-	-	-	fklB-HH*?	-	-	hemA-HpI*	-	hemC-HpI*	hemD-HpI*	hemE-HpI*	hemG-HpI*	hemH-HpI*?	hemL-HpI*	hemN-HpI*	-	-	-	-	-	oppC-HI*	-	-	-	-	-	-
HpI-SRR12805624_lib_instrument_run_read	-	-	-	-	-	-	-	-	-	-	-	fklB-HH*?	-	-	hemA-HpI*	-	hemC-HpI*	hemD-HpI*	hemE-HpI*	hemG-HpI*	hemH-HpI*?	hemL-HpI*	hemN-HpI*	-	-	-	-	-	oppC-HI*	-	-	-	-	-	-
HpI-SRR12805625_lib_instrument_run_read	-	-	-	-	-	-	-	-	-	-	-	fklB-HH*?	-	-	hemA-HpI*	-	hemC-HpI*	hemD-HpI*	hemE-HpI*	hemG-HpI*	hemH-HpI*?	hemL-HpI*	hemN-HpI*	-	-	-	-	-	oppC-HI*	-	-	-	-	-	-
HpI-SRR12805627_lib_instrument_run_read	-	-	-	-	-	-	-	-	-	-	-	fklB-HH*?	-	-	hemA-HpI*	-	hemC-HpI*	hemD-HpI*	hemE-HpI*	hemG-HpI*	hemH-HpI*?	hemL-HpI*	hemN-HpI*	-	-	-	-	-	oppC-HI*	-	-	-	-	-	-
HpI-SRR12805628_lib_instrument_run_read	-	-	-	-	-	-	-	-	-	-	-	fklB-HH*?	-	-	hemA-HpI*	-	hemC-HpI*	hemD-HpI*	hemE-HpI*	hemG-HpI*	hemH-HpI*	hemL-HpI*	hemN-HpI*	-	-	-	-	-	oppC-HI*	-	-	-	-	-	tpd-HH*?
HpI-SRR12805629_lib_instrument_run_read	-	-	-	-	-	-	-	-	-	-	-	fklB-HH*?	-	-	hemA-HpI*	-	hemC-HpI*	hemD-HpI*	hemE-HpI*	hemG-HpI*	hemH-HpI*?	hemL-HpI*	hemN-HpI*	-	-	-	-	-	oppC-HI*	-	-	-	-	-	-
HpI-SRR12805631_lib_instrument_run_read	-	-	-	-	-	-	-	-	-	-	-	fklB-HH*?	-	-	hemA-HpI*	-	hemC-HpI*	hemD-HpI*	hemE-HpI*	hemG-HpI*	hemH-HpI*	hemL-HpI*	hemN-HpI*	-	-	-	-	-	oppC-HI*	-	-	-	-	-	-
HpI-SRR12805632_lib_instrument_run_read	-	-	-	-	-	-	-	-	-	-	-	fklB-HH*?	-	-	hemA-HpI*	-	hemC-HpI*	hemD-HpI*	hemE-HpI*	hemG-HpI*?	hemH-HpI*?	hemL-HpI*	hemN-HpI*	-	-	-	-	-	oppC-HI*	-	-	-	-	-	-
HpI-SRR12805633_lib_instrument_run_read	-	-	-	-	-	-	-	-	-	-	-	fklB-HH*?	-	-	hemA-HpI*	-	hemC-HpI*	hemD-HpI*	hemE-HpI*	hemG-HpI*	hemH-HpI*?	hemL-HpI*	hemN-HpI*	-	-	-	-	-	-	-	-	-	-	-	-
HpI-SRR12805635_lib_instrument_run_read	-	-	-	-	-	-	-	-	-	-	-	fklB-HH*?	-	-	hemA-HpI*	-	hemC-HpI*	hemD-HpI*	hemE-HpI*	hemG-HpI*	hemH-HpI*	hemL-HpI*	hemN-HpI*	-	-	-	-	-	oppC-HI*	-	-	-	-	-	tpd-HH*?
HpI-SRR12805636_lib_instrument_run_read	-	-	-	-	-	-	-	-	-	-	-	fklB-HH*?	-	-	hemA-HpI*?	-	hemC-HpI*	hemD-HpI*	hemE-HpI*	hemG-HpI*	hemH-HpI*?	hemL-HpI*?	hemN-HpI*	-	-	-	-	-	oppC-HI*	-	-	-	-	-	-
HpI-SRR12805638_lib_instrument_run_read	-	-	-	-	-	-	-	-	-	-	-	fklB-HH*?	-	-	hemA-HpI*	-	hemC-HpI*	hemD-HpI*	hemE-HpI*	hemG-HpI*	hemH-HpI*?	hemL-HpI*	hemN-HpI*	-	-	-	-	-	oppC-HI*	-	-	-	-	-	-
HpI-SRR12805639_lib_instrument_run_read	-	-	-	-	-	-	-	-	-	-	-	fklB-HH*?	-	-	hemA-HpI*	-	hemC-HpI*	hemD-HpI*	hemE-HpI*	hemG-HpI*	hemH-HpI*?	hemL-HpI*	hemN-HpI*	-	-	-	-	-	oppC-HI*	-	-	-	-	-	-
HpI-SRR12805640_lib_instrument_run_read	-	-	-	-	-	-	-	-	-	-	-	fklB-HH*?	-	-	hemA-HpI*	-	hemC-HpI*	hemD-HpI*	hemE-HpI*	hemG-HpI*	hemH-HpI*?	hemL-HpI*	hemN-HpI*	-	-	-	-	-	oppC-HI*	-	-	-	-	-	-
HpI-SRR12805641_lib_instrument_run_read	-	-	-	-	-	-	-	-	-	-	-	fklB-HH*?	-	-	hemA-HpI*	-	hemC-HpI*	hemD-HpI*	hemE-HpI*	hemG-HpI*	hemH-HpI*?	hemL-HpI*	hemN-HpI*	-	-	-	-	-	oppC-HI*	-	-	-	-	-	-
HpI-SRR12805643_lib_instrument_run_read	-	-	-	-	-	-	-	-	-	-	-	fklB-HH*?	-	-	hemA-HpI*	-	hemC-HpI*	hemD-HpI*	hemE-HpI*	hemG-HpI*	hemH-HpI*?	hemL-HpI*	hemN-HpI*	-	-	-	-	-	oppC-HI*	-	-	-	-	-	tpd-HH*?
HpI-SRR12805650_lib_instrument_run_read	-	-	-	-	-	-	-	-	-	-	-	fklB-HH*?	-	-	hemA-HpI*	-	hemC-HpI*	hemD-HpI*	hemE-HpI*	hemG-HpI*	hemH-HpI*?	hemL-HpI*	hemN-HpI*	-	-	-	-	-	oppC-HI*	-	-	-	-	-	-
HpI-SRR12805651_lib_instrument_run_read	-	-	-	-	-	-	-	-	-	-	-	fklB-HH*?	-	-	hemA-HpI*	-	hemC-HpI*	hemD-HpI*	hemE-HpI*	hemG-HpI*	hemH-HpI*	hemL-HpI*	hemN-HpI*	-	-	-	-	-	oppC-HI*	-	-	-	-	-	-
HpI-SRR12805652_lib_instrument_run_read	-	-	-	-	-	-	-	-	-	-	-	fklB-HH*?	-	-	hemA-HpI*	-	hemC-HpI*	hemD-HpI*	hemE-HpI*	hemG-HpI*	hemH-HpI*?	hemL-HpI*	hemN-HpI*	-	-	-	-	-	oppC-HI*	-	-	-	-	-	-
HpI-SRR12805653_lib_instrument_run_read	-	-	-	-	-	-	-	-	-	-	-	fklB-HH*?	-	-	hemA-HpI*	-	hemC-HpI*	hemD-HpI*	hemE-HpI*	hemG-HpI*	hemH-HpI*?	hemL-HpI*	hemN-HpI*	-	-	-	-	-	oppC-HI*	-	-	-	-	-	-
HpI-SRR12805654_lib_instrument_run_read	-	-	-	-	-	-	-	-	-	-	-	fklB-HH*?	-	-	hemA-HpI*	-	hemC-HpI*	hemD-HpI*	hemE-HpI*	hemG-HpI*	hemH-HpI*?	hemL-HpI*	hemN-HpI*	-	-	-	-	-	oppC-HI*	-	-	-	-	-	-
HpI-SRR12805658_lib_instrument_run_read	-	-	-	-	-	-	-	-	-	-	-	fklB-HH*?	-	-	hemA-HpI*	-	hemC-HpI*	hemD-HpI*	hemE-HpI*	hemG-HpI*	hemH-HpI*?	hemL-HpI*	hemN-HpI*	-	-	-	-	-	-	-	-	-	-	-	-
HpI-SRR12805659_lib_instrument_run_read	-	-	-	-	-	-	-	-	-	-	-	fklB-HH*?	-	-	hemA-HpI*	-	hemC-HpI*	hemD-HpI*	hemE-HpI*	hemG-HpI*	hemH-HpI*	hemL-HpI*	hemN-HpI*	-	-	-	-	-	oppC-HI*	-	-	-	-	-	-
HpI-SRR12805660_lib_instrument_run_read	-	-	-	-	-	-	-	-	-	-	-	fklB-HH*?	-	-	hemA-HpI*	-	hemC-HpI*	hemD-HpI*	hemE-HpI*?	hemG-HpI*	hemH-HpI*?	hemL-HpI*	hemN-HpI*	-	-	-	-	-	oppC-HI*	-	-	-	-	-	-
HpI-SRR12805661_lib_instrument_run_read	-	-	-	-	-	-	-	-	-	-	-	fklB-HH*?	-	-	hemA-HpI*	-	hemC-HpI*	hemD-HpI*	hemE-HpI*	hemG-HpI*	hemH-HpI*?	hemL-HpI*	hemN-HpI*	-	-	-	-	-	oppC-HI*	-	-	-	-	-	-
HpI-SRR12805662_lib_instrument_run_read	-	-	-	-	-	-	-	-	-	-	-	fklB-HH*?	-	-	hemA-HpI*	-	hemC-HpI*	hemD-HpI*	hemE-HpI*	hemG-HpI*	hemH-HpI*?	hemL-HpI*	hemN-HpI*	-	-	-	-	-	oppC-HI*	-	-	-	-	-	-
HpI-SRR12805663_lib_instrument_run_read	-	-	-	-	-	-	-	-	-	-	-	fklB-HH*?	-	-	hemA-HpI*	-	hemC-HpI*	hemD-HpI*	hemE-HpI*	hemG-HpI*	hemH-HpI*?	hemL-HpI*	hemN-HpI*	-	-	-	-	-	oppC-HI*	-	-	-	-	-	tpd-HH*?
HpI-SRR12805664_lib_instrument_run_read	-	-	-	-	-	-	-	-	-	-	-	fklB-HH*?	-	-	hemA-HpI*	-	hemC-HpI*	hemD-HpI*	hemE-HpI*	hemG-HpI*	hemH-HpI*?	hemL-HpI*	hemN-HpI*	-	-	-	-	-	oppC-HI*	-	-	-	-	-	-
HpI-SRR12805665_lib_instrument_run_read	-	-	-	-	-	-	-	-	-	-	-	fklB-HH*?	-	-	hemA-HpI*	-	hemC-HpI*	hemD-HpI*	hemE-HpI*	hemG-HpI*	hemH-HpI*?	hemL-HpI*	hemN-HpI*	-	-	-	-	-	oppC-HI*	-	-	-	-	-	tpd-HH*?
HpI-SRR12805666_lib_instrument_run_read	-	-	-	-	-	-	-	-	-	-	-	fklB-HH*?	-	-	hemA-HpI*	-	hemC-HpI*	hemD-HpI*	hemE-HpI*	hemG-HpI*	hemH-HpI*?	hemL-HpI*	hemN-HpI*	-	-	-	-	-	oppC-HI*	-	-	pdxT-HI*?	-	-	-
HpI-SRR12805670_lib_instrument_run_read	-	-	-	-	-	-	-	-	-	-	-	fklB-HH*?	-	-	hemA-HpI*	-	hemC-HpI*	hemD-HpI*	hemE-HpI*	hemG-HpI*	hemH-HpI*?	hemL-HpI*	hemN-HpI*	-	-	-	-	-	oppC-HI*	-	-	-	-	-	tpd-HH*?
HpI-SRR12805672_lib_instrument_run_read	-	-	-	-	-	-	-	-	-	-	-	fklB-HH*?	-	-	hemA-HpI*	-	hemC-HpI*	hemD-HpI*	hemE-HpI*	hemG-HpI*	hemH-HpI*?	hemL-HpI*	hemN-HpI*	-	-	-	-	-	oppC-HI*	-	-	-	-	-	-
HpI-SRR12805673_lib_instrument_run_read	-	-	-	-	-	-	-	-	-	-	-	fklB-HH*?	-	-	hemA-HpI*	-	hemC-HpI*	hemD-HpI*	hemE-HpI*	hemG-HpI*	hemH-HpI*?	hemL-HpI*	hemN-HpI*?	-	-	-	-	-	oppC-HI*	-	-	-	-	-	tpd-HH*?
HpI-SRR12805675_lib_instrument_run_read	-	-	-	-	-	-	-	-	-	-	-	fklB-HH*?	-	-	hemA-HpI*	-	hemC-HpI*	hemD-HpI*	hemE-HpI*	hemG-HpI*	hemH-HpI*?	hemL-HpI*	hemN-HpI*	-	-	-	-	-	oppC-HI*	-	-	-	-	-	-
HpI-SRR12805676_lib_instrument_run_read	-	-	-	-	-	-	-	-	-	-	-	fklB-HH*?	-	-	hemA-HpI*	-	hemC-HpI*	hemD-HpI*	hemE-HpI*	hemG-HpI*	hemH-HpI*?	hemL-HpI*	hemN-HpI*	-	-	-	-	-	oppC-HI*	-	-	-	-	-	-
HpI-SRR12805677_lib_instrument_run_read	-	-	-	-	-	-	-	-	-	-	-	fklB-HH*?	-	-	hemA-HpI*	-	hemC-HpI*	hemD-HpI*	hemE-HpI*	hemG-HpI*	hemH-HpI*?	hemL-HpI*	hemN-HpI*	-	-	-	-	-	oppC-HI*	-	-	-	-	-	tpd-HH*
HpI-SRR12805679_lib_instrument_run_read	-	-	-	-	-	-	-	-	-	-	-	fklB-HH*?	-	-	hemA-HpI*	-	hemC-HpI*	hemD-HpI*	hemE-HpI*	hemG-HpI*?	hemH-HpI*?	hemL-HpI*	hemN-HpI*	-	-	-	-	-	oppC-HI*	-	-	-	-	-	-
HpI-SRR12805682_lib_instrument_run_read	-	-	-	-	-	-	-	-	-	-	-	fklB-HH*?	-	-	hemA-HpI*	-	hemC-HpI*	hemD-HpI*	hemE-HpI*	hemG-HpI*	hemH-HpI*?	hemL-HpI*	hemN-HpI*	-	-	-	-	-	oppC-HI*	-	-	-	-	-	-
HpI-SRR12805686_lib_instrument_run_read	-	-	-	-	-	-	-	-	-	-	-	fklB-HH*?	-	-	hemA-HpI*	-	hemC-HpI*	hemD-HpI*	hemE-HpI*	hemG-HpI*	hemH-HpI*	hemL-HpI*	hemN-HpI*	-	-	-	-	-	oppC-HI*	-	-	-	-	-	-
HpI-SRR12805688_lib_instrument_run_read	-	-	-	-	-	-	-	-	-	-	-	fklB-HH*?	-	-	hemA-HpI*	-	hemC-HpI*	hemD-HpI*	hemE-HpI*	hemG-HpI*	hemH-HpI*	hemL-HpI*	hemN-HpI*	-	-	-	-	-	oppC-HI*	-	-	-	-	-	-
HpI-SRR12805690_lib_instrument_run_read	-	-	-	-	-	-	-	-	-	-	-	fklB-HH*?	-	-	hemA-HpI*	-	hemC-HpI*	hemD-HpI*	hemE-HpI*	hemG-HpI*	hemH-HpI*?	hemL-HpI*	hemN-HpI*	-	-	-	-	-	oppC-HI*	-	-	-	-	-	-
HpI-SRR12805691_lib_instrument_run_read	-	-	-	-	-	-	-	-	-	-	-	fklB-HH*?	-	-	hemA-HpI*	-	hemC-HpI*	hemD-HpI*	hemE-HpI*	hemG-HpI*	hemH-HpI*	hemL-HpI*	hemN-HpI*	-	-	-	-	-	oppC-HI*	-	-	-	-	-	-
HpI-SRR12805692_lib_instrument_run_read	-	-	-	-	-	-	-	-	-	-	-	fklB-HH*?	-	-	hemA-HpI*	-	hemC-HpI*	hemD-HpI*	hemE-HpI*	hemG-HpI*	hemH-HpI*	hemL-HpI*	hemN-HpI*	-	-	-	-	-	oppC-HI*	-	-	-	-	-	-
HpI-SRR12805694_lib_instrument_run_read	-	-	-	-	-	-	-	-	-	-	-	fklB-HH*?	-	-	hemA-HpI*	-	hemC-HpI*	hemD-HpI*	hemE-HpI*	hemG-HpI*	hemH-HpI*	hemL-HpI*	hemN-HpI*	-	-	-	-	-	oppC-HI*	-	-	-	-	-	-
HpI-SRR12805695_lib_instrument_run_read	-	-	-	-	-	-	-	-	-	-	-	fklB-HH*?	-	-	hemA-HpI*	-	hemC-HpI*	hemD-HpI*	hemE-HpI*	hemG-HpI*	hemH-HpI*	hemL-HpI*	hemN-HpI*	-	-	-	-	-	oppC-HI*	-	-	-	-	-	-
HpI-SRR12805696_lib_instrument_run_read	-	-	-	-	-	-	-	-	-	-	-	fklB-HH*?	-	-	hemA-HpI*	-	hemC-HpI*	hemD-HpI*	hemE-HpI*	hemG-HpI*	hemH-HpI*?	hemL-HpI*	hemN-HpI*	-	-	-	-	-	oppC-HI*	-	-	-	-	-	-
HpI-SRR12805697_lib_instrument_run_read	-	-	bexA-f*?	bexB-f*	bexC-c*	bexD-f*	-	-	-	-	-	fklB-HH*?	hcsA-f*	hcsB-c*?	hemA-HpI*	-	hemC-HpI*	hemD-HpI*	hemE-HpI*	hemG-HpI*	hemH-HpI*	hemL-HpI*	hemN-HpI*	-	-	-	-	-	oppC-HI*	-	-	-	-	-	-
HpI-SRR12805698_lib_instrument_run_read	-	-	-	-	-	-	-	-	-	-	-	fklB-HH*?	-	-	hemA-HpI*	-	hemC-HpI*	hemD-HpI*	hemE-HpI*	hemG-HpI*	hemH-HpI*?	hemL-HpI*	hemN-HpI*	-	-	-	-	-	oppC-HI*	-	-	-	-	-	-
HpI-SRR12805699_lib_instrument_run_read	-	-	-	-	-	-	-	-	-	-	-	fklB-HH*?	-	-	hemA-HpI*	-	hemC-HpI*	hemD-HpI*	hemE-HpI*	hemG-HpI*	hemH-HpI*?	hemL-HpI*	hemN-HpI*	-	-	-	-	-	oppC-HI*	-	-	-	-	-	-
HpI-SRR12805700_lib_instrument_run_read	-	-	-	-	-	-	-	-	-	-	-	fklB-HH*?	-	-	hemA-HpI*	-	hemC-HpI*	hemD-HpI*	hemE-HpI*	hemG-HpI*	hemH-HpI*?	hemL-HpI*	hemN-HpI*	-	-	-	-	-	oppC-HI*	-	-	-	-	-	tpd-HH*?
HpI-SRR12805702_lib_instrument_run_read	-	-	-	-	-	-	-	-	-	-	-	fklB-HH*?	-	-	hemA-HpI*	-	hemC-HpI*	hemD-HpI*	hemE-HpI*	hemG-HpI*	hemH-HpI*	hemL-HpI*	hemN-HpI*	-	-	-	-	-	oppC-HI*	-	-	-	-	-	-
HpI-SRR12805703_lib_instrument_run_read	-	-	-	-	-	-	-	-	-	-	-	fklB-HH*?	-	-	hemA-HpI*	-	hemC-HpI*	hemD-HpI*	hemE-HpI*	hemG-HpI*	hemH-HpI*?	hemL-HpI*	hemN-HpI*	-	-	-	-	-	oppC-HI*	-	-	-	-	-	-
HpI-SRR12805704_lib_instrument_run_read	-	-	-	-	-	-	-	-	-	-	-	fklB-HH*?	-	-	hemA-HpI*	-	hemC-HpI*	hemD-HpI*	hemE-HpI*	hemG-HpI*	hemH-HpI*?	hemL-HpI*	hemN-HpI*	-	-	-	-	-	oppC-HI*	-	-	-	-	-	-
HpI-SRR12805706_lib_instrument_run_read	-	-	-	-	-	-	-	-	-	-	-	fklB-HH*?	-	-	hemA-HpI*	-	hemC-HpI*	hemD-HpI*	hemE-HpI*	hemG-HpI*	hemH-HpI*?	hemL-HpI*	hemN-HpI*	-	-	-	-	-	oppC-HI*	-	-	-	-	-	tpd-HH*
HpI-SRR12805707_lib_instrument_run_read	-	-	-	-	-	-	-	-	-	-	-	fklB-HH*?	-	-	hemA-HpI*	-	hemC-HpI*	hemD-HpI*	hemE-HpI*	hemG-HpI*	hemH-HpI*?	hemL-HpI*	hemN-HpI*	-	-	-	-	-	oppC-HI*	-	-	-	-	-	tpd-HH*
HpI-SRR12805708_lib_instrument_run_read	-	-	-	-	-	-	-	-	-	-	-	fklB-HH*?	-	-	hemA-HpI*	-	hemC-HpI*	hemD-HpI*	hemE-HpI*	hemG-HpI*	hemH-HpI*	hemL-HpI*	hemN-HpI*	-	-	-	-	-	oppC-HI*	-	-	-	-	-	-
HpI-SRR12805709_lib_instrument_run_read	-	-	-	-	-	-	-	-	-	-	-	fklB-HH*?	-	-	hemA-HpI*	-	hemC-HpI*	hemD-HpI*	hemE-HpI*	hemG-HpI*	hemH-HpI*?	hemL-HpI*	hemN-HpI*	-	-	-	-	-	oppC-HI*	-	-	-	-	-	-
HpI-SRR12805710_lib_instrument_run_read	-	-	-	-	-	-	-	-	-	-	-	fklB-HH*?	-	-	hemA-HpI*	-	hemC-HpI*	hemD-HpI*	hemE-HpI*	hemG-HpI*	hemH-HpI*	hemL-HpI*	hemN-HpI*	-	-	-	-	-	oppC-HI*	-	-	-	-	-	-
HpI-SRR12827741_lib_instrument_run_read	-	-	-	-	-	-	-	-	-	-	-	fklB-HH*?	-	-	hemA-HpI*	-	hemC-HpI*	hemD-HpI*	hemE-HpI*	hemG-HpI*?	hemH-HpI*?	hemL-HpI*	hemN-HpI*	-	-	-	-	-	oppC-HI*	-	-	-	-	-	tpd-HH*?
HppH-DRR016073_lib_instrument_run_read	-	-	-	-	-	-	-	dat-HI*	-	-	-	-	-	-	hemA-HpH*?	-	hemC-HpH*	hemD-HpH*	hemE-HpH*	hemG-HpH*	hemH-HpH*?	hemL-HpH*?	hemN-HpH*	-	-	lacZ-HppH	-	-	-	-	-	-	-	-	-
HppH-SRR7390677_lib_instrument_run_read	-	-	-	-	-	-	-	dat-HI*	-	-	-	-	-	-	hemA-HpH*?	-	hemC-HpH*	hemD-HpH*	hemE-HpH*	hemG-HpH*	hemH-HpH*?	hemL-HpH*?	hemN-HpH*	-	-	lacZ-HppH*	-	-	-	-	-	-	-	-	-
MC-SRR1655582_lib_instrument_run_read	-	-	-	-	-	-	-	-	-	-	-	fklB-HH*?	-	-	hemA-HpI*	-	hemC-HpI*?	hemD-HpI*	hemE-HpI*	hemG-HpI*	hemH-HpI*?	hemL-HpI*	hemN-HpI*	-	-	-	-	-	oppC-HI*	-	-	-	-	-	-
MC-SRR1655590_lib_instrument_run_read	-	-	-	-	-	-	-	-	-	-	-	fklB-HH*?	-	-	hemA-HpI*	-	hemC-HpI*	hemD-HpI*	hemE-HpI*	hemG-HpI*	hemH-HpI*?	hemL-HpI*	hemN-HpI*	-	-	-	-	-	oppC-HI*	-	-	-	-	-	-
MC-SRR1656224_lib_instrument_run_read	-	-	-	-	-	-	-	-	-	-	-	fklB-HH*?	-	-	hemA-HpI*	-	hemC-HpI*	hemD-HpI*	hemE-HpI*	hemG-HpI*	hemH-HpI*?	hemL-HpI*	hemN-HpI*	-	-	-	-	ndhI-HH*	-	-	-	-	-	-	-
MC-SRR1656278_lib_instrument_run_read	-	-	-	-	-	-	-	-	-	-	-	fklB-HH*	-	-	hemA-HH*	hemB-HH*	hemC-HH*	hemD-HH*	hemE-HH*	hemG-HH*	hemH-HH*	hemL-HH*	hemN-HH*	-	hypD-HH*?	-	-	ndhI-HH*	-	-	-	-	-	resA-HH*	tpd-HH*
MC-SRR1656281_lib_instrument_run_read	-	-	-	-	-	-	-	-	-	-	-	fklB-HH*?	-	-	hemA-HpI*	-	hemC-HpI*	hemD-HpI*	hemE-HpI*?	hemG-HpI*	hemH-HpI*?	hemL-HpI*	hemN-HpI*	-	-	-	-	-	oppC-HI*	-	-	-	-	-	-
HI-ERR1767020_lib_instrument_run_read	-	-	-	-	-	-	-	dat-HI	-	-	-	-	-	-	-	-	-	-	-	-	-	-	-	hxuB-HI*	-	-	-	-	oppC-HI*	-	-	pdxT-HI	phoB-HI*	-	-
HI-ERR1767387_lib_instrument_run_read	-	-	-	-	-	-	-	dat-HI*	-	-	-	-	-	-	-	-	-	-	-	-	-	-	-	hxuB-HI*	-	-	-	-	oppC-HI*	-	-	pdxT-HI*	phoB-HI*	-	-
HI-ERR1767388_lib_instrument_run_read	-	-	-	-	-	-	-	dat-HI*	-	-	-	-	-	-	-	-	-	-	-	-	-	-	-	hxuB-HI*	-	-	-	-	oppC-HI*	-	-	pdxT-HI*	phoB-HI*	-	-
HI-ERR1767389_lib_instrument_run_read	-	-	-	-	-	-	-	dat-HI*	-	-	-	-	-	-	-	-	-	-	-	-	-	-	-	hxuB-HI*	-	-	-	-	oppC-HI*	-	-	pdxT-HI*	phoB-HI*	-	-
HI-ERR1767390_lib_instrument_run_read	-	-	-	-	-	-	-	dat-HI	-	-	-	-	-	-	-	-	-	-	-	-	-	-	-	hxuB-HI*	-	-	-	-	oppC-HI*	-	-	pdxT-HI	phoB-HI	-	-
HI-ERR1767392_lib_instrument_run_read	-	-	-	-	-	-	-	dat-HI	-	-	-	-	-	-	-	-	-	-	-	-	-	-	-	hxuB-HI*	-	-	-	-	oppC-HI*	-	-	pdxT-HI	phoB-HI*	-	-
HI-ERR1767393_lib_instrument_run_read	-	-	-	-	-	-	-	dat-HI*?	-	-	-	-	-	-	-	-	-	-	-	-	-	-	-	hxuB-HI*	-	-	-	-	oppC-HI*	-	-	pdxT-HI*	phoB-HI	-	-
HI-ERR1767394_lib_instrument_run_read	-	-	-	-	-	-	-	dat-HI	-	-	-	-	-	-	-	-	-	-	-	-	-	-	-	hxuB-HI*	-	-	-	-	oppC-HI*	-	-	pdxT-HI*	phoB-HI*	-	-
HI-ERR1767395_lib_instrument_run_read	-	-	-	-	-	-	-	dat-HI*	-	-	-	-	-	-	-	-	-	-	-	-	-	-	-	hxuB-HI*	-	-	-	-	oppC-HI*	-	-	pdxT-HI*	phoB-HI*	-	-
HI-ERR1768217_lib_instrument_run_read	-	-	-	-	-	-	-	dat-HI*	-	-	-	-	-	-	-	-	-	-	-	-	-	-	-	hxuB-HI*	-	-	-	-	oppC-HI*	-	-	pdxT-HI*	phoB-HI*	-	-
HI-ERR1768218_lib_instrument_run_read	-	-	-	-	-	-	-	dat-HI	-	-	-	-	-	-	-	-	-	-	-	-	-	-	-	hxuB-HI*	-	-	-	-	oppC-HI*	-	-	pdxT-HI	phoB-HI	-	-
HI-ERR1768219_lib_instrument_run_read	-	-	-	-	-	-	-	dat-HI	-	-	-	-	-	-	-	-	-	-	-	-	-	-	-	hxuB-HI*	-	-	-	-	oppC-HI*	-	-	pdxT-HI	phoB-HI	-	-
HI-ERR1768220_lib_instrument_run_read	-	-	-	-	-	-	-	dat-HI*	-	-	-	-	-	-	-	-	-	-	-	-	-	-	-	hxuB-HI*	-	-	-	-	oppC-HI*	-	-	pdxT-HI*	phoB-HI*	-	-
HI-ERR1768221_lib_instrument_run_read	-	-	-	-	-	-	-	dat-HI*?	-	-	-	-	-	-	-	-	-	-	-	-	-	-	-	hxuB-HI*	-	-	-	-	oppC-HI*	-	-	pdxT-HI*	phoB-HI	-	-
HI-ERR1768222_lib_instrument_run_read	-	-	-	-	-	-	-	dat-HI*	-	-	-	-	-	-	-	-	-	-	-	-	-	-	-	hxuB-HI*	-	-	-	-	oppC-HI*	-	-	pdxT-HI*	phoB-HI*	-	-
HI-ERR1768224_lib_instrument_run_read	-	-	-	-	-	-	-	dat-HI	-	-	-	-	-	-	-	-	-	-	-	-	-	-	-	hxuB-HI*	-	-	-	-	oppC-HI*	-	-	pdxT-HI	phoB-HI	-	-
HI-ERR1768225_lib_instrument_run_read	-	-	-	-	-	-	-	dat-HI*	-	-	-	-	-	-	-	-	-	-	-	-	-	-	-	hxuB-HI*	-	-	-	-	oppC-HI*	-	-	pdxT-HI*	phoB-HI	-	-
HI-ERR1768226_lib_instrument_run_read	-	-	-	-	-	-	-	dat-HI*	-	-	-	-	-	-	-	-	-	-	-	-	-	-	-	hxuB-HI*	-	-	-	-	oppC-HI*	-	-	pdxT-HI*	phoB-HI*	-	-
HI-ERR1768227_lib_instrument_run_read	-	-	-	-	-	-	-	dat-HI	-	-	-	-	-	-	-	-	-	-	-	-	-	-	-	hxuB-HI*	-	-	-	-	oppC-HI	-	-	pdxT-HI*	phoB-HI*	-	-
HI-ERR1768229_lib_instrument_run_read	-	-	-	-	-	-	-	dat-HI	-	-	-	-	-	-	-	-	-	-	-	-	-	-	-	hxuB-HI*	-	-	-	-	oppC-HI*	-	-	pdxT-HI*	phoB-HI*	-	-
HI-ERR1768230_lib_instrument_run_read	-	-	-	-	-	-	-	dat-HI	-	-	-	-	-	-	-	-	-	-	-	-	-	-	-	hxuB-HI*	-	-	-	-	oppC-HI*	-	-	pdxT-HI	phoB-HI	-	-
HI-ERR1768231_lib_instrument_run_read	-	-	-	-	-	-	-	dat-HI*?	-	-	-	-	-	-	-	-	-	-	-	-	-	-	-	hxuB-HI*	-	-	-	-	oppC-HI*	-	-	pdxT-HI*	phoB-HI*	-	-
HI-ERR1768232_lib_instrument_run_read	-	-	-	-	-	-	-	dat-HI*	-	-	-	-	-	-	-	-	-	-	-	-	-	-	-	hxuB-HI*	-	-	-	-	oppC-HI*	-	-	pdxT-HI*	phoB-HI*	-	-
HI-ERR1768233_lib_instrument_run_read	-	-	-	-	-	-	-	dat-HI*	-	-	-	-	-	-	-	-	-	-	-	-	-	-	-	hxuB-HI*	-	-	-	-	oppC-HI*	-	-	pdxT-HI*	phoB-HI*	-	-
HI-ERR1768234_lib_instrument_run_read	-	-	-	-	-	-	-	dat-HI*	-	-	-	-	-	-	-	-	-	-	-	-	-	-	-	hxuB-HI*	-	-	-	-	oppC-HI*	-	-	pdxT-HI*	phoB-HI	-	-
HI-ERR1768235_lib_instrument_run_read	-	-	-	-	-	-	-	dat-HI*	-	-	-	-	-	-	-	-	-	-	-	-	-	-	-	hxuB-HI*	-	-	-	-	oppC-HI*	-	-	pdxT-HI*	phoB-HI*	-	-
HI-ERR1768236_lib_instrument_run_read	-	-	-	-	-	-	-	dat-HI*	-	-	-	-	-	-	-	-	-	-	-	-	-	-	-	hxuB-HI*	-	-	-	-	oppC-HI*	-	-	pdxT-HI*	phoB-HI	-	-
HI-ERR1768237_lib_instrument_run_read	-	-	-	-	-	-	-	dat-HI*	-	-	-	-	-	-	-	-	-	-	-	-	-	-	-	hxuB-HI*	-	-	-	-	oppC-HI*	-	-	pdxT-HI*	phoB-HI*	-	-
HI-ERR1768238_lib_instrument_run_read	-	-	-	-	-	-	-	dat-HI*?	-	-	-	-	-	-	-	-	-	-	-	-	-	-	-	hxuB-HI*	-	-	-	-	oppC-HI*	-	-	pdxT-HI*	phoB-HI	-	-
HI-ERR1768239_lib_instrument_run_read	-	-	-	-	-	-	-	dat-HI*?	-	-	-	-	-	-	-	-	-	-	-	-	-	-	-	hxuB-HI*	-	-	-	-	oppC-HI*	-	-	pdxT-HI*	phoB-HI*	-	-
HI-ERR1768240_lib_instrument_run_read	-	-	-	-	-	-	-	dat-HI	-	-	-	-	-	-	-	-	-	-	-	-	-	-	-	hxuB-HI*	-	-	-	-	oppC-HI*	-	-	pdxT-HI	phoB-HI	-	-
HI-ERR1768241_lib_instrument_run_read	-	-	-	-	-	-	-	dat-HI*	-	-	-	-	-	-	-	-	-	-	-	-	-	-	-	hxuB-HI*	-	-	-	-	oppC-HI*	-	-	pdxT-HI*	phoB-HI*	-	-
HI-ERR1768242_lib_instrument_run_read	-	-	-	-	-	-	-	dat-HI*	-	-	-	-	-	-	-	-	-	-	-	-	-	-	-	hxuB-HI*	-	-	-	-	oppC-HI*	-	-	pdxT-HI*	phoB-HI*	-	-
HI-ERR1768243_lib_instrument_run_read	-	-	-	-	-	-	-	dat-HI*	-	-	-	-	-	-	-	-	-	-	-	-	-	-	-	hxuB-HI*	-	-	-	-	oppC-HI*	-	-	pdxT-HI	phoB-HI	-	-
HI-ERR1768244_lib_instrument_run_read	-	-	-	-	-	-	-	dat-HI	-	-	-	-	-	-	-	-	-	-	-	-	-	-	-	hxuB-HI*	-	-	-	-	oppC-HI*	-	-	pdxT-HI	phoB-HI*	-	-
HI-ERR1768245_lib_instrument_run_read	-	-	-	-	-	-	-	dat-HI*	-	-	-	-	-	-	-	-	-	-	-	-	-	-	-	hxuB-HI*	-	-	-	-	oppC-HI*	-	-	pdxT-HI*	phoB-HI*	-	-
HI-ERR1768246_lib_instrument_run_read	-	-	-	-	-	-	-	dat-HI*	-	-	-	-	-	-	-	-	-	-	-	-	-	-	-	hxuB-HI*	-	-	-	-	oppC-HI*	-	-	pdxT-HI*	phoB-HI*	-	-
HI-ERR1768595_lib_instrument_run_read	-	-	-	-	-	-	-	dat-HI	-	-	-	-	-	-	-	-	-	-	-	-	-	-	-	hxuB-HI*	-	-	-	-	oppC-HI*	-	-	pdxT-HI	phoB-HI*	-	-
HI-ERR1768596_lib_instrument_run_read	-	-	-	-	-	-	-	dat-HI*	-	-	-	-	-	-	-	-	-	-	-	-	-	-	-	hxuB-HI*	-	-	-	-	oppC-HI*	-	-	pdxT-HI*	phoB-HI*	-	-
HI-ERR1768597_lib_instrument_run_read	-	-	-	-	-	-	-	dat-HI*	-	-	-	-	-	-	-	-	-	-	-	-	-	-	-	hxuB-HI*	-	-	-	-	oppC-HI*	-	-	pdxT-HI	phoB-HI	-	-
HI-ERR1768598_lib_instrument_run_read	-	-	-	-	-	-	-	dat-HI*	-	-	-	-	-	-	-	-	-	-	-	-	-	-	-	hxuB-HI*	-	-	-	-	oppC-HI*	-	-	pdxT-HI*	phoB-HI	-	-
HI-ERR1768599_lib_instrument_run_read	-	-	-	-	-	-	-	dat-HI	-	-	-	-	-	-	-	-	-	-	-	-	-	-	-	hxuB-HI*	-	-	-	-	oppC-HI*	-	-	pdxT-HI	phoB-HI	-	-
HI-ERR1768600_lib_instrument_run_read	-	-	-	-	-	-	-	dat-HI	-	-	-	-	-	-	-	-	-	-	-	-	-	-	-	hxuB-HI*	-	-	-	-	oppC-HI*	-	-	pdxT-HI	phoB-HI*	-	-
HI-ERR1768601_lib_instrument_run_read	-	-	-	-	-	-	-	dat-HI	-	-	-	-	-	-	-	-	-	-	-	-	-	-	-	hxuB-HI*	-	-	-	-	oppC-HI*	-	-	pdxT-HI	phoB-HI	-	-
HI-ERR1768602_lib_instrument_run_read	-	-	-	-	-	-	-	dat-HI*	-	-	-	-	-	-	-	-	-	-	-	-	-	-	-	hxuB-HI*	-	-	-	-	oppC-HI*	-	-	pdxT-HI*	phoB-HI*	-	-
HI-ERR1768603_lib_instrument_run_read	-	-	-	-	-	-	-	dat-HI*	-	-	-	-	-	-	-	-	-	-	-	-	-	-	-	hxuB-HI*	-	-	-	-	oppC-HI*	-	-	pdxT-HI	phoB-HI	-	-
HI-ERR1768612_lib_instrument_run_read	-	-	-	-	-	-	-	dat-HI*	-	-	-	-	-	-	-	-	-	-	-	-	-	-	-	hxuB-HI*	-	-	-	-	oppC-HI*	-	-	pdxT-HI*	phoB-HI	-	-
HI-ERR1768613_lib_instrument_run_read	-	-	-	-	-	-	-	dat-HI	-	-	-	-	-	-	-	-	-	-	-	-	-	-	-	hxuB-HI*	-	-	-	-	oppC-HI*	-	-	pdxT-HI*	phoB-HI*	-	-
HI-ERR1768615_lib_instrument_run_read	-	-	-	-	-	-	-	dat-HI*	-	-	-	-	-	-	-	-	-	-	-	-	-	-	-	hxuB-HI*	-	-	-	-	oppC-HI*	-	-	pdxT-HI*	phoB-HI*	-	-
HI-ERR1768617_lib_instrument_run_read	-	-	-	-	-	-	-	dat-HI	-	-	-	-	-	-	-	-	-	-	-	-	-	-	-	hxuB-HI*	-	-	-	-	oppC-HI*	-	-	pdxT-HI	phoB-HI	-	-
HI-ERR1768618_lib_instrument_run_read	-	-	bexA-f	bexB-f	bexC-c*	bexD-f	-	dat-HI*?	-	-	HI-f*	-	hcsA-c*	hcsB-c*?	-	-	-	-	-	-	-	-	-	hxuB-HI*	-	-	-	-	oppC-HI*	-	-	pdxT-HI*?	phoB-HI*	-	-
HI-ERR1768830_lib_instrument_run_read	-	-	-	-	-	-	-	dat-HI*	-	-	-	-	-	-	-	-	-	-	-	-	-	-	-	hxuB-HI*	-	-	-	-	oppC-HI*	-	-	pdxT-HI	phoB-HI	-	-
HI-ERR1768832_lib_instrument_run_read	-	-	-	-	-	-	-	dat-HI*	-	-	-	-	-	-	-	-	-	-	-	-	-	-	-	hxuB-HI*	-	-	-	-	oppC-HI*	-	-	pdxT-HI	phoB-HI	-	-
HI-ERR1768833_lib_instrument_run_read	-	-	-	-	-	-	-	dat-HI*	-	-	-	-	-	-	-	-	-	-	-	-	-	-	-	hxuB-HI*	-	-	-	-	oppC-HI*	-	-	pdxT-HI*	phoB-HI	-	-
HI-ERR1768834_lib_instrument_run_read	-	-	-	-	-	-	-	dat-HI*?	-	-	-	-	-	-	-	-	-	-	-	-	-	-	-	hxuB-HI*	-	-	-	-	oppC-HI*	-	-	pdxT-HI*	phoB-HI	-	-
HI-ERR1768835_lib_instrument_run_read	-	-	-	-	-	-	-	dat-HI*	-	-	-	-	-	-	-	-	-	-	-	-	-	-	-	hxuB-HI*	-	-	-	-	oppC-HI*	-	-	pdxT-HI*	phoB-HI*	-	-
HI-ERR1768836_lib_instrument_run_read	-	-	-	-	-	-	-	dat-HI*	-	-	-	-	-	-	-	-	-	-	-	-	-	-	-	hxuB-HI*	-	-	-	-	oppC-HI*	-	-	pdxT-HI	phoB-HI*	-	-
HI-ERR1768837_lib_instrument_run_read	-	-	-	-	-	-	-	dat-HI*?	-	-	-	-	-	-	-	-	-	-	-	-	-	-	-	hxuB-HI*	-	-	-	-	oppC-HI*	-	-	pdxT-HI*	phoB-HI*	-	-
HI-ERR1768838_lib_instrument_run_read	-	-	-	-	-	-	-	dat-HI*	-	-	-	-	-	-	-	-	-	-	-	-	-	-	-	hxuB-HI*	-	-	-	-	oppC-HI*	-	-	pdxT-HI*	phoB-HI*	-	-
HI-ERR1768839_lib_instrument_run_read	-	-	-	-	-	-	-	dat-HI	-	-	-	-	-	-	-	-	-	-	-	-	-	-	-	hxuB-HI*	-	-	-	-	oppC-HI*	-	-	pdxT-HI	phoB-HI	-	-
HI-ERR1768840_lib_instrument_run_read	-	-	-	-	-	-	-	dat-HI*	-	-	-	-	-	-	-	-	-	-	-	-	-	-	-	hxuB-HI*	-	-	-	-	oppC-HI*	-	-	pdxT-HI*	phoB-HI*	-	-
HI-ERR1768841_lib_instrument_run_read	-	-	-	-	-	-	-	dat-HI	-	-	-	-	-	-	-	-	-	-	-	-	-	-	-	hxuB-HI*	-	-	-	-	oppC-HI*	-	-	pdxT-HI	phoB-HI*	-	-
HI-ERR1768842_lib_instrument_run_read	-	-	-	-	-	-	-	dat-HI*	-	-	-	-	-	-	-	-	-	-	-	-	-	-	-	hxuB-HI*	-	-	-	-	oppC-HI*	-	-	pdxT-HI*	phoB-HI	-	-
HI-ERR1768843_lib_instrument_run_read	-	-	-	-	-	-	-	dat-HI	-	-	-	-	-	-	-	-	-	-	-	-	-	-	-	hxuB-HI*	-	-	-	-	oppC-HI*	-	-	pdxT-HI	phoB-HI*	-	-
HI-ERR1768844_lib_instrument_run_read	-	-	-	-	-	-	-	dat-HI	-	-	-	-	-	-	-	-	-	-	-	-	-	-	-	hxuB-HI*	-	-	-	-	oppC-HI*	-	-	pdxT-HI*	phoB-HI*	-	-
HI-ERR1768845_lib_instrument_run_read	-	-	-	-	-	-	-	dat-HI*	-	-	-	-	-	-	-	-	-	-	-	-	-	-	-	hxuB-HI*	-	-	-	-	oppC-HI	-	-	pdxT-HI	phoB-HI	-	-
HI-ERR1768846_lib_instrument_run_read	-	-	-	-	-	-	-	dat-HI*	-	-	-	-	-	-	-	-	-	-	-	-	-	-	-	hxuB-HI*	-	-	-	-	oppC-HI*	-	-	pdxT-HI*	phoB-HI*	-	-
HI-ERR1768847_lib_instrument_run_read	-	-	-	-	-	-	-	dat-HI*	-	-	-	-	-	-	-	-	-	-	-	-	-	-	-	hxuB-HI*	-	-	-	-	oppC-HI*	-	-	pdxT-HI*	phoB-HI*	-	-
HI-ERR1768848_lib_instrument_run_read	HI-a	-	bexA-c*	bexB-f*?	bexC-c*	bexD-f*	-	dat-HI*?	-	-	-	-	hcsA-c*?	hcsB-c*	-	-	-	-	-	-	-	-	-	hxuB-HI*	-	-	-	-	oppC-HI*	-	-	pdxT-HI*	phoB-HI*	-	-
HI-ERR1768849_lib_instrument_run_read	HI-a	-	bexA-c*	bexB-f*	bexC-c*	bexD-f*	-	dat-HI*?	-	-	-	-	hcsA-c*	hcsB-c*	-	-	-	-	-	-	-	-	-	hxuB-HI*	-	-	-	-	oppC-HI*	-	-	pdxT-HI*	phoB-HI*	-	-
HI-ERR1768850_lib_instrument_run_read	HI-a	-	bexA-c*	bexB-f*	bexC-c*	bexD-f*?	-	dat-HI*?	-	-	-	-	hcsA-c*	hcsB-c*	-	-	-	-	-	-	-	-	-	hxuB-HI*	-	-	-	-	oppC-HI*	-	-	pdxT-HI*	phoB-HI*	-	-
HI-ERR1768851_lib_instrument_run_read	HI-a*	-	bexA-c*	bexB-f*	bexC-c*	bexD-f*?	-	dat-HI*?	-	-	-	-	hcsA-c*?	hcsB-c*	-	-	-	-	-	-	-	-	-	hxuB-HI*	-	-	-	-	oppC-HI*	-	-	pdxT-HI*	phoB-HI*	-	-
HI-ERR1768852_lib_instrument_run_read	HI-a*	-	bexA-c*	bexB-f*	bexC-c*	bexD-f*	-	dat-HI*?	-	-	-	-	hcsA-c*?	hcsB-c*	-	-	-	-	-	-	-	-	-	hxuB-HI*	-	-	-	-	oppC-HI*	-	-	pdxT-HI*	phoB-HI*	-	-
HI-ERR1768853_lib_instrument_run_read	-	HI-b	bexA-c*	bexB-f*?	bexC-c*	bexD-f*	-	dat-HI*	-	-	-	-	hcsA-c*	hcsB-c*	-	-	-	-	-	-	-	-	-	hxuB-HI*	-	-	-	-	oppC-HI*	-	-	pdxT-HI*	phoB-HI*	-	-
HI-ERR1768854_lib_instrument_run_read	-	HI-b*	bexA-c*	bexB-c*	bexC-c*	bexD-f*	-	dat-HI*	-	-	-	-	hcsA-c*	hcsB-c*	-	-	-	-	-	-	-	-	-	hxuB-HI*	-	-	-	-	oppC-HI*	-	-	pdxT-HI*	phoB-HI*	-	-
HI-ERR1768855_lib_instrument_run_read	-	HI-b	bexA-c*	bexB-f*?	bexC-c*	bexD-f*	-	dat-HI*	-	-	-	-	hcsA-c*	hcsB-c*	-	-	-	-	-	-	-	-	-	hxuB-HI*	-	-	-	-	oppC-HI*	-	-	pdxT-HI*	phoB-HI*	-	-
HI-ERR1768856_lib_instrument_run_read	-	HI-b	bexA-c*	bexB-f*?	bexC-c*	bexD-f*?	-	dat-HI*	-	-	-	-	hcsA-c*	hcsB-c*	-	-	-	-	-	-	-	-	-	hxuB-HI*	-	-	-	-	oppC-HI*	-	-	pdxT-HI*	phoB-HI*	-	-
HI-ERR1768857_lib_instrument_run_read	-	HI-b	bexA-c*	bexB-f*?	bexC-c*	bexD-f*?	-	dat-HI*	-	-	-	-	hcsA-c*	hcsB-c*	-	-	-	-	-	-	-	-	-	hxuB-HI*	-	-	-	-	oppC-HI*	-	-	pdxT-HI*	phoB-HI*	-	-
HI-ERR1768858_lib_instrument_run_read	-	-	bexA-c*	bexB-c	bexC-c	bexD-f*?	HI-c	dat-HI*	-	-	-	-	hcsA-c	hcsB-c	-	-	-	-	-	-	-	-	-	hxuB-HI*	-	-	-	-	oppC-HI*	-	-	pdxT-HI*	phoB-HI*	-	-
HI-ERR1768859_lib_instrument_run_read	-	-	bexA-c*	bexB-c	bexC-c*	bexD-f*?	HI-c	dat-HI*	-	-	-	-	hcsA-c	hcsB-c	-	-	-	-	-	-	-	-	-	hxuB-HI*	-	-	-	-	oppC-HI*	-	-	pdxT-HI*	phoB-HI*	-	-
HI-ERR1768860_lib_instrument_run_read	-	-	bexA-c*	bexB-c	bexC-c	bexD-f*?	HI-c*	dat-HI*	-	-	-	-	hcsA-c*	hcsB-c	-	-	-	-	-	-	-	-	-	hxuB-HI*	-	-	-	-	oppC-HI*	-	-	pdxT-HI*	phoB-HI*	-	-
HI-ERR1768862_lib_instrument_run_read	-	-	bexA-c*	bexB-c*	bexC-c*	bexD-f*?	-	dat-HI*	HI-d*	-	-	-	hcsA-c*?	hcsB-c*	-	-	-	-	-	-	-	-	-	hxuB-HI*	-	-	-	-	oppC-HI*	-	-	pdxT-HI*	phoB-HI*	-	-
HI-ERR1768863_lib_instrument_run_read	-	-	bexA-c*	bexB-f*?	bexC-c*	bexD-f*?	-	dat-HI*	HI-d*	-	-	-	hcsA-c*?	hcsB-c*	-	-	-	-	-	-	-	-	-	hxuB-HI*	-	-	-	-	oppC-HI*	-	-	pdxT-HI*	phoB-HI*	-	-
HI-ERR1768864_lib_instrument_run_read	-	-	bexA-f*?	bexB-f*	bexC-c*?	bexD-f*	-	dat-HI*?	-	HI-e*	-	-	hcsA-c*?	hcsB-c*?	-	-	-	-	-	-	-	-	-	hxuB-HI*	-	-	-	-	oppC-HI*	-	-	pdxT-HI*?	phoB-HI*	-	-
HI-ERR1768865_lib_instrument_run_read	-	-	-	bexB-f*	bexC-c*?	bexD-f*	-	dat-HI*?	-	HI-e	-	-	hcsA-c*?	hcsB-c*?	-	-	-	-	-	-	-	-	-	hxuB-HI*	-	-	-	-	oppC-HI*	-	-	pdxT-HI*?	phoB-HI*	-	-
HI-ERR1768866_lib_instrument_run_read	-	-	bexA-f*?	bexB-f*	bexC-c*	bexD-f*	-	dat-HI*?	-	HI-e*	-	-	hcsA-c*?	hcsB-c*?	-	-	-	-	-	-	-	-	-	hxuB-HI*	-	-	-	-	oppC-HI*	-	-	pdxT-HI*?	phoB-HI*	-	-
HI-ERR1768867_lib_instrument_run_read	-	-	bexA-f*?	bexB-f*	bexC-c*	bexD-f*	-	dat-HI*?	-	HI-e	-	-	hcsA-c*?	hcsB-c*?	-	-	-	-	-	-	-	-	-	hxuB-HI*	-	-	-	-	oppC-HI*	-	-	pdxT-HI*?	phoB-HI*	-	-
HI-ERR1768868_lib_instrument_run_read	-	-	bexA-f*?	bexB-f*	bexC-c*	bexD-f*	-	dat-HI*?	-	HI-e	-	-	hcsA-c*?	hcsB-c*?	-	-	-	-	-	-	-	-	-	hxuB-HI*	-	-	-	-	oppC-HI*	-	-	pdxT-HI*?	phoB-HI*	-	-
HI-ERR1768869_lib_instrument_run_read	-	-	bexA-f	bexB-f*	bexC-c*	bexD-f	-	dat-HI*?	-	-	HI-f*	-	hcsA-c*	hcsB-c*?	-	-	-	-	-	-	-	-	-	hxuB-HI*	-	-	-	-	oppC-HI*	-	-	pdxT-HI*?	phoB-HI*	-	-
HI-ERR1768870_lib_instrument_run_read	-	-	bexA-f	bexB-f	bexC-c*	bexD-f	-	dat-HI*?	-	-	HI-f*	-	hcsA-c*	hcsB-c*?	-	-	-	-	-	-	-	-	-	hxuB-HI*	-	-	-	-	oppC-HI*	-	-	pdxT-HI*?	phoB-HI*	-	-
HI-ERR1768871_lib_instrument_run_read	-	-	bexA-f	bexB-f	bexC-c*	bexD-f	-	dat-HI*?	-	-	HI-f*	-	hcsA-c*	hcsB-c*?	-	-	-	-	-	-	-	-	-	hxuB-HI*	-	-	-	-	oppC-HI*	-	-	pdxT-HI*?	phoB-HI*	-	-
HI-ERR1768872_lib_instrument_run_read	-	-	bexA-f	bexB-f	bexC-c*	bexD-f	-	dat-HI*?	-	-	HI-f	-	hcsA-c*	hcsB-c*?	-	-	-	-	-	-	-	-	-	hxuB-HI*	-	-	-	-	oppC-HI*	-	-	pdxT-HI*?	phoB-HI*	-	-
