# Supplementary material for: Whole genome sequencing-based classification of human-related Haemophilus species and detection of antimicrobial resistance genes
Source: Genome Med. 2022 Feb 9;14:13. doi: 10.1186/s13073-022-01017-x (PMC8830169; doi:10.1186/s13073-022-01017-x)
Supplement: Supplementary file 9 — Additional file 9: Table S7. SRST2 output for Illumina sequencing datasets from the German cohort using a public MLST database. [file 13073_2022_1017_MOESM9_ESM.xlsx]

## Sheet: Table S7
Table S7: SRST2 output for Illumina sequencing datasets from the German cohort using a public MLST database.
Sample name	ST	adk	atpG	frdB	fucK	mdh	pgi	recA	mismatches	uncertainty	depth	maxMAF
B-103	NF*?	39	8	35	158*?	65	48	19	fucK_158/1snp	fucK_158/edge2.0	25.4777142857	0.19
B-10-e1	11	1	8	1	14	9	14	13	0	-	49.9272857143	0.161290322581
B-134	NF	1	1	54	60	98	1	5	0	-	43.5694285714	0.288888888889
B-143	159	33	8	16	16	17	2	29	0	-	47.3188571429	0.2
B-152	556	14	51	16	48	29	2	31	0	-	36.8747142857	0.15
B-15-e1	2272	60	43	41	55	69	60	98	0	-	110.715	0.133333333333
B-171	NF*?	87	56*	90*	-	123*	205*?	107*	atpG_56/1snp;frdB_90/10snp;mdh_123/19snp;pgi_205/29snp;recA_107/21snp18holes	pgi_205/depth4.697	25.8625	0.5
B-18-e1-s1	NF*?	3	9	8	4	109*?	310*?	4	mdh_109/18snp39holes;pgi_310/15snp43holes	mdh_109/edge2.0;pgi_310/edge1.0	31.0095714286	0.5
B-2	266	3	18	53	15	86	14	23	0	-	121.282285714	0.1
B-228	201	33	8	8	16	1	2	3	0	-	102.554571429	0.102564102564
B-249	594	3	43	52	7	78	28	96	0	-	137.205714286	0.105263157895
B-251	NF*?	1	1	1	130*?	67	1	75*?	fucK_130/13holes;recA_75/32snp19holes	fucK_130/edge0.0;recA_75/edge0.0	40.6284285714	0.429
B-260	NF*?	82	65*	84	-	97*	316*?	77	atpG_65/2snp;mdh_97/2snp;pgi_316/33snp	pgi_316/edge2.0	29.7526666667	0.333
B-26-e2	1202	131	2	15	8	141	61	3	0	-	97.083	0.15873015873
B-277	NF*?	27*?	164	93	-	309*?	22*?	74	adk_27/22snp2indel5holes;mdh_309/25snp16holes;pgi_22/33snp	adk_27/edge1.0;mdh_309/edge0.0;pgi_22/depth3.06	30.365	0.5
B-282	367	1	1	1	1	67	1	5	0	-	141.882571429	0.121495327103
B-293	556	14	51	16	48	29	2	31	0	-	125.062	0.0851063829787
B-297	124	22	19	11	11	22	19	15	0	-	47.4021428571	0.333333333333
B-307	411	14	7	13	30	1	21	1	0	-	122.116	0.121951219512
B-313	36	16	21	14	16	29	14	3	0	-	35.631	0.31746031746
B-320	1	1	1	1	14	15	1	5	0	-	42.5028571429	0.289156626506
B-332	245	1	24	18	18	27	1	5	0	-	116.038	0.106666666667
B-337	556	14	51	16	48	29	2	31	0	-	97.1737142857	0.0833333333333
B-338	142	1	1	1	35	15	53	38	0	-	15.6011428571	0.333333333333
B-343	201	33	8	8	16	1	2	3	0	-	13.1548571429	0.266666666667
B-348	NF*?	1	1	1	130*?	67	1	5	fucK_130/13holes	fucK_130/edge0.0	123.050571429	0.2
B-352	NF	55	11	16	14	89	40	3	0	-	24.9434285714	0.266666666667
B-355	NF*?	1	1	1	130*?	1	1	5	fucK_130/1snp	fucK_130/edge2.0	19.1092857143	0.5
B-366	201	33	8	8	16	1	2	3	0	-	62.1064285714	0.128205128205
B-383	11	1	8	1	14	9	14	13	0	-	49.5804285714	0.184210526316
B-385	159	33	8	16	16	17	2	29	0	-	32.7752857143	0.166666666667
B-387	835	42	2	22	18	71	8	4	0	-	58.494	0.0967741935484
B-388	472	26	2	15	7	22	38	3	0	-	34.4554285714	0.333333333333
B-389	1068?	50	12	145	4?	22	118	18	0	fucK_4/edge2.0	25.6102857143	0.308
B-39	203	52	1	1	14	89	62	37	0	-	105.551428571	0.152173913043
B-391	NF*?	178*	167*	90*	-	57*	278*?	166*?	adk_178/28snp34holes;atpG_167/17snp;frdB_90/13snp;mdh_57/20snp3holes;pgi_278/24snp8holes;recA_166/26snp11holes	pgi_278/edge0.0;recA_166/edge0.0	9.418	0.333
B-397	57	14	7	13	7	17	13	17	0	-	20.5744285714	0.5
B-398	2	14	7	1	15	16	4	1	0	-	30.3407142857	0.5
B-401	389	1	1	44	14	61	112	5	0	-	52.0994285714	0.117647058824
B-402	139	1	1	1	14	45	14	21	0	-	31.2341428571	0.25
B-404	NF	87	72	88	-	131	105	81	0	-	59.9723333333	0.12
B-409	556	14	51	16	48	29	2	31	0	-	79.7424285714	0.102564102564
B-417	NF*?	50*	79*	213*?	146?	319*	205	95*	adk_50/1snp;atpG_79/1snp;frdB_213/30snp21holes;mdh_319/3snp;recA_95/3snp	frdB_213/edge0.5;fucK_146/edge2.0	39.1628571429	0.5
B-421	NF*?	1	80	1	130*?	1	13	5	fucK_130/13holes	fucK_130/edge0.0	30.9302857143	0.393
B-51	NF*?	1	1	1	14	107*?	14	13	mdh_107/21snp1holes	mdh_107/edge0.5	16.336	0.5
B-62	NF*?	33	8	16	16	17	37*?	146*	pgi_37/30snp1indel28holes;recA_146/2snp	pgi_37/edge1.0	27.6471428571	0.5
B-7	11	1	8	1	14	9	14	13	0	-	113.381857143	0.109756097561
B-74	NF*?	26	2	15	161*?	22	38	3	fucK_161/2snp2holes	fucK_161/edge0.0	25.6931428571	0.333
B-85	145	1	8	1	14	22	14	13	0	-	26.7658571429	0.235294117647
B-95	NF?	1	10	1	130?	1	6	5	0	fucK_130/edge2.0	16.9644285714	0.429
B-99	NF*?	1	1	1	130*?	1	21	5	fucK_130/17holes	fucK_130/edge0.0	25.5395714286	0.167
H-10	NF*?	1	24	18	18	6*?	87*?	32*?	mdh_6/22snp;pgi_87/26snp28holes;recA_32/21snp1indel1holes	mdh_6/edge2.0;pgi_87/edge1.0;recA_32/edge1.0	16.9572857143	0.5
H-100	389	1	1	44	14	61	112	5	0	-	71.8188571429	0.206896551724
H-101	NF*?	33	8	218*?	16	135*?	187*?	159*?	frdB_218/20snp;mdh_135/18snp;pgi_187/3snp;recA_159/22snp3holes	frdB_218/edge1.0;mdh_135/edge1.0;pgi_187/edge2.0;recA_159/edge0.0	16.2328571429	0.5
H-102	NF*?	26	2	15	7	312*?	98*?	3	mdh_312/13snp;pgi_98/26snp11holes	mdh_312/edge2.0;pgi_98/edge1.5	27.9958571429	0.5
H-103	NF*?	144*	67*	85	-	129*	301*?	97*?	adk_144/30snp;atpG_67/1snp;mdh_129/4snp;pgi_301/30snp7holes;recA_97/32snp	pgi_301/edge0.0;recA_97/edge1.0	45.924	0.143
H-104	NF*?	125	1	79*?	1	168*?	2	5	frdB_79/33snp16holes;mdh_168/23snp	frdB_79/edge0.5;mdh_168/edge2.0	27.061	0.5
H-105	NF*?	27*?	78*?	62*	-	273*	136*?	70	adk_27/24snp2indel;atpG_78/13snp;frdB_62/20snp;mdh_273/23snp19holes;pgi_136/22snp41holes	adk_27/depth4.906;atpG_78/edge1.0;pgi_136/edge1.0	10.3193333333	0.5
H-106	NF*?	242	113*	225*?	-	17*?	96*?	176	atpG_113/16snp;frdB_225/19snp2indel;mdh_17/22snp;pgi_96/17snp1indel38holes	frdB_225/edge1.0;mdh_17/edge2.0;pgi_96/edge0.0	14.988	0.5
H-108	NF*?	75	162*	80*?	-	122*	114*?	164*?	atpG_162/1indel;frdB_80/39snp6holes;mdh_122/2snp;pgi_114/28snp26holes;recA_164/31snp28holes	frdB_80/edge1.5;pgi_114/edge1.0;recA_164/edge0.5	23.3385	0.5
H-109	NF*?	147*	158*	85*	-	84*?	336*?	164*?	adk_147/1snp;atpG_158/16snp;frdB_85/5snp;mdh_84/14snp20holes;pgi_336/34snp39holes;recA_164/23snp29holes	mdh_84/edge0.0;pgi_336/edge0.0;recA_164/edge0.0	16.397	0.5
H-11	NF*?	11*	164*	210*	-	174*	34*	187*?	adk_11/18snp;atpG_164/1snp;frdB_210/11snp;mdh_174/17snp;pgi_34/23snp42holes;recA_187/26snp33holes	recA_187/edge0.0	16.7321666667	0.5
H-110	1324	14	7	13	15	81	224	1	0	-	51.9312857143	0.136363636364
H-111	NF*	66*	66*	94*	-	166*	99	69	adk_66/24snp;atpG_66/2snp;frdB_94/4snp;mdh_166/20snp18holes	-	35.5703333333	0.222222222222
H-112	422	14	7	1	30	1	21	1	0	-	48.052	0.224489795918
H-113	NF*?	81*	41*	203*?	-	326	17*?	79*?	adk_81/1snp;atpG_41/15snp;frdB_203/24snp27holes;pgi_17/25snp2holes;recA_79/19snp37holes	frdB_203/edge0.0;pgi_17/depth2.799;recA_79/edge1.5	6065-09-01	0.5
H-115	NF*?	234*	41*	90*?	-	196*?	264*?	176	adk_234/3snp;atpG_41/17snp;frdB_90/11snp;mdh_196/23snp;pgi_264/24snp1indel18holes	frdB_90/edge1.0;mdh_196/edge1.0;pgi_264/edge1.0	17.001	0.5
H-116	652	6	43	7	7	77	71	43	0	-	78.6971428571	0.111111111111
H-117	NF*?	28	14	1	130*?	16	55	1	fucK_130/13holes	fucK_130/edge0.0	84.6811428571	0.136
H-118	12	1	1	1	13	13	25	16	0	-	87.6942857143	0.105263157895
H-119	NF*	182	74	42	-	272*	21*	99	mdh_272/2snp;pgi_21/1snp	-	90.3885	0.0853658536585
H-120	NF*?	242	169	91*	-	124*	324*	189*?	frdB_91/1snp;mdh_124/3snp;pgi_324/3snp;recA_189/23snp14holes	recA_189/edge0.0	34.8871666667	0.333
H-121	NF*?	66*	162	160*?	-	174*	110*?	133*?	adk_66/27snp;frdB_160/18snp;mdh_174/20snp;pgi_110/33snp9holes;recA_133/33snp27holes	frdB_160/edge1.0;pgi_110/edge1.0;recA_133/edge0.5	34.1626666667	0.286
H-122	NF*?	128	61	113	-	233*?	145	99*	mdh_233/6snp;recA_99/2snp	mdh_233/edge1.0	67.7038333333	0.057
H-123	NF	5	33	7	15	15	165	29	0	-	134.427714286	0.132352941176
H-124	351	6	20	41	40	77	63	43	0	-	67.4927142857	0.140350877193
H-125	NF*	242*	63*	83	-	326	323	174	adk_242/28snp;atpG_63/1snp	-	76.5763333333	0.0909090909091
H-126	NF*	242	169	218	-	124*	324*	176	mdh_124/3snp;pgi_324/3snp	-	131.0545	0.0584795321637
H-127	34	11	2	15	8	28	26	3	0	-	70.7155714286	0.137931034483
H-128	NF	107	20	7	12	183	92	29	0	-	106.214571429	0.31654676259
H-129	NF*?	5	1	1	130*?	323*?	2	5	fucK_130/13holes;mdh_323/21snp19holes	fucK_130/edge0.0;mdh_323/depth4.778	39.5714285714	0.333
H-13	NF*?	147*	162	91*	-	149*	110*	146*?	adk_147/5snp;frdB_91/1snp;mdh_149/20snp4holes;pgi_110/26snp16holes;recA_146/24snp1holes	recA_146/edge0.5	25.6873333333	0.4
H-130	NF*?	144*	27*	208*?	-	140*	144*	187*?	adk_144/28snp;atpG_27/1indel;frdB_208/40snp1holes;mdh_140/19snp26holes;pgi_144/27snp;recA_187/31snp1indel1holes	frdB_208/edge1.5;recA_187/edge0.5	40.6363333333	0.188
H-131	NF*?	234*	114*	79*	-	2*?	238*?	176	adk_234/3snp;atpG_114/14snp;frdB_79/34snp30holes;mdh_2/27snp;pgi_238/35snp	mdh_2/edge2.0;pgi_238/edge2.0	54.9088333333	0.5
H-132	139	1	1	1	14	45	14	21	0	-	135.869714286	0.130434782609
H-133	267	1	6	1	1	1	83	5	0	-	114.193	0.119565217391
H-134	139	1	1	1	14	45	14	21	0	-	86.2304285714	0.111111111111
H-135	NF*?	80*	66	42*	-	253*?	301*	146*?	adk_80/2snp;frdB_42/17snp;mdh_253/24snp5holes;pgi_301/29snp30holes;recA_146/23snp2holes	mdh_253/edge2.0;recA_146/edge0.5	52.9143333333	0.333
H-136	NF*	242	169	222*	-	124*	15*	176	frdB_222/36snp1holes;mdh_124/3snp;pgi_15/32snp	-	67.2961666667	0.2
H-137	NF*	234	71*	91*	-	149*	324	24*	atpG_71/4snp;frdB_91/1snp;mdh_149/22snp;recA_24/17snp19holes	-	43.403	0.5
H-138	NF*?	5	1	1	130*?	1	2	5	fucK_130/13holes	fucK_130/edge0.0	31.178	0.154
H-139	14	5	1	1	1	1	2	5	0	-	62.7944285714	0.157894736842
H-14	NF*	173*	65*	89	-	129	103	175*	adk_173/25snp;atpG_65/1snp;recA_175/1snp	-	56.266	0.285714285714
H-140	NF*?	84*	71*	91*	-	221	282*	187*?	adk_84/18snp;atpG_71/4snp;frdB_91/1snp;pgi_282/29snp26holes;recA_187/29snp12holes	recA_187/edge0.5	29.4396666667	0.444
H-141	NF*	242	169	92*	-	217*	324*	176	frdB_92/5snp;mdh_217/20snp31holes;pgi_324/3snp	-	45.9411666667	0.4
H-142	NF	53	74	134	-	214	80	99	0	-	50.6725	0.0985915492958
H-143	NF*	82*	127*	94	-	133*	100	73	adk_82/14snp16holes;atpG_127/5snp;mdh_133/1snp	-	32.5438333333	0.333333333333
H-144	NF*?	84*	71*	91*	-	221	285*	161*?	adk_84/18snp;atpG_71/4snp;frdB_91/1snp;pgi_285/32snp7holes;recA_161/30snp21holes	recA_161/edge0.0	28.6228333333	0.5
H-145	NF	56	24	64	48	167	143	47	0	-	31.0445714286	0.173913043478
H-146	NF	242	169	218	-	335	331	176	0	-	32.4255	0.2
H-147	425	39	8	35	11	65	48	19	0	-	51.6908571429	0.170212765957
H-148	835	42	2	22	18	71	8	4	0	-	65.1218571429	0.137254901961
H-149	NF*?	196*?	46	72	2	230*?	147	45	adk_196/22snp29holes;mdh_230/16snp10holes	adk_196/depth2.653;mdh_230/edge0.0	25.4801428571	0.333
H-15	388	60	51	16	48	15	1	31	0	-	48.262	0.181818181818
H-150	1202	131	2	15	8	141	61	3	0	-	108.349571429	0.123076923077
H-151	1202	131	2	15	8	141	61	3	0	-	17.1622857143	0.230769230769
H-152	NF*?	242	169	83	-	307*?	324*	176	mdh_307/18snp;pgi_324/3snp	mdh_307/depth3.19	40.6681666667	0.333
H-153	NF*?	143*	164	208*	-	326	144*	103*?	adk_143/25snp;frdB_208/35snp14holes;pgi_144/26snp;recA_103/26snp42holes	recA_103/edge0.0	32.342	0.143
H-154	98	14	7	13	15	17	13	1	0	-	59.6212857143	0.126582278481
H-155	NF*?	66*	164*	79*	-	326	205*	68*?	adk_66/24snp;atpG_164/2snp;frdB_79/35snp42holes;pgi_205/28snp;recA_68/32snp1holes	recA_68/edge0.5	46.124	0.105
H-156	NF*?	244*	162	172*	-	320*	172*	2*?	adk_244/29snp14holes;frdB_172/8snp;mdh_320/23snp;pgi_172/30snp;recA_2/31snp1holes	recA_2/edge0.5	36.5155	0.25
H-157	NF*?	56*	72	88	-	161*	105	146*?	adk_56/22snp14holes;mdh_161/22snp;recA_146/24snp3holes	recA_146/edge0.5	53.6725	0.2
H-158	233	14	7	13	7	17	13	1	0	-	54.2157142857	0.166666666667
H-159	34	11	2	15	8	28	26	3	0	-	47.7122857143	0.166666666667
H-16	196	14	8	18	11	17	2	3	0	-	51.1908571429	0.142857142857
H-162	836	1	11	18	18	62	1	5	0	-	125.792285714	0.15625
H-163	12	1	1	1	13	13	25	16	0	-	83.3735714286	0.16393442623
H-164	103	1	1	1	14	9	14	13	0	-	53.5027142857	0.205128205128
H-165	NF*?	234	71*	91*	-	217*	324	188*?	atpG_71/4snp;frdB_91/1snp;mdh_217/25snp;recA_188/29snp1indel9holes	recA_188/edge0.0	56.4005	0.5
H-166	NF	242	169	218	-	335	331	176	0	-	107.487	0.037037037037
H-167	368	3	4	17	11	54	3	34	0	-	143.530857143	0.13
H-168	NF*?	147*	70*	90*	-	230*	278*?	146*?	adk_147/1snp;atpG_70/3snp1indel;frdB_90/1snp;mdh_230/23snp1indel;pgi_278/28snp42holes;recA_146/25snp10holes	pgi_278/edge2.0;recA_146/edge0.0	38.6893333333	0.123
H-169	145	1	8	1	14	22	14	13	0	-	65.4282857143	0.153846153846
H-17	NF*	53	74	109*	-	111	145	86	frdB_109/1snp	-	86.3643333333	0.0731707317073
H-170	1370	7	33	7	13	246	1	29	0	-	79.2114285714	0.145833333333
H-171	NF*?	81*	164*	199*?	-	326	205*	133*?	adk_81/2snp;atpG_164/2snp;frdB_199/38snp1holes;pgi_205/28snp;recA_133/32snp	frdB_199/edge1.0;recA_133/edge2.0	69.2366666667	0.333
H-172	NF*?	16?	16*?	16	90*?	280*?	1?	3	atpG_16/21snp;fucK_90/2snp30holes;mdh_280/7snp1holes	adk_16/edge2.0;atpG_16/edge1.0;fucK_90/edge0.0;mdh_280/edge0.5;pgi_1/edge2.0	8.35971428571	0.5
H-173	NF*?	61	8	18	135*?	17	2	3	fucK_135/7snp3holes	fucK_135/edge0.0	21.2975714286	0.5
H-174	NF?	28	14	13	130?	62	13	1	0	fucK_130/edge2.0	22.8917142857	0.5
H-175	NF	100	74	134	-	214	80	99	0	-	64.325	0.3125
H-176	103	1	1	1	14	9	14	13	0	-	31.2167142857	0.340909090909
H-177	NF*?	84*	164	83	-	326	342*?	188*?	adk_84/24snp;pgi_342/20snp1indel;recA_188/36snp2indel7holes	pgi_342/edge2.0;recA_188/edge0.0	95.0558333333	0.152
H-178	155	16	8	16	16	30	1	3	0	-	124.532857143	0.169642857143
H-179	159	33	8	16	16	17	2	29	0	-	90.9902857143	0.131868131868
H-18	NF	132	1	38	-	60	44	5	0	-	123.184333333	0.0441176470588
H-180	204	42	2	22	2	71	8	4	0	-	110.053857143	0.147368421053
H-181	472	26	2	15	7	22	38	3	0	-	170.145142857	0.12
H-182	NF*?	1	1	1	35	224*?	53	38	mdh_224/25snp	mdh_224/edge1.0	32.9104285714	0.333
H-183	NF*?	4	15	7	14	273*?	90	41	mdh_273/19snp38holes	mdh_273/edge0.0	23.4398571429	0.5
H-184	142	1	1	1	35	15	53	38	0	-	32.5097142857	0.384615384615
H-185	203	52	1	1	14	89	62	37	0	-	38.1455714286	0.3125
H-186	NF	242	169	218	-	335	331	176	0	-	24.7695	0.304347826087
H-187	NF*?	5	1	1	130*?	233	2	5	fucK_130/13holes	fucK_130/edge0.0	83.5775714286	0.176
H-188	315	45	4	17	1	114	3	34	0	-	17.0107142857	0.4
H-189	105	3	9	8	2	14	8	4	0	-	68.1821428571	0.15
H-19	NF*?	121	107	79*?	48	287	145	97	frdB_79/30snp47holes	frdB_79/edge0.0	40.0945714286	0.333
H-190	1202	131	2	15	8	141	61	3	0	-	98.0277142857	0.140625
H-191	NF*?	234*	123*	137*	130*?	319	76*?	187*	adk_234/1snp;atpG_123/2snp;frdB_137/3snp;fucK_130/13holes;pgi_76/12snp;recA_187/1snp1indel	fucK_130/edge0.0;pgi_76/edge1.0	18.9767142857	0.5
H-192	NF*?	42	2	22	2	71	8	14*?	recA_14/21snp3holes	recA_14/edge0.0	30.7164285714	0.3
H-193	NF*?	27*?	171*?	152*?	-	336*?	126*?	98*?	adk_27/32snp2indel11holes;atpG_171/1snp;frdB_152/27snp47holes;mdh_336/24snp39holes;pgi_126/26snp18holes;recA_98/25snp33holes	adk_27/edge2.0;atpG_171/depth2.882;frdB_152/edge1.5;mdh_336/edge1.0;pgi_126/edge2.0;recA_98/edge0.0	5605-03-01	0.5
H-195	204	42	2	22	2	71	8	4	0	-	64.3507142857	0.265060240964
H-196	652	6	43	7	7	77	71	43	0	-	55.9687142857	0.254901960784
H-197	103	1	1	1	14	9	14	13	0	-	81.8917142857	0.295774647887
H-198-e1	NF*?	242	169	208*?	-	287*?	281*	187*?	frdB_208/32snp32holes;mdh_287/15snp8holes;pgi_281/19snp;recA_187/30snp1indel7holes	frdB_208/edge1.5;mdh_287/edge2.0;recA_187/edge0.0	25.3001666667	0.5
H-199	NF	242	169	218	-	335	331	176	0	-	29.6431666667	0.266666666667
H-1-s1	155	16	8	16	16	30	1	3	0	-	74.3611428571	0.280701754386
H-20	263	28	14	1	1	16	55	1	0	-	20.556	0.2
H-201	NF*?	5	1	1	130*?	1	313*?	178*?	fucK_130/13holes;pgi_313/25snp13holes;recA_178/19snp	fucK_130/edge0.0;pgi_313/edge0.0;recA_178/edge1.0	13.0898571429	0.5
H-202	NF*?	14	7	13	7	133*?	13	17	mdh_133/17snp30holes	mdh_133/edge0.0	20.8214285714	0.5
H-203	425	39	8	35	11	65	48	19	0	-	30.6194285714	0.333333333333
H-205-s2	147	1	24	18	14	55	1	5	0	-	218.592428571	0.124324324324
H-206	NF*?	17	4	17	130*?	7	12	11	fucK_130/13holes	fucK_130/edge0.0	44.9941428571	0.176
H-21	425	39	8	35	11	65	48	19	0	-	76.2674285714	0.142857142857
H-212	NF*?	28	14	13	130*?	62	13	1	fucK_130/13holes	fucK_130/edge0.0	53.9165714286	0.282
H-213	NF	7	33	7	-	66	1	29	0	-	40.1825	0.225
H-214	34	11	2	15	8	28	26	3	0	-	56.242	0.195652173913
H-215	NF*?	234	41*	208*?	-	233*?	324	62*?	atpG_41/16snp;frdB_208/32snp37holes;mdh_233/21snp14holes;recA_62/27snp16holes	frdB_208/edge1.0;mdh_233/edge0.0;recA_62/edge0.0	20.237	0.4
H-216	NF*?	27*?	158*	222*	-	336	278*?	58*	adk_27/23snp2indel;atpG_158/16snp;frdB_222/1snp;pgi_278/29snp8holes;recA_58/17snp1indel	adk_27/edge1.0;pgi_278/edge0.0	9.98133333333	0.5
H-217	NF*?	1	1	1	130*?	13	25	16	fucK_130/1snp13holes	fucK_130/edge0.0	52.2238571429	0.333
H-22	NF*?	27*	62	79*?	-	133	100	97*?	adk_27/24snp2indel34holes;frdB_79/32snp46holes;recA_97/27snp7holes	frdB_79/edge0.5;recA_97/edge0.0	32.0621666667	0.375
H-220	NF*?	212*	71*	91*	-	124*	34*	188*?	adk_212/21snp;atpG_71/4snp;frdB_91/1snp;mdh_124/3snp;pgi_34/31snp;recA_188/31snp2indel1holes	recA_188/edge0.5	210.638666667	0.303
H-226	57	14	7	13	7	17	13	17	0	-	45.5882857143	0.388888888889
H-229	409	1	1	1	14	15	111	5	0	-	413.959142857	0.117021276596
H-23	436	40	1	1	10	15	1	5	0	-	50.7915714286	0.157894736842
H-230	13	3	9	8	4	14	8	4	0	-	26.5751428571	0.333333333333
H-235	NF*?	242	169	62*	-	150*?	342*?	24*	frdB_62/16snp;mdh_150/21snp;pgi_342/19snp1indel27holes;recA_24/16snp14holes	mdh_150/edge1.0;pgi_342/edge0.0	10.9393333333	0.5
H-236	NF*?	231*	113*	91*	-	123*	116*?	161*?	adk_231/13snp;atpG_113/15snp;frdB_91/1snp;mdh_123/16snp;pgi_116/28snp28holes;recA_161/27snp31holes	pgi_116/depth3.361;recA_161/edge0.0	12.3648333333	0.5
H-237	NF*?	14	7	1	30?	1	37*?	1	pgi_37/29snp34holes	fucK_30/edge2.0;pgi_37/edge2.0	27.7071428571	0.5
H-238	NF	1	1	1	1	81	19	5	0	-	362.18	0.183673469388
H-239	NF*?	1	24	18	18	224*?	1	5	mdh_224/23snp26holes	mdh_224/edge2.0	30.6021428571	0.5
H-24	NF*?	234*	162*	137*	-	150*	15*	148*?	adk_234/1snp;atpG_162/1snp;frdB_137/3snp;mdh_150/24snp5holes;pgi_15/28snp;recA_148/25snp39holes	recA_148/edge0.0	32.289	0.2
H-240	NF*?	228*	171*	25*?	-	334*?	337*	169*	adk_228/21snp;atpG_171/1snp;frdB_25/35snp16holes;mdh_334/18snp;pgi_337/7snp;recA_169/16snp	frdB_25/edge0.5;mdh_334/edge2.0	15.2923333333	0.5
H-241	NF*?	147*	102*?	48*?	-	84*?	209*?	99*?	adk_147/1snp;atpG_102/16snp;frdB_48/22snp25holes;mdh_84/12snp38holes;pgi_209/26snp38holes;recA_99/22snp1indel7holes	atpG_102/edge1.0;frdB_48/depth4.976;mdh_84/edge0.0;pgi_209/edge2.0;recA_99/edge0.0	9.61083333333	0.5
H-249	142	1	1	1	35	15	53	38	0	-	342.377142857	0.209302325581
H-25	NF*?	1	153*	206	130*?	13	25	16	atpG_153/3snp;fucK_130/1snp33holes	fucK_130/edge0.0	10.0245714286	0.5
H-250	NF	76	63	79	-	122	115	75	0	-	21.3096666667	0.333333333333
H-256	NF*	170*	56	208*	-	109	205*	57	adk_170/40snp47holes;frdB_208/37snp4holes;pgi_205/35snp1indel	-	164.456166667	0.1
H-257	253	60	51	16	46	15	2	31	0	-	79.3738571429	0.1875
H-26	958	1	1	137	13	13	25	16	0	-	101.151428571	0.12
H-27	NF	242	169	218	-	335	331	176	0	-	56.5823333333	0.0769230769231
H-28	84	29	7	13	1	45	13	1	0	-	122.319	0.225806451613
H-29	NF*?	87*	164*	208*	-	326	342*?	188*?	adk_87/5snp;atpG_164/2snp;frdB_208/36snp5holes;pgi_342/20snp1indel;recA_188/38snp2indel7holes	pgi_342/edge2.0;recA_188/edge0.0	73.0253333333	0.25
H-2-s1	NF*?	166*	74	208*?	-	127*?	121	86	adk_166/1snp;frdB_208/36snp8holes;mdh_127/20snp29holes	frdB_208/edge1.5;mdh_127/edge1.0	52.6371666667	0.5
H-30	12	1	1	1	13	13	25	16	0	-	74.1148571429	0.180327868852
H-31	57	14	7	13	7	17	13	17	0	-	118.411714286	0.121495327103
H-32	143	1	1	1	38	15	1	5	0	-	70.7575714286	0.112903225806
H-33	NF	39	8	35	11	65	14	19	0	-	113.782142857	0.111111111111
H-34	14	5	1	1	1	1	2	5	0	-	120.788714286	0.392857142857
H-35	57	14	7	13	7	17	13	17	0	-	88.7927142857	0.157894736842
H-36	245	1	24	18	18	27	1	5	0	-	77.2367142857	0.113636363636
H-38	159	33	8	16	16	17	2	29	0	-	54.6657142857	0.139534883721
H-39	160	40	1	1	14	1	59	3	0	-	52.041	0.116279069767
H-3-s1	12	1	1	1	13	13	25	16	0	-	22.1495714286	0.388888888889
H-40	NF	76	63	79	-	122	115	75	0	-	121.662333333	0.0733944954128
H-41	422	14	7	1	30	1	21	1	0	-	27.7992857143	0.133333333333
H-42	147	1	24	18	14	55	1	5	0	-	128.624857143	0.109243697479
H-43	422	14	7	1	30	1	21	1	0	-	87.2471428571	0.148648648649
H-44	103	1	1	1	14	9	14	13	0	-	53.4578571429	0.166666666667
H-45	107	33	8	16	16	49	2	3	0	-	62.1595714286	0.0967741935484
H-46	105	3	9	8	2	14	8	4	0	-	88.1647142857	0.137931034483
H-47	NF*?	81*	169	208*?	-	129	331	176	adk_81/4snp;frdB_208/38snp5holes	frdB_208/edge0.5	80.3816666667	0.143
H-48	NF*?	147*	71*	85*	-	317*?	156*?	133*?	adk_147/1snp;atpG_71/3snp;frdB_85/5snp;mdh_317/19snp;pgi_156/30snp7holes;recA_133/31snp1holes	mdh_317/edge1.0;pgi_156/edge0.0;recA_133/edge0.5	77.506	0.054
H-49	NF*?	242	169	223*?	-	124*	324*	176	frdB_223/43snp1holes;mdh_124/3snp;pgi_324/3snp	frdB_223/edge1.5	117.4405	0.333
H-4-s1	NF*?	81*	153*?	218	-	335	331	176	adk_81/4snp;atpG_153/10snp15holes	atpG_153/edge2.0	95.1363333333	0.5
H-50	NF*	242*	70*	84	-	127	99	77	adk_242/31snp;atpG_70/1snp	-	142.8265	0.0714285714286
H-51	124	22	19	11	11	22	19	15	0	-	58.3531428571	0.181818181818
H-52	85	30	2	15	7	22	38	3	0	-	51.9812857143	0.114285714286
H-53	NF*?	27*	41*	79*?	-	197*?	82*?	26*?	adk_27/27snp2indel;atpG_41/15snp;frdB_79/35snp12holes;mdh_197/25snp1holes;pgi_82/34snp1indel;recA_26/36snp1indel1holes	frdB_79/edge1.0;mdh_197/edge0.5;pgi_82/edge2.0;recA_26/edge0.5	45.4543333333	0.167
H-54	NF*?	88*	65*	82	-	132	237	188*?	adk_88/1snp;atpG_65/1snp;recA_188/25snp2indel7holes	recA_188/edge0.0	30.3553333333	0.167
H-55	NF*?	242	67*	78*?	-	245*	301*?	176	atpG_67/3snp;frdB_78/4snp;mdh_245/23snp;pgi_301/31snp31holes	frdB_78/edge1.5;pgi_301/edge0.0	38.1188333333	0.5
H-56	NF	242	169	218	-	335	331	176	0	-	50.9861666667	0.166666666667
H-57	NF*?	66*?	164*	222*?	-	91*?	12*?	105*	adk_66/27snp32holes;atpG_164/2snp;frdB_222/29snp44holes;mdh_91/22snp;pgi_12/19snp7holes;recA_105/22snp	adk_66/depth4.626;frdB_222/edge1.5;mdh_91/edge1.5;pgi_12/edge0.0	9.44366666667	0.5
H-58	NF	242	169	218	-	335	331	176	0	-	41.5263333333	0.296296296296
H-59	NF*?	242	169	218	-	44*?	331	176	mdh_44/16snp10holes	mdh_44/edge1.0	36.1625	0.5
H-5-e1	NF*?	27*?	70*	222*?	-	123*	190*?	166*?	adk_27/27snp2indel;atpG_70/1snp;frdB_222/35snp37holes;mdh_123/17snp32holes;pgi_190/29snp7holes;recA_166/25snp1indel40holes	adk_27/edge1.0;frdB_222/edge1.5;pgi_190/edge0.0;recA_166/edge0.0	11.9563333333	0.5
H-60	NF*?	234*	164*	165*	-	89*?	96*	187*?	adk_234/9snp;atpG_164/5snp;frdB_165/12snp;mdh_89/27snp;pgi_96/24snp;recA_187/29snp7holes	mdh_89/edge1.0;recA_187/edge0.0	25.2893333333	0.333
H-61	NF*?	27*?	62	69*?	-	76*?	33*?	32*?	adk_27/24snp2indel45holes;frdB_69/19snp6holes;mdh_76/18snp7holes;pgi_33/24snp7holes;recA_32/25snp7holes	adk_27/edge2.0;frdB_69/edge0.0;mdh_76/edge1.0;pgi_33/edge0.0;recA_32/edge0.0	7.43466666667	0.5
H-62	11	1	8	1	14	9	14	13	0	-	83.082	0.163265306122
H-63	NF*?	1	1	1	130*?	1	21	5	fucK_130/13holes	fucK_130/edge0.0	46.1455714286	0.316
H-64	165	44	2	16	37	17	2	3	0	-	67.6778571429	0.127272727273
H-65	103	1	1	1	14	9	14	13	0	-	43.1204285714	0.214285714286
H-66	NF*	56*	118*	109	48	167	145	97	adk_56/1snp;atpG_118/1snp	-	68.4594285714	0.280701754386
H-67	159	33	8	16	16	17	2	29	0	-	32.0091428571	0.30303030303
H-68	NF*	80*	149*	222*	-	129	103	175*	adk_80/8snp;atpG_149/2snp;frdB_222/43snp1holes;recA_175/1snp	-	86.7361666667	0.186813186813
H-69	103	1	1	1	14	9	14	13	0	-	36.1687142857	0.296296296296
H-6-s1	NF	7	33	7	-	66	1	146	0	-	32.0025	0.333333333333
H-70	143	1	1	1	38	15	1	5	0	-	44.8017142857	0.1875
H-71	NF	1	1	1	60	15	111	5	0	-	20.6408571429	0.333333333333
H-72	34	11	2	15	8	28	26	3	0	-	41.1562857143	0.266666666667
H-73	NF*?	244*?	158*	6*	-	98*?	312*?	82*	adk_244/24snp;atpG_158/16snp;frdB_6/16snp;mdh_98/19snp27holes;pgi_312/22snp38holes;recA_82/10snp	adk_244/edge2.0;mdh_98/edge1.0;pgi_312/edge1.0	7.057	0.5
H-74	NF*?	27*?	164*	210*?	-	6*	66*?	187*?	adk_27/23snp1indel;atpG_164/2snp;frdB_210/14snp;mdh_6/2snp;pgi_66/26snp7holes;recA_187/28snp12holes	adk_27/depth4.879;frdB_210/edge1.0;pgi_66/edge0.0;recA_187/edge0.0	13.9058333333	0.5
H-75	187	5	33	7	32	26	41	29	0	-	54.3437142857	0.173913043478
H-76	NF*?	27*	66*	87	-	217*?	301*?	72	adk_27/25snp2indel;atpG_66/2snp;mdh_217/23snp;pgi_301/29snp	mdh_217/edge2.0;pgi_301/edge1.0	42.6238333333	0.5
H-77	170	14	7	1	30	15	21	1	0	-	33.0064285714	0.363636363636
H-7-s1	607	28	33	12	30	11	125	48	0	-	31.1937142857	0.380952380952
H-8	NF*	67	70	56	-	97*	87	60	mdh_97/2snp	-	59.7536666667	0.266666666667
H-85	41	17	4	17	1	7	12	11	0	-	41.3494285714	0.357142857143
H-86	NF*?	47	60	19	130*?	26	90	62	fucK_130/17holes	fucK_130/edge0.0	49.4882857143	0.306
H-87	NF*?	242*	162*	160*?	-	219*?	32*?	176	adk_242/1snp;atpG_162/3snp;frdB_160/18snp;mdh_219/22snp10holes;pgi_32/23snp7holes	frdB_160/edge1.0;mdh_219/edge0.0;pgi_32/edge0.0	17.9801666667	0.333
H-88	NF*?	242	169	83	-	338*?	281*	176	mdh_338/22snp;pgi_281/20snp	mdh_338/edge1.0	20.647	0.333
H-89	834	55	11	16	14	89	113	3	0	-	23.0987142857	0.428571428571
H-9	NF*?	27*	67*	63*?	-	90*	156*?	187*?	adk_27/27snp2indel;atpG_67/1snp;frdB_63/26snp;mdh_90/23snp14holes;pgi_156/30snp;recA_187/28snp32holes	frdB_63/edge2.0;pgi_156/edge1.0;recA_187/del2	38.83	0.454545454545
H-90	NF*?	-	41*?	114*?	97*?	224*?	107*?	24*?	atpG_41/18snp1indel;frdB_114/17snp1holes;fucK_97/11snp;mdh_224/19snp11holes;pgi_107/13snp31holes;recA_24/13snp16holes	atpG_41/depth3.761;frdB_114/edge1.0;fucK_97/edge1.0;mdh_224/edge1.0;pgi_107/edge0.0;recA_24/edge2.0	2.352	0.5
H-91	NF*?	8*	27	27*	-	126*?	15*	24	adk_8/1snp;frdB_27/1snp;mdh_126/19snp;pgi_15/1snp	mdh_126/depth4.611	18.1791666667	0.333
H-92	NF*?	5	1	1	130*?	1	2	5	fucK_130/27holes	fucK_130/edge0.0	27.7542857143	0.286
H-93	NF*?	27*?	70*	85*	-	218*?	157*?	156*?	adk_27/26snp1indel;atpG_70/1snp;frdB_85/1snp;mdh_218/17snp24holes;pgi_157/30snp23holes;recA_156/24snp34holes	adk_27/depth4.565;mdh_218/edge0.0;pgi_157/edge2.0;recA_156/edge0.0	13.53	0.5
H-94	NF*	182	74	42	-	93	21*	99	pgi_21/1snp	-	28.7758333333	0.294117647059
H-95	NF*?	27*	56	208*?	-	245*?	179	57	adk_27/27snp2indel;frdB_208/38snp14holes;mdh_245/22snp	frdB_208/edge0.0;mdh_245/depth4.919	24.3711666667	0.429
H-96	NF*?	1	1	1	160*?	45	331*?	21	fucK_160/19snp10holes;pgi_331/24snp9holes	fucK_160/edge2.0;pgi_331/edge0.0	37.7948571429	0.5
H-97	NF*?	242	67*	78*?	-	167*?	231*?	176	atpG_67/3snp;frdB_78/5snp;mdh_167/20snp;pgi_231/32snp7holes	frdB_78/edge1.0;mdh_167/edge1.0;pgi_231/edge0.0	58.9795	0.333333333333
H-98	NF*	229*	62	93	-	132	106	82	adk_229/20snp	-	36.8883333333	0.264705882353
H-99	834	55	11	16	14	89	113	3	0	-	57.0195714286	0.0909090909091
