# Supplementary material for: Whole genome sequencing-based classification of human-related Haemophilus species and detection of antimicrobial resistance genes
Source: Genome Med. 2022 Feb 9;14:13. doi: 10.1186/s13073-022-01017-x (PMC8830169; doi:10.1186/s13073-022-01017-x)
Supplement: Supplementary file 10 — Additional file 10: Table S8. phenotypic drug susceptibility testing (pDST) results for isolates from the German cohort. [file 13073_2022_1017_MOESM10_ESM.xlsx]

## Sheet: Table S8
Table S8: phenotypic drug susceptibility testing (pDST) results for isolates from the German cohort.
1 Determined based on Illumina sequencing data using Kraken2 with default database. Only species for which >2% of reads were mapped are mentioned. 2 Resistance genes were detected using SRST2 with a public resistance database ARGannot_r3 (last update 27.10.2018). Genes that could explain the observed resistance phenotype are colored green. Known resistance genes that were found but were not corre…
3 Resistance determined with minimal inhibitory concentration (MIC) test strips (best-bion) on Mueller Hinton fastidious agar (with 5% horse blood and 20 mg/L β-NAD). Inoculum corresponding to 0.5 MacFarland was used and plates were incubated at 37°C and 5% CO2 for 24 hours. Results were interpreted using EUCAST Clinical Breakpoint Tables v. 11.0. S: susceptible, R: Resistant.
Sample name	Species	Possible contamination of culture with non-Haemophilus spp.1	Predicted resistance genes2	Ampicillin (Bla)		Ampicillin/Sulbactam		Tetracycline (Tet)		Ceftriaxone (Bla)		Beta-lactamase
				MIC [mg/L]	Phenotype3	MIC [mg/L]	Phenotype3	MIC [mg/L]	Phenotype3	MIC [mg/L]	Phenotype3	Nitrocefin
H-13	H. haemolyticus	No	tetB (Tet)	0.25	S	0.125	S	4	R	< 0,016	S	negative
H-60	H. haemolyticus	No	tetB (Tet)	0.25	S	0.38	S	6	R	< 0,016	S	negative
H-64	H. influenzae	No	bla_TEM-1D (Bla)	96	R	2	R	0.19	S	0.023	S	positive
H-65	H. influenzae	No	bla_TEM-1D (Bla)	24	R	0.75	S	0.25	S	< 0,016	S	positive
H-69	H. influenzae	No	bla_TEM-1D (Bla)	32	R	1	S	0.25	S	< 0,016	S	positive
H-138	H. influenzae	No	bla_TEM-1D (Bla)	16	R	0.75	S	0.25	S	0.032	S	positive
H-141	H. haemolyticus	No	blaZ (Bla), dfr (Tmt), mphC (MLS)	0.25	S	0.25	S	0.5	S	< 0,016	S	negative
H-171	H. haemolyticus	No	aph3''Ia (Agly), catA2 (Phe), strA (Agly), strB (Agly), sulII (Sul), bla_TEM-1D (Bla), tetB (Tet)	12	R	0.5	S	6	R	< 0,016	S	positive
H-176	H. influenzae	No	bla_TEM-1D (Bla)	24	R	0.75	S	0.25	S	< 0,016	S	positive
H-197	H. influenzae	No	bla_TEM-1D (Bla)	16	R	0.75	S	0.25	S	< 0,016	S	positive
